# Supplementary material for: Identification of host dependency factors involved in SARS-CoV-2 replication organelle formation through proteomics and ultrastructural analysis
Source: J Virol. 2023 Oct 31;97(11):e00878-23. doi: 10.1128/jvi.00878-23 (PMC10688318; doi:10.1128/jvi.00878-23)
Supplement: Table S1 — Proteomics dataset. [file jvi.00878-23-s0002.xlsx]

## Sheet: Legend
	Supplementary Table 1
	AP-LC-MS/MS data underlying Fig. 3.
	A) List of all identified proteins identified in each experimental group by LC-MS/MS, including iBAQ intensities and the outcome of the statistical analysis.
	B) Selection of prioritized SARS CoV-2-nsp3-4 interacting proteins validated by RNAi.

## Sheet: A_Complete Interactome Analysis
Protein IDs	Majority protein IDs	Protein names	Gene names	Student's T-test Significant IP_HA-nsp3-nsp4-V5_IP_HA-nsp3	Student's T-test Significant IP_HA-nsp3-nsp4-V5_IP_HA-nsp4-V5	Student's T-test Significant IP_HA-nsp3-nsp4-V5_IP_nsp3-nsp4-V5	Student's T-test Significant IP_HA-nsp3-nsp4-V5_IP_HA-nsp3mut-nsp4-V5	Student's T-test Significant IP_HA-nsp3-nsp4-V5_IP_empty_pcDNA	Student's T-test significant	IP_empty_pcDNA	IP_empty_pcDNA	IP_empty_pcDNA	IP_empty_pcDNA	IP_HA-nsp3	IP_HA-nsp3	IP_HA-nsp3	IP_HA-nsp3	IP_HA-nsp3mut-nsp4-V5	IP_HA-nsp3mut-nsp4-V5	IP_HA-nsp3mut-nsp4-V5	IP_HA-nsp3mut-nsp4-V5	IP_HA-nsp3-nsp4-V5	IP_HA-nsp3-nsp4-V5	IP_HA-nsp3-nsp4-V5	IP_HA-nsp3-nsp4-V5	IP_HA-nsp4-V5	IP_HA-nsp4-V5	IP_HA-nsp4-V5	IP_HA-nsp4-V5	IP_nsp3-nsp4-V5	IP_nsp3-nsp4-V5	IP_nsp3-nsp4-V5	IP_nsp3-nsp4-V5	Peptides	Razor + unique peptides	Unique peptides	Sequence coverage [%]	Unique + razor sequence coverage [%]	Unique sequence coverage [%]	Mol. weight [kDa]	Q-value	Score	Intensity	MS/MS count	-Log Student's T-test p-value IP_HA-nsp3-nsp4-V5_IP_HA-nsp3	Student's T-test q-value IP_HA-nsp3-nsp4-V5_IP_HA-nsp3	Student's T-test Difference IP_HA-nsp3-nsp4-V5_IP_HA-nsp3	Student's T-test Test statistic IP_HA-nsp3-nsp4-V5_IP_HA-nsp3	-Log Student's T-test p-value IP_HA-nsp3-nsp4-V5_IP_HA-nsp4-V5
A2NJV5;A0A0A0MRZ7;A0A075B6S2;P01614;A0A075B6S6;A0A075B6P5;A0A0C4DH68;A0A087WW87;P06310;P01615	A2NJV5;A0A0A0MRZ7;A0A075B6S2		IGKV A18;IGKV2D-26;IGKV2D-29							19.4081	20.6305	20.7957	20.7678	20.0258	20.1306	20.1613	19.5565	19.7161	20.7501	20.1751	20.1071	20.6152	18.8442	19.7594	20.1177	20.1811	20.6709	20.5685	19.7248	20.6378	20.4356	19.8609	20.4793	3	3	3	16,7	16,7	16,7	13085	0	17771	179200000	230	0,126192037944885	1	-0,134399890899658	-0,269220053872369	0,475488466418012
A0PK00	A0PK00	Transmembrane protein 120B	TMEM120B							NaN	NaN	NaN	NaN	NaN	NaN	12.7565	12.9718	10.8774	10.8385	NaN	NaN	10.6242	14.0442	12.2107	NaN	NaN	NaN	NaN	NaN	NaN	NaN	NaN	NaN	2	2	2	8,8	8,8	8,8	40245	0	63508	653330	14	0,159323009318711	1	0,924103498458862	0,396718022022594	0,997413379431245
A4D1E9;A4D1E9-2;A4D1E9-3	A4D1E9;A4D1E9-2	GTP-binding protein 10	GTPBP10							NaN	NaN	NaN	NaN	NaN	8.93354	9.97011	8.00051	NaN	NaN	NaN	NaN	NaN	14.0541	9.10554	NaN	NaN	NaN	NaN	NaN	NaN	NaN	NaN	NaN	9	9	9	34,6	34,6	34,6	42932	0	50811	6799100	177	0,186838442418364	1	0,776458144187927	0,449217434231069	0,47588458458035
A8CG34;A8CG34-2;Q96HA1-2;Q96HA1-3;Q6PJE2-5;A6NF01	A8CG34;A8CG34-2;Q96HA1-2;Q96HA1-3	Nuclear envelope pore membrane protein POM 121C;Nuclear envelope pore membrane protein POM 121	POM121C;POM121							NaN	NaN	NaN	NaN	NaN	9.96266	11.0729	8.60378	NaN	7.71039	11.0629	NaN	NaN	12.0028	9.85169	11.1648	NaN	NaN	NaN	NaN	NaN	NaN	NaN	NaN	7	7	2	12,4	12,4	3,3	125,09	0	48143	927610	44	0,202615950635361	1	0,733626246452332	0,478301553479366	0,576970117082738
E9PAV3;Q13765;E9PAV3-2	E9PAV3;Q13765;E9PAV3-2	Nascent polypeptide-associated complex subunit alpha, muscle-specific form;Nascent polypeptide-associated complex subunit alpha	NACA							8.3361	NaN	NaN	NaN	7.80497	9.82428	11.4036	8.08858	10.6593	11.4809	11.3755	11.1016	8.12908	11.5864	10.589	9.19392	10.0949	7.94363	8.59679	8.18701	9.79654	NaN	8.45236	9.16068	5	5	4	3,4	3,4	2,7	205,42	0	155,39	168990000	219	0,208897023768255	1	0,594235897064209	0,482699115993007	0,615949110176789
E9PRG8	E9PRG8	Uncharacterized protein C11orf98	C11orf98							NaN	NaN	NaN	NaN	NaN	NaN	NaN	12.795	12.1937	NaN	NaN	13.0048	NaN	12.0861	14.9144	12.9269	11.0054	NaN	NaN	NaN	NaN	NaN	NaN	11.2919	3	3	3	21,1	21,1	21,1	14234	0	70156	405530	8	0,491279755061555	1	273621785640717	103671760736378	0,493241268084537
O00148;O00148-2;O00148-3	O00148;O00148-2;O00148-3	ATP-dependent RNA helicase DDX39A	DDX39A							NaN	9.48214	NaN	NaN	12.6071	12.5338	10.9534	11.989	13.6854	10.9334	12.0109	NaN	12.1042	14.3554	10.4892	NaN	11.2876	9.05374	NaN	NaN	12.0815	10.0262	NaN	10.5214	23	10	10	65,6	38,6	38,6	49129	0	135,45	27414000	240	0,289733164746468	1	-121371829509735	-0,657174584281334	0,514338539641388
O00159-3;O00159	O00159-3;O00159	Unconventional myosin-Ic	MYO1C							16.4885	15.5964	16.2137	15.1499	17.2363	17.4023	17.3946	16.7191	18.4751	15.8013	17.2638	15.0804	17.5986	18.6007	15.8702	16.0396	18.0931	16.8365	16.6381	15.8549	17.7715	17.1082	17.4544	18.6758	66	65	2	66,3	65,4	1,9	119,63	0	323,31	211930000	1163	0,0867121358757556	1	-0,160778284072876	-0,208123656147967	0,0770733374788449
O00231;O00231-2	O00231;O00231-2	26S proteasome non-ATPase regulatory subunit 11	PSMD11							NaN	NaN	NaN	NaN	12.457	14.597	15.6361	14.7876	14.449	14.0055	14.6225	13.3879	NaN	15.4827	13.6839	12.1211	11.5555	14.0602	13.7461	10.1757	NaN	NaN	NaN	NaN	26	26	26	73	73	73	47463	0	230,75	95067000	619	0,549567348255379	1	-220851945877075	-1121472721842	0,0392986376090695
O00232;O00232-2	O00232;O00232-2	26S proteasome non-ATPase regulatory subunit 12	PSMD12					+	IP_HA-nsp3-nsp4-V5_IP_empty_pcDNA	NaN	8.84087	8.06824	NaN	12.0343	13.4818	15.1577	13.4847	13.6707	14.8331	14.2534	13.738	11.1751	15.7929	13.7655	13.8078	10.3746	12.5703	11.2597	11.1392	10.9058	NaN	NaN	NaN	24	24	24	56,1	56,1	56,1	52904	0	313,18	74769000	452	0,0287491213088153	1	0,095677375793457	0,0770461129605187	114736933128965
O00257;O00257-3	O00257;O00257-3	E3 SUMO-protein ligase CBX4	CBX4							NaN	NaN	NaN	NaN	NaN	9.07195	NaN	8.42169	NaN	NaN	10.0519	NaN	NaN	11.7195	8.96159	9.93463	NaN	NaN	NaN	NaN	NaN	NaN	NaN	NaN	3	3	3	7,7	7,7	7,7	61367	0	17914	417630	21	0,699445045083228	1	130108523368835	129696324782644	0,636300647657937
O00268	O00268	Transcription initiation factor TFIID subunit 4	TAF4							12.4073	13.9207	13.6436	12.7544	14.4975	12.9069	13.2837	13.3457	15.3954	11.2928	12.491	12.0126	14.7322	13.6121	10.778	12.5025	15.4141	13.1297	13.2951	10.7994	15.0673	14.2576	12.659	14.9621	31	31	30	43,8	43,8	43,8	110,11	0	323,31	14407000	186	0,273465473543735	1	-0,602246522903442	-0,596159354371143	0,0716833876398901
O00410;O00410-3;O00410-2	O00410;O00410-3;O00410-2	Importin-5	IPO5							NaN	7.58286	7.13145	6.4485	NaN	NaN	7.89845	NaN	11.8009	NaN	8.08571	NaN	9.11793	9.63729	8.7388	NaN	9.44346	7.15785	NaN	NaN	11.9751	6.61321	8.591	NaN	53	53	51	73,9	73,9	72,2	123,63	0	323,31	386170000	1263	0,747561800366645	1	162141633033752	139140564140882	0,0186539461498189
O00411	O00411	DNA-directed RNA polymerase, mitochondrial	POLRMT							NaN	NaN	NaN	NaN	9.58393	11.5772	12.1496	11.4701	10.9383	11.7375	11.9102	NaN	8.69881	15.0942	12.2559	11.2358	6.46109	NaN	NaN	NaN	NaN	NaN	NaN	NaN	31	31	31	39,2	39,2	39,2	138,62	0	265,96	12969000	323	0,168764500858406	1	0,625969886779785	0,407707995524691	15110398445998
O00422-2;O00422	O00422-2;O00422	Histone deacetylase complex subunit SAP18	SAP18		+				IP_HA-nsp3-nsp4-V5_IP_HA-nsp4-V5	15.3321	16.8894	16.6327	16.0476	15.7749	15.2619	15.1862	15.3432	17.2047	15.9256	15.125	16.4831	16.1732	15.2103	14.8277	15.0919	16.9748	17.3995	17.3218	16.5351	16.0112	16.7203	16.1562	16.4555	14	14	14	75	75	75	19526	0	124,82	23432000	197	0,0732528640337792	1	-0,0657730102539063	-0,155948122808932	25659225830239
O00425;O00425-2	O00425	Insulin-like growth factor 2 mRNA-binding protein 3	IGF2BP3							12.6762	14.3205	14.2424	11.9944	14.7894	16.4013	16.1783	15.4667	16.3337	15.0712	16.1223	12.7605	14.5545	16.3087	14.2282	14.6014	15.4354	14.6408	14.6363	11.8926	14.1106	14.9513	14.8332	16.1177	22	20	20	46,6	42,7	42,7	63704	0	228,8	62024000	544	0,629516662655133	1	-0,785706996917725	-113077572772985	0,369283340863726
O00487	O00487	26S proteasome non-ATPase regulatory subunit 14	PSMD14					+	IP_HA-nsp3-nsp4-V5_IP_empty_pcDNA	NaN	NaN	NaN	NaN	12.4274	14.6345	14.514	13.7192	13.4206	13.0728	16.0254	NaN	10.8937	15.0583	12.0896	14.0275	11.219	13.6549	12.447	NaN	11.7393	NaN	NaN	NaN	9	9	9	56,1	56,1	56,1	34577	0	323,31	46671000	324	0,320401363438863	1	-0,806495189666748	-0,691329516624095	0,508209422171462
O00488	O00488	Zinc finger protein 593	ZNF593							NaN	10.4416	NaN	11.3537	NaN	12.6079	14.7923	NaN	12.8094	12.8032	12.8787	13.4686	NaN	15.4854	13.3842	12.5456	11.9409	NaN	NaN	NaN	NaN	NaN	11.2227	13.4635	6	6	6	53	53	53	15199	0	29101	2768700	65	0,261548560793003	1	154889607429504	0,611927319377556	0,802801011116472
O00541;O00541-2	O00541;O00541-2	Pescadillo homolog	PES1							NaN	NaN	NaN	NaN	NaN	9.31569	11.3512	NaN	9.72925	NaN	11.1596	10.7433	NaN	13.8966	NaN	9.83618	8.30469	NaN	NaN	NaN	NaN	NaN	NaN	NaN	13	13	13	31,3	31,3	31,3	68002	0	63784	7101900	156	0,180607048984625	1	0,828089118003845	0,438365745563891	0,436870274501121
O00560;O00560-3	O00560;O00560-3	Syntenin-1	SDCBP							NaN	NaN	NaN	NaN	9.99986	11.8442	14.385	12.6014	11.8319	13.3838	12.9908	10.6574	10.1122	14.6797	13.9191	NaN	NaN	9.48527	NaN	NaN	11.1099	8.73627	NaN	12.3695	10	10	1	55,7	55,7	6	32444	0	201,88	12897000	178	0,151630501984465	1	-0,79934549331665	-0,377970434983107	0,907851650170221
O00566	O00566	U3 small nucleolar ribonucleoprotein protein MPP10	MPHOSPH10							NaN	NaN	NaN	NaN	NaN	11.5852	10.772	11.4274	7.09445	NaN	11.9638	NaN	7.86907	11.4307	8.28295	10.7214	NaN	NaN	NaN	NaN	NaN	NaN	7.45368	6.04717	5	5	5	13,8	13,8	13,8	78863	0	25135	1065200	52	0,240326762374679	1	-0,763496518135071	-0,550026855515643	0,849332388939051
O00567	O00567	Nucleolar protein 56	NOP56							9.07256	NaN	NaN	NaN	NaN	12.0107	12.3658	9.30006	10.1487	11.2661	12.0987	9.25191	NaN	15.3818	13.1354	12.6104	NaN	9.52996	10.3324	NaN	NaN	NaN	8.99118	NaN	17	17	17	44,4	44,4	44,4	66049	0	222,84	7924300	212	0,26685928555058	1	147867023944855	0,620861284191935	0,701264085037248
O00571;O00571-2;O15523;O15523-2;O15523-3;Q9NQI0;Q9NQI0-3;Q9NQI0-2;Q9NQI0-4	O00571;O00571-2;O15523;O15523-2	ATP-dependent RNA helicase DDX3X;ATP-dependent RNA helicase DDX3Y	DDX3X;DDX3Y							10.8909	11.6638	9.59193	NaN	12.593	12.9757	13.3587	12.2912	14.1294	12.2501	13.6188	10.0832	13.0737	15.1898	11.3935	12.0817	12.633	11.6124	11.6374	9.91142	12.2647	12.1833	10.5104	12.9435	27	26	26	51,8	50,2	50,2	73243	0	323,31	108440000	613	0,0532426590614682	1	0,130037307739258	0,135612337526716	0,72499904320139
O14617;O14617-5;O14617-4;O14617-2;O14617-3	O14617;O14617-5;O14617-4;O14617-2;O14617-3	AP-3 complex subunit delta-1	AP3D1							13.9595	16.7669	15.314	14.0973	15.1532	15.3148	16.1132	14.9538	16.6814	15.0849	15.1337	14.2939	15.5482	16.7611	14.3617	15.6326	16.5719	15.82	15.5293	13.6741	15.964	16.7872	14.9529	16.8183	48	48	48	53,1	53,1	53,1	130,16	0	323,31	109250000	1293	0,130976241675209	1	0,192188739776611	0,294726415018933	0,0812552599262273
O14646;O14646-2	O14646;O14646-2	Chromodomain-helicase-DNA-binding protein 1	CHD1							NaN	9.23723	9.37001	NaN	NaN	NaN	10.4858	NaN	11.9266	7.9851	NaN	NaN	7.45261	11.9534	7.73708	NaN	12.7231	8.25423	8.58961	5.4032	8.72189	8.9516	8.06437	11.3595	22	22	17	19,6	19,6	16,4	196,69	0	137,56	3641000	141	0,0404965204981991	1	0,191974997520447	0,109939006648722	0,0963556791231532
O14654	O14654	Insulin receptor substrate 4	IRS4					+	IP_HA-nsp3-nsp4-V5_IP_empty_pcDNA	8.53997	8.79149	NaN	NaN	11.3442	14.6688	15.5897	14.3986	14.4918	14.6214	15.8544	14.1929	11.1075	16.4779	15.1012	14.6107	12.7705	12.021	11.9375	9.6753	8.40825	8.20252	10.8482	12.512	50	50	50	56,3	56,3	56,3	133,77	0	323,31	87181000	964	0,0795455512549467	1	0,323988914489746	0,206636393619204	106836708196185
O14744;O14744-2;O14744-5;O14744-3;O14744-4	O14744;O14744-2;O14744-5;O14744-3;O14744-4	Protein arginine N-methyltransferase 5;Protein arginine N-methyltransferase 5, N-terminally processed	PRMT5							8.99729	14.5355	12.9737	13.9281	12.6577	12.3079	13.1822	12.497	13.3621	8.75195	12.0518	10.7518	13.2605	14.1577	NaN	13.0791	13.5309	12.8612	13.4677	NaN	13.2427	12.8916	12.0085	14.4388	23	23	23	53,5	53,5	53,5	72683	0	323,31	74350000	618	0,165536847461639	1	-0,651561498641968	-0,40228427541426	0,0298342388945297
O14818;O14818-2;Q8TAA3;Q8TAA3-2;O14818-4;Q8TAA3-5	O14818;O14818-2	Proteasome subunit alpha type-7	PSMA7					+	IP_HA-nsp3-nsp4-V5_IP_empty_pcDNA	11.7638	8.96806	NaN	NaN	11.2897	14.5127	15.466	12.7781	14.5762	15.0362	14.9842	13.3514	10.8912	15.2095	14.5575	13.9807	13.2254	14.9931	15.0554	12.0688	10.0395	NaN	11.1859	11.5334	11	11	11	58,1	58,1	58,1	27887	0	297,77	56560000	293	0,0385451634825369	1	0,148078441619873	0,103447750565588	0,0514567929925827
O14880	O14880	Microsomal glutathione S-transferase 3	MGST3		+	+		+	IP_HA-nsp3-nsp4-V5_IP_empty_pcDNA;IP_HA-nsp3-nsp4-V5_IP_HA-nsp4-V5;IP_HA-nsp3-nsp4-V5_IP_nsp3-nsp4-V5	NaN	NaN	NaN	NaN	NaN	15.2574	15.7756	12.9972	11.7356	13.0461	13.2416	NaN	12.0273	17.4179	13.7551	14.3228	NaN	NaN	NaN	NaN	NaN	NaN	NaN	NaN	7	7	7	68,4	68,4	68,4	16516	0	112,14	14333000	155	0,271699501911843	1	139238262176514	0,628337437911983	268941556339412
O14893;O14893-3;O14893-2	O14893;O14893-3;O14893-2	Gem-associated protein 2	GEMIN2							NaN	NaN	9.63887	NaN	NaN	12.9301	13.7767	13.0753	12.1094	12.1315	12.7852	12.8131	NaN	14.2045	12.3434	11.2268	11.5661	NaN	NaN	10.7143	12.316	NaN	12.5711	NaN	8	8	8	49,6	49,6	49,6	31585	0	101,27	6525300	126	0,0452408983793503	1	-0,232063174247742	-0,122800991104277	0,509169045982533
O14950;P24844;P24844-2	O14950	Myosin regulatory light chain 12B	MYL12B							20.9517	19.1497	18.4853	17.2735	21.2026	20.3484	19.4674	18.5968	21.7745	19.7067	19.4288	18.4173	20.835	20.4615	18.7194	16.2907	21.8492	20.0429	19.4914	18.7698	21.9406	20.1554	20.4746	20.2804	19	19	1	83,7	83,7	17,4	19779	0	323,31	311150000	1082	0,293072008535662	1	-0,827163219451904	-0,646694967763967	0,334203239311848
O14967;O14967-2	O14967;O14967-2	Calmegin	CLGN							NaN	NaN	NaN	NaN	7.46883	12.2738	11.5915	11.8029	10.1393	11.4159	12.7756	NaN	NaN	14.3668	8.95289	10.5048	NaN	NaN	8.09064	NaN	NaN	NaN	NaN	NaN	10	10	10	28,4	28,4	28,4	70038	0	95157	4639600	81	0,107129557281894	1	-0,552649974822998	-0,275767664877217	0,651416201839813
O14974;O14974-4;O14974-3;O14974-5;O14974-2	O14974;O14974-4;O14974-3;O14974-5;O14974-2	Protein phosphatase 1 regulatory subunit 12A	PPP1R12A							NaN	NaN	NaN	NaN	NaN	NaN	NaN	NaN	10.7319	NaN	NaN	NaN	NaN	10.1991	8.13042	NaN	11.4708	NaN	NaN	NaN	8.03034	NaN	9.2999	11.4003	14	14	14	18,4	18,4	18,4	115,28	0	125,29	6408800	164	0,0688148650120276	1	0,163227438926697	0,172445762502883	0,460099167018937
O14975;O14975-2	O14975;O14975-2	Very long-chain acyl-CoA synthetase	SLC27A2							NaN	NaN	NaN	NaN	NaN	7.69397	11.196	10.0558	NaN	NaN	NaN	NaN	NaN	13.1145	NaN	NaN	NaN	NaN	NaN	NaN	NaN	NaN	NaN	NaN	9	9	9	21,1	21,1	21,1	70311	0	29451	1553400	55	0,144005259632607	1	-0,815339326858521	-0,362102908707326	0,0357262980831108
O14979	O14979	Heterogeneous nuclear ribonucleoprotein D-like	HNRNPDL							13.4677	13.0846	12.3311	8.91468	15.5237	14.9018	15.6604	14.2411	16.9355	15.4928	14.6598	13.2884	15.2309	16.2291	14.0544	12.2255	14.0487	13.4964	14.0334	12.2272	12.6982	13.0373	12.7628	11.1594	13	11	2	27,6	25,2	8,1	46437	0	153,46	57911000	240	0,2939491608747	1	-0,646770715713501	-0,634334274395691	0,461652155987867
O14979-3;O14979-2	O14979-3;O14979-2	Heterogeneous nuclear ribonucleoprotein D-like	HNRNPDL							NaN	NaN	NaN	NaN	13.418	13.1578	12.2227	NaN	14.0262	12.074	12.6407	11.0283	12.8245	9.42658	10.6447	NaN	11.3054	NaN	NaN	NaN	11.1122	NaN	NaN	NaN	12	1	1	41	7,4	7,4	27191	0	33322	6636200	36	0,251172771111084	1	-113451564311981	-0,583833958454448	0,609432644899375
O15042;O15042-2;O15042-3	O15042;O15042-2;O15042-3	U2 snRNP-associated SURP motif-containing protein	U2SURP							NaN	9.90507	NaN	NaN	NaN	NaN	8.85122	NaN	12.7293	11.5448	NaN	8.33374	6.8591	11.8398	7.61839	NaN	11.9139	7.72697	10.2289	NaN	NaN	9.72202	7.1103	11.0573	24	24	24	29,8	29,8	29,8	118,29	0	240,39	22846000	379	0,14453695319384	1	0,429514408111572	0,349263839582717	0,148945530751461
O15143	O15143	Actin-related protein 2/3 complex subunit 1B	ARPC1B							12.9569	NaN	NaN	NaN	NaN	12.2583	12.9271	NaN	14.375	12.0409	12.0965	10.4148	NaN	13.9186	12.0272	NaN	14.2321	12.6124	12.7555	11.9913	NaN	10.8014	13.9196	14.8637	12	11	11	49,5	43,3	43,3	40949	0	109,15	10547000	197	0,0786721261376696	1	0,509236812591553	0,209474789361316	0,776401687199656
O15144	O15144	Actin-related protein 2/3 complex subunit 2	ARPC2							13.3277	10.2871	11.4921	10.4223	10.7679	13.9028	14.63	NaN	15.6942	12.795	13.035	12.237	12.2349	15.1694	13.6081	12.076	15.2542	12.8845	13.7148	12.4549	12.4959	13.5033	15.0139	15.9878	19	19	19	75,3	75,3	75,3	34333	0	187,07	29102000	388	0,331978119483526	1	114860725402832	0,729482279752641	0,119971085120177
O15145	O15145	Actin-related protein 2/3 complex subunit 3	ARPC3							11.7903	10.9922	14.7415	9.80363	14.176	14.9442	15.4688	14.7892	16.5421	13.7338	14.5922	11.2889	14.4569	16.7569	14.0655	13.4751	15.9544	13.0949	14.6847	9.94413	15.5334	15.4125	16.1648	16.8958	8	8	8	55,6	55,6	55,6	20546	0	66902	28321000	210	0,0729201430706395	1	-0,155930995941162	-0,18004575376224	0,371527321845809
O15160;O15160-2	O15160;O15160-2	DNA-directed RNA polymerases I and III subunit RPAC1	POLR1C							NaN	12.9607	11.2841	12.5411	11.7851	11.7157	14.0452	13.4486	12.8728	12.3408	12.5563	12.8404	11.3009	14.9166	NaN	12.4693	11.8318	10.8644	12.0725	9.13694	11.8733	13.0306	10.3922	13.9304	11	11	11	47,1	47,1	47,1	39249	0	134,94	19151000	217	0,288519878867372	1	-107345461845398	-0,650390200946298	0,171301277254235
O15226;O15226-2	O15226;O15226-2	NF-kappa-B-repressing factor	NKRF					+	IP_HA-nsp3-nsp4-V5_IP_empty_pcDNA	NaN	8.00933	NaN	NaN	10.6633	12.3947	14.0393	10.6009	13.2493	12.5518	12.2167	11.6079	10.946	15.4548	12.4783	12.5226	10.6872	7.01223	NaN	NaN	NaN	NaN	8.47966	10.4236	19	19	19	34,3	34,3	34,3	77672	0	139,09	10492000	287	0,313182380617907	1	0,925854682922363	0,686800816511296	174801306906885
O15234	O15234	Protein CASC3	CASC3							NaN	10.9649	12.365	NaN	NaN	NaN	13.4539	NaN	12.4674	11.3855	NaN	11.5528	9.61053	13.0724	11.5194	NaN	11.244	10.766	11.1974	NaN	NaN	10.7379	NaN	13.1601	12	12	12	23,9	23,9	23,9	76277	0	39,43	2135400	62	0,249384659545061	1	128116703033447	0,583887106488211	0,0114442855247634
O15258	O15258	Protein RER1	RER1							NaN	NaN	NaN	NaN	NaN	12.4062	15.1871	NaN	12.8667	14.2033	12.7052	12.7994	NaN	16.9158	15.0276	13.372	NaN	NaN	NaN	NaN	NaN	NaN	NaN	NaN	4	4	4	29,6	29,6	29,6	22958	0	45747	7617000	107	0,503597798871895	1	294840252399445	106015346672607	145789345851033
O15269;O15269-2	O15269	Serine palmitoyltransferase 1	SPTLC1			+		+	IP_HA-nsp3-nsp4-V5_IP_empty_pcDNA;IP_HA-nsp3-nsp4-V5_IP_nsp3-nsp4-V5	NaN	NaN	NaN	NaN	NaN	10.7553	12.8743	9.5571	NaN	NaN	NaN	NaN	9.70415	13.6168	11.3422	11.441	NaN	NaN	12.165	NaN	NaN	NaN	NaN	NaN	10	10	10	43,3	43,3	43,3	52743	0	110,19	3909200	96	0,46107168193338	1	154690849781036	0,959318882228409	105274211102235
O15270	O15270	Serine palmitoyltransferase 2	SPTLC2							NaN	NaN	NaN	NaN	NaN	10.4257	9.70323	10.6613	NaN	NaN	NaN	NaN	NaN	12.7545	NaN	NaN	NaN	NaN	NaN	NaN	NaN	NaN	NaN	NaN	10	10	10	29,4	29,4	29,4	62924	0	92132	5924000	135	0,179937493790122	1	-0,799205303192139	-0,436185478503127	0,0290957685700966
O15355	O15355	Protein phosphatase 1G	PPM1G							NaN	NaN	NaN	NaN	NaN	NaN	13.464	11.5467	14.6746	13.8778	13.5204	13.339	8.68226	14.5634	10.0503	8.01987	NaN	NaN	15.1501	NaN	NaN	NaN	NaN	NaN	20	20	20	59,5	59,5	59,5	59271	0	323,31	40789000	319	0,0840635438026694	1	0,504845857620239	0,22209129908901	0,0116845847949194
O15446;O15446-2	O15446;O15446-2	DNA-directed RNA polymerase I subunit RPA34	CD3EAP		+				IP_HA-nsp3-nsp4-V5_IP_HA-nsp4-V5	NaN	11.939	10.6869	8.49665	10.2844	11.2845	10.2478	12.6145	NaN	10.2403	11.1272	NaN	11.582	13.8935	11.5191	11.51	8.40863	NaN	NaN	NaN	NaN	11.8155	NaN	12.4596	9	9	9	38,2	38,2	38,2	54985	0	119,79	2886900	102	0,592160303177722	1	101834654808044	111819938365051	294120024285444
O15511;O15511-2	O15511;O15511-2	Actin-related protein 2/3 complex subunit 5	ARPC5							11.3522	10.7948	11.9099	NaN	NaN	NaN	12.3303	NaN	12.4063	NaN	11.2757	11.0359	NaN	13.5974	NaN	NaN	12.9309	11.4726	12.9659	NaN	NaN	13.1942	NaN	14.1233	6	5	5	57,6	52,3	52,3	16,32	0	35336	3648100	83	0,137778961783039	1	0,701833963394165	0,346295256363216	0,356622414984466
O43143	O43143	Pre-mRNA-splicing factor ATP-dependent RNA helicase DHX15	DHX15							15.187	17.3735	16.6101	15.3876	15.9428	16.2331	17.6556	16.3918	17.6097	16.5098	16.2024	15.3806	16.8414	17.9027	15.8886	15.1722	16.8787	16.9845	17.1118	14.2855	15.4136	17.3272	16.1989	17.6278	48	48	47	73,1	73,1	71,9	90932	0	323,31	186280000	1461	0,0523042616417396	1	-0,104630947113037	-0,13032601150746	0,0531377736787141
O43149;O43149-3;O43149-2	O43149	Zinc finger ZZ-type and EF-hand domain-containing protein 1	ZZEF1							NaN	NaN	NaN	NaN	NaN	NaN	NaN	NaN	NaN	NaN	NaN	NaN	NaN	9.05653	8.80877	6.14653	NaN	NaN	NaN	NaN	NaN	NaN	NaN	NaN	8	8	8	5	5	5	331,07	0	40935	1847700	79	0,0473415041367712	1	0,111122965812683	0,120694376132053	0,567720897059849
O43172;O43172-2	O43172;O43172-2	U4/U6 small nuclear ribonucleoprotein Prp4	PRPF4							12.365	16.016	14.7755	14.9036	13.3593	13.8136	14.2521	13.0364	15.5785	13.6927	14.0779	13.6428	14.0348	15.2239	12.9745	13.5858	15.148	14.3482	15.3167	12.8702	12.9654	15.3302	14.3832	16.0491	26	26	26	66,1	66,1	66,1	58449	0	251,5	33374000	515	0,254815017265716	1	0,339369297027588	0,526449107057317	0,260770621048113
O43175	O43175	D-3-phosphoglycerate dehydrogenase	PHGDH							12.6758	11.521	NaN	NaN	13.1611	13.7685	14.4535	10.2901	14.2202	12.7283	14.4207	NaN	13.6841	14.3269	7.6057	10.7544	15.0179	13.9405	13.1661	NaN	14.6852	11.1682	13.9842	11.8412	27	27	27	64,5	64,5	64,5	56,65	0	323,31	329090000	885	0,312305701717847	1	-132553899288177	-0,700950150215363	0,0747390072225823
O43242;O43242-2	O43242;O43242-2	26S proteasome non-ATPase regulatory subunit 3	PSMD3							NaN	NaN	NaN	NaN	NaN	13.9941	15.3402	13.7	13.8433	14.6286	13.4311	12.5653	7.75449	15.5438	14.3231	11.8159	12.2756	14.5206	14.0294	10.1618	NaN	NaN	NaN	9.52572	26	26	26	57,1	57,1	57,1	60977	0	196,46	86927000	550	0,0142775654466972	1	-0,108644723892212	-0,0406819145752293	0,0698018384157162
O43290	O43290	U4/U6.U5 tri-snRNP-associated protein 1	SART1							11.3115	15.8044	14.004	14.538	12.8164	13.6289	14.7974	12.7846	15.5024	13.1175	13.568	14.0372	13.5184	15.5776	12.8829	13.5109	14.9281	14.5634	15.023	12.4279	12.8713	15.2269	13.6613	15.9346	38	38	38	54,1	54,1	54,1	90254	0	323,31	29176000	523	0,190505280440992	1	0,365643262863159	0,428168625608957	0,165425086359504
O43324;O43324-2	O43324;O43324-2	Eukaryotic translation elongation factor 1 epsilon-1	EEF1E1							NaN	NaN	NaN	NaN	NaN	11.7985	11.2197	10.5397	12.2661	NaN	12.1471	NaN	NaN	12.0719	NaN	9.94266	11.8916	NaN	NaN	NaN	11.4606	NaN	NaN	10.7403	10	10	10	73	73	73	19,81	0	62944	19732000	187	0,237682845040195	1	-0,850080847740173	-0,549206499034184	0,266532053898476
O43347	O43347	RNA-binding protein Musashi homolog 1	MSI1							NaN	11.0118	14.2096	8.42459	9.67133	13.6795	15.6761	14.1703	13.6174	12.3851	14.5809	11.8606	NaN	16.1804	13.8785	12.0589	9.68029	11.9053	12.7007	9.13088	NaN	NaN	11.2345	15.8942	14	14	12	59,1	59,1	53,6	39124	0	113,29	11899000	214	0,135775907575189	1	-0,775266170501709	-0,343592157508956	0,375298228652209
O43390;O43390-3	O43390;O43390-3	Heterogeneous nuclear ribonucleoprotein R	HNRNPR							11.0339	13.0869	13.2172	7.11416	14.4963	14.6725	16.1366	14.4271	16.1721	13.9579	14.5823	13.2403	14.0549	16.2989	13.8258	14.256	14.4547	11.9189	13.1232	11.4521	12.6385	12.7307	11.7359	15.5361	23	18	1	45,5	37,9	2,7	70942	0	253,18	39249000	475	0,181037160700675	1	-0,324241399765015	-0,405785197358853	110853968328351
O43395;O43395-3	O43395	U4/U6 small nuclear ribonucleoprotein Prp3	PRPF3							12.4521	15.652	14.4371	14.8455	10.4139	11.3688	13.997	12.7642	14.6712	14.3385	11.9621	14.1704	10.784	15.0675	13.3585	12.9392	14.5962	14.7046	15.3682	12.6155	11.3524	14.7849	14.825	16.1094	31	31	31	56,4	56,4	56,4	77528	0	210,8	26491000	443	0,324109533691853	1	0,901308059692383	0,703850868707168	0,564974637466286
O43447;O43447-2	O43447;O43447-2	Peptidyl-prolyl cis-trans isomerase H	PPIH							NaN	14.0982	13.1567	13.5439	13.3137	13.7507	14.2109	13.3533	14.8554	12.9208	12.2042	13.0168	13.1369	14.8891	11.4425	11.6001	14.243	14.3651	13.4947	NaN	11.6742	14.459	13.1267	15.1824	8	8	8	71,8	71,8	71,8	19208	0	181,8	16796000	176	0,487840100066319	1	-0,890007495880127	-0,956233684552511	0,115958516217723
O43660;O43660-2	O43660;O43660-2	Pleiotropic regulator 1	PLRG1							11.6706	13.281	13.095	9.81025	14.6479	14.2693	14.2243	13.715	14.9219	12.2392	14.8594	12.061	14.4763	15.2688	13.281	12.7675	13.7205	12.8045	13.0173	10.5077	13.5821	13.3478	11.3248	14.0818	18	18	18	57	57	57	57193	0	233,71	14831000	254	0,172136546553676	1	-0,265722513198853	-0,380263153567871	0,793160021566498
O43670-2	O43670-2	BUB3-interacting and GLEBS motif-containing protein ZNF207	ZNF207							NaN	10.7373	10.4254	NaN	NaN	NaN	11.592	NaN	12.5303	NaN	NaN	NaN	NaN	11.9637	NaN	NaN	11.7984	NaN	NaN	10.879	NaN	11.4507	8.48131	11.776	9	9	1	21,8	21,8	4,8	49692	0	64,77	20107000	189	0,0175795196402296	1	-0,0934529304504395	-0,0491260761007099	0,522096039902645
O43684;O43684-2	O43684;O43684-2	Mitotic checkpoint protein BUB3	BUB3							11.5269	12.4926	NaN	NaN	NaN	NaN	14.2185	NaN	13.748	11.6231	12.6195	NaN	NaN	13.6196	NaN	10.9175	14.1466	13.7096	14.0679	NaN	NaN	12.3619	13.6037	13.3468	13	13	13	56,7	56,7	56,7	37154	0	323,31	40041000	278	0,022370604303824	1	0,163294911384583	0,0631069923188655	0,740948591876048
O43719	O43719	HIV Tat-specific factor 1	HTATSF1							7.92457	9.23424	NaN	NaN	NaN	9.33813	9.6316	NaN	10.9146	9.35614	10.2778	8.50756	NaN	10.1422	NaN	NaN	10.4968	10.9122	NaN	8.58056	NaN	8.05295	10.0966	10.7459	17	17	17	30,7	30,7	30,7	85852	0	323,31	28537000	304	0,152571124209105	1	0,483141183853149	0,368488566574732	0,549520720802305
O43795	O43795	Unconventional myosin-Ib	MYO1B							16.3222	15.5449	16.1196	15.1788	16.5956	16.7558	17.1353	15.9781	18.4169	16.1673	16.676	15.453	16.8065	18.1342	15.732	15.6234	18.0283	16.5803	16.8729	16.0455	17.2226	17.149	17.6933	18.7499	56	55	3	57,4	56,6	3,9	131,98	0	323,31	208000000	1328	0,0227434213596533	1	-0,0421810150146484	-0,057601362199094	0,165175511578307
O43808	O43808	Peroxisomal membrane protein PMP34	SLC25A17					+	IP_HA-nsp3-nsp4-V5_IP_empty_pcDNA	NaN	NaN	NaN	NaN	NaN	NaN	NaN	NaN	NaN	10.599	NaN	NaN	NaN	14.1894	12.8687	12.1841	NaN	NaN	NaN	NaN	NaN	NaN	NaN	NaN	6	6	6	33,6	33,6	33,6	34566	0	49162	4215000	83	20892955631581	1	466330075263977	358460608789387	166602022399145
O43809	O43809	Cleavage and polyadenylation specificity factor subunit 5	NUDT21							10.516	15.2535	14.1969	11.4692	NaN	14.3815	14.2702	NaN	15.6666	11.8112	NaN	12.6446	13.92	15.752	12.065	14.8347	14.9183	13.9095	13.5244	11.5955	14.0232	14.9658	11.7344	15.9536	12	12	12	66,1	66,1	66,1	26227	0	106,42	57812000	275	0,770557910590674	1	375676465034485	149848522604084	0,255491238916437
O60244	O60244	Mediator of RNA polymerase II transcription subunit 14	MED14							NaN	9.58461	NaN	NaN	NaN	6.15289	8.92134	7.99073	8.43141	NaN	11.5309	NaN	NaN	10.3818	NaN	NaN	NaN	NaN	5.75243	NaN	NaN	7.38595	NaN	11.188	12	12	12	13,1	13,1	13,1	160,6	0	60857	1582500	61	0,382869077735119	1	0,82876181602478	0,793228412952732	0,229739668513494
O60293;O60293-2;O60293-4	O60293;O60293-2	Zinc finger C3H1 domain-containing protein	ZFC3H1							NaN	NaN	NaN	NaN	6.73376	7.43413	6.28351	NaN	4.29403	NaN	6.42433	NaN	6.70127	10.0353	NaN	NaN	NaN	NaN	NaN	NaN	NaN	NaN	NaN	NaN	9	9	9	7,9	7,9	7,9	226,35	0	84187	1992800	73	0,718252051751601	1	135304391384125	132795816530348	0,247025918136259
O60306	O60306	Intron-binding protein aquarius	AQR							11.233	12.027	11.1302	12.339	12.3192	11.9348	13.649	11.6425	14.661	11.9492	11.2261	11.309	12.5277	13.2528	9.32964	8.19397	13.2256	11.2704	11.952	9.31195	11.2343	11.7921	11.8323	13.5864	38	38	38	36,6	36,6	36,6	171,29	0	305,22	11476000	334	0,559784681701438	1	-156037521362305	-111384508185026	0,160587349874438
O60506;O60506-2	O60506;O60506-2	Heterogeneous nuclear ribonucleoprotein Q	SYNCRIP							13.5852	14.8176	14.1039	12.7985	16.65	16.4289	17.4635	16.0576	17.854	15.6704	16.3801	15.1341	16.2901	17.4225	14.3098	13.6333	15.943	13.9217	14.5922	13.3325	14.4839	14.2821	14.2061	15.9812	27	27	2	57,1	57,1	7,2	69602	0	323,31	146110000	839	0,639018099874382	1	-123608183860779	-120669823568317	0,410760003985832
O60508	O60508	Pre-mRNA-processing factor 17	CDC40							11.5762	12.7727	9.84103	NaN	13.2547	12.1403	13.7799	12.4662	15.0342	12.8146	12.2468	12.8238	12.7916	14.2102	11.5219	NaN	13.6418	12.2197	10.3836	11.305	11.8897	10.4913	10.1587	13.9114	24	24	24	56	56	56	65521	0	190,03	6314700	146	0,381388356643384	1	-0,998560190200806	-0,803972595659413	0,00630987078861743
O60784;O60784-2;O60784-4;O60784-3	O60784;O60784-2;O60784-4;O60784-3	Target of Myb protein 1	TOM1							NaN	NaN	NaN	NaN	10.5766	11.6759	10.8957	10.3558	12.489	NaN	11.9524	NaN	9.83957	12.0579	NaN	9.42498	11.3934	10.9565	10.9352	NaN	11.4844	NaN	10.5293	11.5011	9	9	9	41,5	41,5	41,5	53818	0	126,35	9563800	163	0,562034703929564	1	-127756810188293	-109982339885553	0,192258336787833
Q99880;Q93079;Q99877;P62807;P58876;O60814;Q5QNW6;Q99879;Q5QNW6-2;P57053;Q96A08	Q99880;Q93079;Q99877;P62807;P58876;O60814;Q5QNW6;Q99879;Q5QNW6-2;P57053	Histone H2B type 1-L;Histone H2B type 1-H;Histone H2B type 1-N;Histone H2B type 1-C/E/F/G/I;Histone H2B type 1-D;Histone H2B type 1-K;Histone H2B type 2-F;Histone H2B type 1-M;Histone H2B type F-S	HIST1H2BL;HIST1H2BH;HIST1H2BN;HIST1H2BC;HIST1H2BD;HIST1H2BK;HIST2H2BF;HIST1H2BM;H2BFS							15.2156	17.5191	17.512	14.8506	16.5239	18.9391	18.1723	17.8988	18.2887	15.7264	19.1554	15.5678	16.8786	18.8268	16.1889	17.2136	17.1681	15.3976	19.1302	14.3571	16.7655	17.977	18.9904	16.2627	9	9	2	57,9	57,9	7,9	13952	0	103,1	76357000	230	0,345855732226247	1	-0,606568336486816	-0,711506855596753	0,264483844770388
O60828;O60828-4;O60828-2;O60828-5;O60828-3;O60828-7;O60828-6;O60828-10;O60828-9;O60828-8	O60828;O60828-4;O60828-2;O60828-5;O60828-3;O60828-7;O60828-6	Polyglutamine-binding protein 1	PQBP1							NaN	11.6643	NaN	NaN	13.4105	14.0172	13.1485	12.7558	14.1099	NaN	13.6931	NaN	12.9348	NaN	NaN	NaN	12.8909	12.3217	NaN	NaN	NaN	11.348	11.8777	13.0089	5	5	5	41,9	41,9	41,9	30472	0	60,1	6051600	77	157101577780339	1	-406448888778687	-271875346438725	0,245262574151973
O60832;O60832-2	O60832;O60832-2	H/ACA ribonucleoprotein complex subunit 4	DKC1							9.88585	12.302	11.5322	10.3625	9.89716	12.4607	12.0756	10.7816	11.7716	9.58099	12.7086	10.6434	11.0647	13.6417	9.48502	11.8181	12.1027	12.1227	9.82777	9.68001	10.5486	12.5396	10.7029	12.3398	17	17	17	44,9	44,9	44,9	57673	0	81914	7165200	207	0,0677135723261665	1	0,19861364364624	0,173348042461072	0,205275229059246
O60841	O60841	Eukaryotic translation initiation factor 5B	EIF5B							NaN	7.22168	NaN	NaN	NaN	NaN	10.0901	8.65557	8.65094	8.65753	NaN	NaN	7.2035	12.5862	6.1589	9.21245	NaN	NaN	5.37271	NaN	NaN	7.04581	NaN	NaN	42	42	42	44,9	44,9	44,9	138,83	0	323,31	71058000	755	0,096740239582542	1	0,412645936012268	0,248486804089886	0,48235742415339
O60884	O60884	DnaJ homolog subfamily A member 2	DNAJA2							NaN	NaN	NaN	NaN	9.01917	11.3018	13.2145	10.2322	11.5915	NaN	10.9919	9.61539	9.82847	13.1293	NaN	10.1515	NaN	10.8398	NaN	NaN	10.0879	NaN	NaN	NaN	12	12	12	52,7	52,7	52,7	45745	0	323,31	39833000	288	0,173810794578511	1	-0,606099605560303	-0,416782599635738	0,622353656436846
O75083;O75083-3	O75083;O75083-3	WD repeat-containing protein 1	WDR1							13.0991	NaN	NaN	NaN	9.54212	11.4618	10.988	10.7844	14.7826	9.64868	NaN	NaN	11.9047	12.071	9.84649	NaN	13.4576	10.9346	10.8267	8.35173	13.366	12.1824	10.8195	13.1863	16	16	16	49,3	49,3	49,3	66193	0	323,31	28644000	283	0,24197043179952	1	-10419043302536	-0,563925452392067	0,254441258335811
O75127	O75127	Pentatricopeptide repeat-containing protein 1, mitochondrial	PTCD1							NaN	NaN	NaN	NaN	10.7559	8.59425	11.1313	NaN	10.4676	NaN	NaN	NaN	9.74372	11.3729	NaN	NaN	7.88093	NaN	NaN	NaN	NaN	NaN	NaN	NaN	4	4	4	8	8	8	78855	0	10617	2218200	68	0,201660382278832	1	-0,780294060707092	-0,478328818409991	0,182424863495402
O75152;A0A1B0GTU1	O75152	Zinc finger CCCH domain-containing protein 11A	ZC3H11A							11.7567	13.0809	12.4964	10.1562	11.3771	12.6652	14.1449	10.9804	15.3911	13.5665	12.4735	12.1728	11.8698	13.076	11.1616	10.2091	14.2502	11.4137	12.8913	9.33121	11.4712	12.5749	11.7317	13.6531	27	27	27	41	41	41	89,13	0	111,99	9911800	206	0,323234696774773	1	-0,712762117385864	-0,688196377528745	0,120597597478624
O75190;O75190-3;O75190-2;O75190-4;P25686;Q8WWF6;Q8NHS0;P25686-2	O75190;O75190-3;O75190-2;O75190-4	DnaJ homolog subfamily B member 6	DNAJB6							13.3117	12.7556	11.6335	12.0979	NaN	12.5529	15.1618	11.7558	14.6811	14.2855	13.1016	13.9715	12.9264	15.3133	14.5688	10.1028	14.9199	13.972	13.6909	NaN	10.0133	11.65	13.8408	13.2042	10	10	10	43,3	43,3	43,3	36087	0	77602	8626200	138	0,340731183480067	1	167901647090912	0,760042139004283	0,0990544404099798
O75369;O75369-2;O75369-9;O75369-6;O75369-3;O75369-7;O75369-5;O75369-4	O75369;O75369-2;O75369-9;O75369-6;O75369-3;O75369-7;O75369-5;O75369-4	Filamin-B	FLNB							7.54836	NaN	NaN	NaN	7.72656	6.07611	6.54958	5.5912	10.7609	NaN	5.63314	NaN	7.82439	7.3679	NaN	NaN	10.2628	NaN	NaN	NaN	9.39979	5.86089	NaN	9.12291	86	81	1	54,5	52,7	1,3	278,16	0	323,31	130600000	1534	130014246139548	1	120812225341797	203374831999218	0,152972671143361
O75400;O75400-2;O75400-3;Q6NWY9;Q6NWY9-2;Q6NWY9-3	O75400;O75400-2;O75400-3	Pre-mRNA-processing factor 40 homolog A	PRPF40A							NaN	9.77207	NaN	NaN	NaN	NaN	NaN	NaN	10.7546	10.7215	NaN	10.1365	8.39073	12.1065	NaN	NaN	10.456	11.2682	11.1565	NaN	NaN	10.7839	10.4376	NaN	17	17	17	22,6	22,6	22,6	108,8	0	97866	21770000	209	0,200480829550118	1	0,730248808860779	0,474065328246393	0,513523878058801
O75431;O75431-2	O75431;O75431-2	Metaxin-2	MTX2							NaN	NaN	NaN	NaN	10.0961	12.2442	13.0249	11.0545	NaN	NaN	10.3617	NaN	NaN	13.7802	11.3325	10.9435	NaN	NaN	NaN	NaN	NaN	NaN	NaN	NaN	9	9	9	63,9	63,9	63,9	29763	0	176,02	9861400	176	0,201026263200428	1	-0,74639904499054	-0,475781809026224	105109891345899
O75448;O75448-2	O75448;O75448-2	Mediator of RNA polymerase II transcription subunit 24	MED24							NaN	10.2392	7.57304	NaN	NaN	NaN	NaN	NaN	7.20975	6.76752	NaN	NaN	NaN	10.5994	9.67136	7.95716	NaN	NaN	NaN	NaN	6.0967	9.68708	NaN	10.5319	18	18	18	28	28	28	110,3	0	72856	2946500	130	108252412015407	1	190627264976501	187565895430148	0,415119502774602
O75477	O75477	Erlin-1	ERLIN1							NaN	NaN	NaN	NaN	9.35129	12.9581	13.3065	10.9468	NaN	9.38584	12.3597	11.0571	NaN	14.3628	10.3427	12.4588	8.19343	11.533	11.5318	NaN	NaN	NaN	NaN	NaN	8	5	5	34,5	25,6	25,6	39171	0	24008	5083100	76	0,162928696850343	1	-0,855786561965942	-0,40288686213571	0,17987311306565
O75487;O75487-2;Q9Y625	O75487;O75487-2	Glypican-4;Secreted glypican-4	GPC4							NaN	NaN	NaN	NaN	9.50597	9.67218	NaN	8.72462	7.98402	NaN	9.81385	NaN	9.23031	11.1628	NaN	NaN	NaN	NaN	NaN	NaN	9.97226	NaN	NaN	NaN	3	3	3	8,5	8,5	8,5	62411	0	6929	235350	10	0,173021694447671	1	-0,565539360046387	-0,413203650237542	0,147396228993216
O75494;O75494-3;O75494-4;O75494-5;O75494-6;O75494-2	O75494;O75494-3;O75494-4;O75494-5;O75494-6;O75494-2	Serine/arginine-rich splicing factor 10	SRSF10							14.1968	15.167	15.4796	14.1177	12.5353	15.2349	16.7077	13.456	16.0462	13.8309	15.1418	14.759	14.7636	17.1356	14.8253	11.2189	15.8171	14.8554	15.1798	12.8764	11.7355	15.4986	16.4925	17.7112	13	13	10	37,8	37,8	33,2	31,3	0	69193	13390000	195	0,000516520889023798	1	0,00238251686096191	0,00145780273093568	0,0500319459060677
O75531	O75531	Barrier-to-autointegration factor;Barrier-to-autointegration factor, N-terminally processed	BANF1							16.024	15.8891	16.04	12.8281	17.4427	16.1036	16.1452	15.5291	19.0965	13.5307	15.6816	11.5571	17.487	17.6126	14.1484	13.604	18.4945	16.1788	14.9402	13.5001	18.3269	15.4357	15.247	16.8728	11	11	11	64	64	64	10058	0	41719	50211000	208	0,20601720522223	1	-0,592127084732056	-0,477258565202571	0,0147104290383474
O75533;O75533-2	O75533	Splicing factor 3B subunit 1	SF3B1							15.3094	16.9622	16.405	15.9861	15.4996	16.2843	16.8446	15.3839	17.4766	16.2007	16.3062	15.5026	16.0384	16.9668	15.1924	15.7061	16.9514	16.3002	16.3949	14.8514	15.7478	17.04	16.1002	17.3346	72	72	72	70,6	70,6	70,6	145,83	0	323,31	264290000	2396	0,0181468027848451	1	-0,0271735191345215	-0,0446939524082657	0,0928790797392524
O75534;O75534-2;O75534-4;O75534-3	O75534;O75534-2;O75534-4;O75534-3	Cold shock domain-containing protein E1	CSDE1							NaN	NaN	NaN	NaN	NaN	8.22072	12.8205	8.00523	10.8201	11.2913	10.6097	11.4809	NaN	13.7928	NaN	NaN	NaN	NaN	NaN	NaN	NaN	NaN	NaN	NaN	30	30	30	51,6	51,6	51,6	88884	0	323,31	62750000	574	0,0147044301563799	1	-0,0957732200622559	-0,0416171659686704	0,378098700280306
O75569;O75569-3;O75569-2	O75569;O75569-3;O75569-2	Interferon-inducible double-stranded RNA-dependent protein kinase activator A	PRKRA							NaN	13.733	14.607	13.0329	11.9442	14.0185	14.6411	13.3393	14.334	13.8934	14.6963	14.1185	12.7759	16.2164	14.3515	13.933	12.1662	14.3193	14.5389	10.4618	8.46634	NaN	8.74066	12.925	11	11	11	45	45	45	34404	0	55961	12035000	267	0,398249853162398	1	0,833409070968628	0,817399319925667	0,563092714215494
O75592;O75592-2	O75592;O75592-2	E3 ubiquitin-protein ligase MYCBP2	MYCBP2							NaN	NaN	NaN	NaN	NaN	7.5373	9.11322	6.14237	NaN	5.26619	8.04674	NaN	NaN	12.1029	8.61132	7.60043	NaN	NaN	NaN	NaN	NaN	NaN	NaN	NaN	42	42	42	14,5	14,5	14,5	513,63	0	196,39	12627000	289	0,662042988797464	1	171053719520569	127420825085307	0,618177852070663
O75607	O75607	Nucleoplasmin-3	NPM3							NaN	9.5045	NaN	NaN	11.3258	13.0004	12.6414	13.5124	NaN	NaN	NaN	NaN	12.847	16.2452	NaN	13.363	11.2124	NaN	NaN	NaN	NaN	NaN	NaN	NaN	7	7	7	60,1	60,1	60,1	19343	0	212,87	30019000	142	0,00575665418388708	0,996181659388646	-0,0308643579483032	-0,0162949787594714	114077502469228
O75643;O75643-2	O75643	U5 small nuclear ribonucleoprotein 200 kDa helicase	SNRNP200							13.728	16.2796	15.2741	15.0301	15.4135	15.3443	16.1747	15.222	16.9511	14.7091	15.2107	14.479	15.8446	16.4991	13.9841	14.2499	16.2286	15.5917	15.685	13.7966	15.0879	15.8832	14.6505	16.8193	129	129	129	70,6	70,6	70,6	244,5	0	323,31	282610000	3242	0,248018950319192	1	-0,394238710403442	-0,527442982168325	0,0809080438946261
O75691	O75691	Small subunit processome component 20 homolog	UTP20							NaN	NaN	NaN	NaN	NaN	NaN	NaN	NaN	NaN	NaN	NaN	NaN	NaN	11.1431	7.02558	6.9735	NaN	NaN	NaN	NaN	NaN	NaN	NaN	NaN	12	12	12	6,8	6,8	6,8	318,38	0	34,49	535880	26	0,181204494477354	1	-0,603622078895569	-0,431058729505899	0,437150678425393
O75694;O75694-2	O75694;O75694-2	Nuclear pore complex protein Nup155	NUP155							NaN	NaN	NaN	NaN	NaN	7.12195	NaN	NaN	NaN	7.88448	NaN	NaN	5.64363	14.6472	11.3236	11.082	NaN	NaN	NaN	NaN	NaN	NaN	NaN	NaN	27	27	27	34,1	34,1	34,1	155,2	0	323,31	38749000	558	0,598965895839891	1	247261118888855	120612152458879	0,60437462654208
O75821	O75821	Eukaryotic translation initiation factor 3 subunit G	EIF3G							NaN	NaN	NaN	NaN	NaN	11.0598	12.2819	NaN	9.73225	NaN	11.8418	10.322	NaN	11.6219	NaN	NaN	10.5056	NaN	NaN	NaN	NaN	NaN	NaN	NaN	13	13	13	57,8	57,8	57,8	35611	0	323,31	71171000	288	0,268071412567016	1	-117085993289948	-0,616325292384382	0,166789676203181
O75907	O75907	Diacylglycerol O-acyltransferase 1	DGAT1							NaN	NaN	NaN	NaN	NaN	NaN	NaN	NaN	NaN	NaN	NaN	NaN	NaN	11.9165	10.5771	7.89026	NaN	NaN	NaN	NaN	NaN	NaN	NaN	NaN	3	3	3	10,5	10,5	10,5	55278	0	16935	109920	6	0,578034143277785	1	190148484706879	115656964465491	0,0888328924998137
O75909;O75909-4;O75909-1;O75909-2	O75909;O75909-4;O75909-1;O75909-2	Cyclin-K	CCNK							NaN	13.6392	12.3869	NaN	11.9731	13.5071	12.4303	13.0268	12.2607	8.81153	13.4256	10.4038	12.4204	13.3157	9.08058	8.71959	11.9404	11.752	11.4391	NaN	NaN	13.113	NaN	14.5726	11	11	11	26	26	26	64239	0	56006	4843600	120	0,7518684706128	1	-185022139549255	-141252680127691	0,086869056763703
O75934	O75934	Pre-mRNA-splicing factor SPF27	BCAS2							11.0898	14.6095	14.0433	13.1726	15.6072	15.2328	15.7516	15.0068	16.6549	14.5697	15.9477	11.6285	15.1924	16.3934	14.4338	14.6163	14.9177	13.3566	14.2173	10.8368	15.1588	14.6253	13.8221	15.3525	14	14	14	76,4	76,4	76,4	26131	0	141,64	23895000	272	0,200814592690883	1	-0,240570306777954	-0,419233318783182	0,936019668801256
O75940	O75940	Survival of motor neuron-related-splicing factor 30	SMNDC1							10.0053	9.54898	NaN	NaN	NaN	NaN	12.3809	10.6617	14.9854	12.5878	11.7698	10.6748	NaN	14.2663	NaN	NaN	13.8129	9.81253	11.4728	10.1218	NaN	9.91566	9.88079	12.9534	5	5	5	38,2	38,2	38,2	26711	0	109,35	4856600	97	0,218867642928309	1	-128958249092102	-0,5247117527063	0,635624781608184
O76021;O76021-2	O76021	Ribosomal L1 domain-containing protein 1	RSL1D1							NaN	NaN	NaN	NaN	NaN	11.4486	13.1654	12.5585	9.54917	12.3013	11.694	NaN	8.98553	15.4257	12.2759	12.4733	NaN	NaN	12.0873	NaN	NaN	NaN	7.97642	8.55482	13	13	13	29,8	29,8	29,8	54972	0	72005	7425100	146	0,251643447343694	1	113386714458466	0,584701619468751	105668727626644
O76094;O76094-2	O76094;O76094-2	Signal recognition particle subunit SRP72	SRP72							NaN	NaN	NaN	NaN	NaN	NaN	9.80413	NaN	9.45693	10.8627	NaN	11.3636	NaN	12.8791	9.13681	NaN	NaN	NaN	NaN	NaN	NaN	NaN	NaN	NaN	26	26	26	55,6	55,6	55,6	74605	0	184,79	34583000	454	0,800013490786853	1	242456674575806	150990492098955	0,780346645005553
O94832;B0I1T2;B0I1T2-2;B0I1T2-3;B0I1T2-4	O94832	Unconventional myosin-Id	MYO1D							16.2398	14.6828	15.1292	14.7733	16.6888	16.5516	16.6233	15.2716	18.3545	15.2806	16.023	15.0939	17.0608	17.6101	15.6822	14.9792	18.0096	16.0186	15.9856	15.3667	17.3052	16.4379	17.0366	18.0451	68	67	67	68,6	67,7	67,7	116,2	0	323,31	155530000	1093	0,0242012737803414	1	0,0492439270019531	0,0619594921168921	0,00482160417593615
O94905;O94905-2;O94905-3	O94905	Erlin-2	ERLIN2							NaN	NaN	NaN	NaN	10.6989	15.0179	15.3265	14.2002	13.2078	12.3743	13.0733	13.0998	NaN	15.2778	10.8879	13.0167	12.6512	14.3023	14.4265	12.2937	6.62349	NaN	NaN	NaN	18	18	15	71,1	71,1	65,5	37839	0	125,59	21537000	268	0,509528060182712	1	-23763085603714	-10607576614935	0,461849096237138
O94906;O94906-2	O94906;O94906-2	Pre-mRNA-processing factor 6	PRPF6							12.0089	15.1655	13.8896	14.7021	10.9708	11.8397	14.078	10.712	15.0322	13.3339	12.3951	13.6032	12.13	14.4908	11.114	12.7655	14.9771	14.5538	14.6781	12.9556	11.2275	14.7673	14.3656	15.8304	44	44	44	55,4	55,4	55,4	106,92	0	323,31	34084000	543	0,289896148262105	1	0,724926710128784	0,634301932233054	102179686566969
O94973	O94973	AP-2 complex subunit alpha-2	AP2A2							NaN	7.62344	NaN	NaN	NaN	7.53364	11.2241	NaN	11.7507	9.8215	7.63844	NaN	10.2073	13.8788	10.1814	NaN	10.9892	9.85824	8.17647	NaN	NaN	NaN	NaN	10.2077	29	29	1	50,6	50,6	1,4	103,96	0	323,31	35799000	613	0,504571644770826	1	191441774368286	104151892412578	0,220815925022767
O95232;O95232-2	O95232	Luc7-like protein 3	LUC7L3							14.6262	15.5193	14.3611	13.4557	14.8832	15.7676	15.2809	13.6094	16.5689	15.4269	15.2463	14.3541	14.492	16.8344	12.5109	13.8905	16.4875	16.1425	14.7844	14.7453	15.6211	16.3624	15.5999	16.0888	21	21	20	43,5	43,5	43,1	51466	0	323,31	55450000	464	0,173703785096541	1	-0,453274011611938	-0,407138107276254	0,50256341873461
O95373	O95373	Importin-7	IPO7							7.32012	NaN	NaN	NaN	NaN	8.73988	8.48474	NaN	11.0753	10.6946	10.3363	NaN	NaN	8.30035	NaN	NaN	9.59574	NaN	NaN	NaN	NaN	NaN	NaN	NaN	36	36	35	51,8	51,8	50,9	119,52	0	323,31	132820000	1005	0,158852934401168	1	0,333544492721558	0,36783745127665	0,0233757622176213
O95391	O95391	Pre-mRNA-splicing factor SLU7	SLU7							8.70484	7.65069	NaN	9.70865	11.0366	11.2417	12.0221	10.5666	12.6213	9.94854	11.5962	10.0864	9.72402	11.722	9.33617	10.0953	11.0966	8.88826	8.78369	NaN	NaN	8.02691	9.85613	11.2969	5	5	5	13,3	13,3	13,3	68386	0	66797	2008600	60	0,821789594939277	1	-0,997417688369751	-141330791555782	0,619074344479593
O95399;O95399-2	O95399;O95399-2	Urotensin-2	UTS2		+				IP_HA-nsp3-nsp4-V5_IP_HA-nsp4-V5	NaN	NaN	NaN	14.1804	NaN	NaN	NaN	NaN	NaN	12.7521	NaN	11.9695	NaN	NaN	13.4038	NaN	16.9913	18.4506	19.162	16.8568	NaN	NaN	NaN	NaN	1	1	1	6,5	6,5	6,5	14295	0,0012704	25821	8912300	20	0,578699442295637	1	21498281955719	11657943460529	254709113002259
O95409;Q96T25;Q15915;Q8N9L1;Q8N9L1-2;Q8N9L1-5;Q8N9L1-3	O95409	Zinc finger protein ZIC 2	ZIC2							NaN	NaN	NaN	NaN	10.606	NaN	11.3155	NaN	14.9507	11.098	9.15469	NaN	11.131	NaN	NaN	9.30998	NaN	NaN	NaN	NaN	13.2285	9.42798	10.2364	13.5615	6	6	5	16,2	16,2	14,1	55005	0	22,39	911550	33	0,0735316551695453	1	0,271815419197083	0,190745086573245	0,621277236414514
O95425-2;O95425-4;O95425;O95425-3	O95425-2;O95425-4;O95425;O95425-3	Supervillin	SVIL							8.64032	NaN	NaN	NaN	7.81903	8.56746	7.82731	8.49229	12.4643	NaN	9.61267	NaN	8.47901	10.7586	8.36339	7.56636	11.1463	NaN	7.6175	8.37998	9.99887	8.01753	9.56306	12.4709	29	29	29	25,1	25,1	25,1	200,84	0	182,97	2008800	92	0,373460512528754	1	0,615326166152954	0,753970923415261	0,00516192392292954
O95470	O95470	Sphingosine-1-phosphate lyase 1	SGPL1							NaN	NaN	NaN	NaN	NaN	NaN	12.0482	8.80719	8.47877	10.2391	12.4922	NaN	NaN	14.8504	12.4876	12.5257	NaN	NaN	NaN	NaN	NaN	NaN	NaN	NaN	10	10	10	28,2	28,2	28,2	63523	0	83,9	5705700	163	0,718753169173457	1	26785683631897	139651072769486	151917197096552
O95573	O95573	Long-chain-fatty-acid--CoA ligase 3	ACSL3							NaN	NaN	NaN	NaN	7.9043	NaN	11.1102	10.113	NaN	NaN	NaN	NaN	9.15467	14.0472	9.05327	10.7978	NaN	NaN	NaN	NaN	9.22932	NaN	NaN	NaN	22	22	19	44,4	44,4	40,4	80419	0	323,31	47055000	436	0,505033936382735	1	15985449552536	103116689643614	138186922692748
O95602	O95602	DNA-directed RNA polymerase I subunit RPA1	POLR1A							NaN	10.3445	NaN	9.80961	NaN	8.65789	9.90718	NaN	8.96145	8.97851	9.49013	10.0244	NaN	13.1576	8.71634	10.2456	6.15364	8.52423	10.028	6.25431	NaN	10.4382	8.00534	11.3283	34	34	34	30,9	30,9	30,9	194,81	0	122,66	4961300	175	0,558847783310866	1	181370878219604	112361254538355	0,629332002595843
O95639;O95639-2;O95639-3;A6NMK7	O95639;O95639-2;O95639-3	Cleavage and polyadenylation specificity factor subunit 4	CPSF4							NaN	14.0908	12.9935	NaN	12.9523	12.941	14.437	11.8811	15.0926	12.3151	12.9213	13.0628	13.1648	15.3508	12.7768	13.2088	13.9707	13.2483	12.7767	12.675	12.24	13.8849	NaN	15.0441	11	11	11	58	58	58	30255	0	85847	6179400	130	0,306870114411305	1	0,572455644607544	0,646848019568871	0,292258300400475
O95714;Q9BVR0	O95714	E3 ubiquitin-protein ligase HERC2	HERC2							NaN	NaN	NaN	NaN	3.95671	NaN	4.63204	NaN	NaN	NaN	5.56867	NaN	4.53207	10.6566	5.58334	5.41149	NaN	NaN	7.76208	NaN	7.60489	NaN	NaN	NaN	19	19	19	7	7	7	527,22	0	99026	767040	48	0,268464921383365	1	102203160524368	0,6123532145787	0,577421016098867
O95758;O95758-5;O95758-2;O95758-4;O95758-1;O95758-6;O95758-7	O95758;O95758-5;O95758-2;O95758-4;O95758-1;O95758-6;O95758-7	Polypyrimidine tract-binding protein 3	PTBP3							NaN	NaN	NaN	NaN	9.84765	11.1455	12.6333	NaN	13.3591	12.1831	11.0474	12.197	8.27654	12.425	11.4367	NaN	NaN	NaN	NaN	NaN	NaN	NaN	NaN	NaN	13	10	10	34,1	29,5	29,5	59689	0	59,33	3377500	90	0,0315967085632429	1	-0,200313925743103	-0,0877962432197327	0,528788430534708
O95777	O95777	U6 snRNA-associated Sm-like protein LSm8	LSM8							13.9959	15.4618	13.7205	12.8934	13.9972	13.6637	NaN	12.7333	12.1565	13.919	13.6571	12.7059	14.015	14.9416	12.6555	12.4495	13.042	15.4551	13.9711	NaN	13.5078	15.5399	12.4095	14.4307	5	5	5	82,3	82,3	82,3	10403	0	109,78	10768000	135	0,412391076546233	1	137345314025879	0,873499299047711	0,220217104457146
O95782;O95782-2	O95782;O95782-2	AP-2 complex subunit alpha-1	AP2A1							9.40493	NaN	NaN	NaN	10.2875	11.5054	12.5727	11.0088	12.9355	8.61184	12.1132	10.5297	11.0917	14.5514	10.0783	10.3163	12.0021	8.01207	8.37064	NaN	8.3112	NaN	9.79784	11.504	29	23	23	44,2	35,7	35,7	107,54	0	208,84	12871000	328	0,0509273361895573	1	0,165830373764038	0,133462973405615	0,850688709985866
O95793;O95793-2	O95793;O95793-2	Double-stranded RNA-binding protein Staufen homolog 1	STAU1					+	IP_HA-nsp3-nsp4-V5_IP_empty_pcDNA	12.3364	10.2158	11.0834	9.93829	12.3211	14.1176	15.8369	14.4802	15.0387	15.6653	15.0083	14.3006	13.1025	16.9432	15.8722	13.3362	13.2986	12.8059	12.6289	10.913	10.04	10.6687	10.9477	13.4263	26	26	2	47,8	47,8	1,9	63182	0	191,08	34701000	454	0,20817677133613	1	0,624572038650513	0,483276517656192	116839689113723
O95816;O95816-2	O95816;O95816-2	BAG family molecular chaperone regulator 2	BAG2			+		+	IP_HA-nsp3-nsp4-V5_IP_empty_pcDNA;IP_HA-nsp3-nsp4-V5_IP_nsp3-nsp4-V5	NaN	9.61018	10.0748	NaN	12.3898	14.0654	16.7502	14.6276	14.6334	13.7096	13.4861	14.2798	13.0894	17.2738	15.1699	14.1698	14.0145	15.5376	15.0083	14.1962	NaN	NaN	NaN	10.7172	12	12	12	61,1	61,1	61,1	23772	0	119,36	16225000	219	0,139897773312235	1	0,467472791671753	0,34223755469546	0,0897028939866839
O95831;O95831-3;O95831-2;O95831-5;O95831-4;O95831-6	O95831;O95831-3;O95831-2	Apoptosis-inducing factor 1, mitochondrial	AIFM1			+		+	IP_HA-nsp3-nsp4-V5_IP_empty_pcDNA;IP_HA-nsp3-nsp4-V5_IP_nsp3-nsp4-V5	NaN	NaN	NaN	NaN	9.73802	14.3541	14.1434	10.3951	12.0061	NaN	10.7868	NaN	10.8631	16.6659	13.7538	13.2227	10.355	NaN	NaN	NaN	9.88525	NaN	NaN	8.51041	22	22	22	51,5	51,5	51,5	66,9	0	234,4	84331000	492	0,37525726827577	1	146873927116394	0,814828569413422	189387894834777
O95926-2;O95926	O95926-2;O95926	Pre-mRNA-splicing factor SYF2	SYF2							12.2715	12.3774	12.8247	13.1143	15.0045	15.5306	14.6829	14.3259	16.1535	NaN	15.196	12.0066	14.2245	14.902	NaN	14.2094	14.1586	11.5099	12.3163	NaN	14.284	12.8246	13.8791	14.4942	7	7	7	53,7	53,7	53,7	23568	0	101,19	3534000	85	0,570088467671327	1	-23317883014679	-11571391646335	0,169744280549506
O95985;O95985-3;O95985-2	O95985;O95985-3;O95985-2	DNA topoisomerase 3-beta-1	TOP3B							NaN	NaN	NaN	NaN	NaN	10.5483	11.317	8.54867	10.9682	8.72625	11.1542	NaN	NaN	12.2041	8.63546	9.45816	NaN	NaN	NaN	NaN	NaN	NaN	NaN	NaN	11	11	11	22,9	22,9	22,9	96661	0	77215	1028900	47	0,0416382361256907	1	-0,164040803909302	-0,111618093496664	0,505555695128668
O96011;O96011-2	O96011;O96011-2	Peroxisomal membrane protein 11B	PEX11B							NaN	NaN	NaN	NaN	NaN	14.2548	15.7214	12.0462	NaN	13.7794	11.4093	13.1869	NaN	15.713	13.4371	13.4197	NaN	NaN	NaN	NaN	NaN	NaN	NaN	NaN	13	13	13	58,7	58,7	58,7	28431	0	33012	2575600	44	0,00548645167742058	0,995504363001745	0,0452141761779785	0,0158266714848334	106174519580024
P00338;P00338-3;P00338-4;P00338-2;P00338-5	P00338;P00338-3;P00338-4;P00338-2;P00338-5	L-lactate dehydrogenase A chain	LDHA							13.4875	10.7013	10.5878	NaN	11.1057	11.1759	13.9748	10.3577	14.1011	14.1127	8.76029	12.2705	12.7298	13.5071	12.9358	10.5194	14.9477	12.3971	NaN	NaN	14.6303	9.46612	11.6021	11.9273	20	20	19	73,8	73,8	70,2	36688	0	323,31	621440000	837	0,315520620092253	1	0,76949143409729	0,680464148224493	0,409637522486337
P00367;P00367-3;P00367-2;P49448	P00367;P00367-3;P00367-2;P49448	Glutamate dehydrogenase 1, mitochondrial;Glutamate dehydrogenase 2, mitochondrial	GLUD1;GLUD2							NaN	NaN	NaN	NaN	NaN	8.78447	NaN	NaN	9.32384	NaN	8.91669	NaN	NaN	NaN	NaN	NaN	9.42238	NaN	NaN	NaN	8.11925	NaN	7.70888	7.58699	19	19	19	46,6	46,6	46,6	61397	0	166,8	44164000	341	0,0991922416742119	1	0,378325343132019	0,252488892530475	0,260788821535833
P00403	P00403	Cytochrome c oxidase subunit 2	MT-CO2							NaN	NaN	NaN	NaN	12.0829	10.6066	14.2053	13.7571	12.2054	NaN	NaN	NaN	NaN	12.9212	NaN	NaN	11.6564	NaN	NaN	NaN	NaN	NaN	NaN	9.95452	5	5	5	41,9	41,9	41,9	25565	0	61298	29272000	123	129624849019061	1	-441240918636322	-231107119602906	0,22307609499677
P00558;P00558-2;P07205	P00558;P00558-2	Phosphoglycerate kinase 1	PGK1							NaN	10.4176	8.791	NaN	11.3277	NaN	NaN	9.46793	11.0197	8.81215	9.53202	NaN	12.6264	9.75791	NaN	NaN	12.4754	NaN	9.03477	NaN	14.2728	NaN	NaN	10.0877	21	21	21	65,5	65,5	65,5	44614	0	323,31	462550000	639	0,195351689346204	1	-0,964774012565613	-0,47146184757432	0,123602830274022
P01040	P01040	Cystatin-A;Cystatin-A, N-terminally processed	CSTA							14.3514	16.2116	14.8585	NaN	12.7343	13.735	14.705	12.0103	13.7012	13.9882	13.1662	12.4466	NaN	12.2483	14.4283	12.341	13.9916	15.3732	16.1253	15.2323	14.7719	15.6398	14.1856	14.8909	5	5	5	52	52	52	11006	0	21408	3856800	42	0,478767363587328	1	-165534019470215	-0,991729188531247	123056343622853
P01892;P16189;P30512;P30456;Q09160	P01892	HLA class I histocompatibility antigen, A-2 alpha chain	HLA-A							NaN	NaN	NaN	NaN	NaN	NaN	10.161	NaN	8.82703	NaN	NaN	NaN	NaN	14.1147	11.3144	8.22448	9.60639	11.5871	10.8969	NaN	NaN	NaN	NaN	NaN	9	9	1	32,6	32,6	4,9	40921	0	78602	4834900	110	0,552569827751274	1	200594556331635	112047286031671	0,0147073735355276
P02787	P02787	Serotransferrin	TF							NaN	NaN	8.10213	NaN	NaN	NaN	NaN	NaN	NaN	NaN	NaN	NaN	NaN	NaN	NaN	NaN	NaN	NaN	12.6812	NaN	NaN	14.2464	10.1307	9.4938	2	2	2	3,9	3,9	3,9	77063	0,00037058	30096	1218200	8	NaN	1	0	NaN	0,606660459738854
P04075;P04075-2	P04075;P04075-2	Fructose-bisphosphate aldolase A	ALDOA							12.6287	11.8409	11.3685	NaN	10.1689	NaN	11.947	8.99619	12.8657	13.4165	NaN	8.34532	13.4693	11.7824	12.8634	9.26545	14.1468	11.6628	10.5967	NaN	15.1984	10.2994	NaN	9.54162	28	28	25	78	78	70,3	39,42	0	323,31	572550000	1129	0,8311305984848	1	223114347457886	154698956277718	0,204866098635362
P04406;O14556	P04406	Glyceraldehyde-3-phosphate dehydrogenase	GAPDH							14.9206	15.9561	14.2018	NaN	13.5393	13.4833	14.3963	11.8238	15.6016	15.579	12.9887	12.3477	15.4006	14.4831	15.3713	12.3309	15.7385	15.3462	15.1164	12.3836	16.4721	14.996	12.2844	15.0578	23	23	3	79,4	79,4	12,8	36053	0	323,31	1578200000	1465	0,564304855907303	1	108579897880554	108658297567831	0,0861267505659497
P04637;P04637-2;P04637-3;P04637-4;P04637-5;P04637-6;P04637-7;P04637-8;P04637-9	P04637;P04637-2;P04637-3;P04637-4;P04637-5;P04637-6;P04637-7	Cellular tumor antigen p53	TP53							NaN	NaN	NaN	9.42846	NaN	12.5782	12.9041	11.5534	13.1394	NaN	12.6306	11.1714	9.93709	11.7889	NaN	11.8806	12.6135	NaN	NaN	NaN	NaN	11.1831	11.7367	9.948	9	9	9	46,8	46,8	46,8	43653	0	79284	3085000	92	0,205450499645764	1	-0,913036704063416	-0,49006502007349	0,108743236902091
P04792	P04792	Heat shock protein beta-1	HSPB1							9.97542	12.5948	11.1461	NaN	13.3192	13.9975	14.5279	13.8807	13.6504	9.27945	13.5754	NaN	12.8958	13.1742	10.1961	12.6468	13.047	10.4016	11.6289	NaN	12.9836	11.8572	9.52918	12.4169	6	6	6	47,3	47,3	47,3	22782	0	47297	14095000	110	123494016075284	1	-170313858985901	-205368879126845	0,496336705107881
P04843	P04843	Dolichyl-diphosphooligosaccharide--protein glycosyltransferase subunit 1	RPN1					+	IP_HA-nsp3-nsp4-V5_IP_empty_pcDNA	NaN	NaN	NaN	NaN	10.4517	11.1908	12.4787	9.87369	11.7499	10.5589	11.6493	6.73539	11.2	15.0504	11.4041	12.096	13.5501	14.5326	15.2072	10.2547	11.0539	NaN	NaN	NaN	27	27	27	54	54	54	68569	0	323,31	120180000	686	0,655151588273244	1	143889570236206	124669467037511	0,277841699677173
P04844;P04844-2	P04844;P04844-2	Dolichyl-diphosphooligosaccharide--protein glycosyltransferase subunit 2	RPN2					+	IP_HA-nsp3-nsp4-V5_IP_empty_pcDNA	NaN	6.92967	NaN	NaN	7.5542	12.0341	13.1148	9.83624	12.5178	12.7185	11.6095	9.60086	11.6347	15.8376	14.1407	10.8935	13.93	16.0269	15.9714	13.0908	10.8437	NaN	NaN	NaN	26	26	26	71,5	71,5	71,5	69283	0	323,31	127430000	691	0,725148797781131	1	249182343482971	14007247256098	0,559347758659564
P05023;P05023-4;P05023-3;P05023-2;P13637;P13637-2;P13637-3;P50993;P54707;P20648;P54707-2	P05023;P05023-4;P05023-3;P05023-2	Sodium/potassium-transporting ATPase subunit alpha-1	ATP1A1							9.49304	NaN	NaN	NaN	NaN	12.6672	15.244	12.9172	12.3661	10.9852	10.1064	9.23915	8.35887	14.0188	11.4551	8.93664	12.7154	9.27508	9.42964	NaN	11.1251	7.5428	10.5014	12.1719	33	33	26	37,2	37,2	29,2	112,89	0	323,31	163290000	701	0,294690973594075	1	-144289076328278	-0,671984756053533	0,109461528489345
P05089;P05089-2;P05089-3	P05089;P05089-2;P05089-3	Arginase-1	ARG1							NaN	13.2814	12.0324	NaN	12.5867	13.0967	NaN	10.7179	NaN	NaN	12.07	NaN	NaN	11.3693	NaN	12.3673	11.1096	11.8939	10.4892	NaN	11.5397	13.6114	9.83395	12.551	7	7	7	32,3	32,3	32,3	34735	0	33093	1238100	35	0,383134896497496	1	-169703936576843	-0,834530130336723	0,284901114583219
P05109	P05109	Protein S100-A8;Protein S100-A8, N-terminally processed	S100A8							NaN	11.2121	NaN	NaN	NaN	NaN	12.3105	NaN	11.4633	NaN	NaN	NaN	NaN	10.8214	NaN	NaN	NaN	NaN	11.8731	NaN	NaN	11.8818	12.234	10.8913	2	2	2	23,7	23,7	23,7	10834	0	4647	210610	10	0,0123722765355827	0,999992882562278	-0,0682350397109985	-0,0348280568255945	0,350662860106432
P05141;Q9H0C2	P05141	ADP/ATP translocase 2;ADP/ATP translocase 2, N-terminally processed	SLC25A5							NaN	11.506	10.1752	NaN	9.24676	12.8666	15.946	11.6833	13.4152	11.0206	9.51564	NaN	10.2479	16.7113	12.2659	13.1106	13.9237	11.3867	NaN	NaN	10.1471	13.4314	9.98883	12.9436	16	16	9	59,1	59,1	37,2	32852	0	109,78	173120000	386	0,125224202225447	1	0,648245811462402	0,317933231177366	0,620246048610238
P05198	P05198	Eukaryotic translation initiation factor 2 subunit 1	EIF2S1							NaN	NaN	NaN	9.37117	NaN	11.8716	7.5716	NaN	11.2304	12.3064	13.3469	8.33856	NaN	14.5744	12.5997	13.3285	11.1597	NaN	NaN	NaN	NaN	NaN	NaN	NaN	17	17	17	67,6	67,6	67,6	36112	0	229,97	35655000	268	0,651985218720524	1	301949965953827	130095150015116	0,557243228994895
P05386	P05386	60S acidic ribosomal protein P1	RPLP1							16.1875	17.7201	17.7551	16.2038	20.3293	22.1428	22.0082	20.916	20.8832	17.257	22.3769	18.3439	20.8862	23.0771	17.6867	22.7785	17.6244	16.3452	16.9529	12.8581	19.4712	18.0564	16.8742	17.5221	5	4	4	94,7	79,8	79,8	11514	0	323,31	368190000	330	0,0655084049491666	1	-0,241901397705078	-0,171094918766686	17105351826699
P05387;P05386-2	P05387	60S acidic ribosomal protein P2	RPLP2		+	+		+	IP_HA-nsp3-nsp4-V5_IP_empty_pcDNA;IP_HA-nsp3-nsp4-V5_IP_HA-nsp4-V5;IP_HA-nsp3-nsp4-V5_IP_nsp3-nsp4-V5	16.916	18.7771	18.8026	16.154	19.6968	21.5446	22.1479	22.1228	21.2071	21.9577	21.8692	20.8207	20.9773	23.2172	22.2132	22.5738	19.1864	17.6901	17.9091	16.6569	18.666	18.818	17.9116	19.3051	13	13	12	97,4	97,4	82,6	11665	0	323,31	582940000	683	0,539684334710029	1	0,867348194122314	102627070631825	311052373593691
P05388;P05388-2;Q8NHW5	P05388;P05388-2;Q8NHW5	60S acidic ribosomal protein P0;60S acidic ribosomal protein P0-like	RPLP0;RPLP0P6		+	+		+	IP_HA-nsp3-nsp4-V5_IP_empty_pcDNA;IP_HA-nsp3-nsp4-V5_IP_HA-nsp4-V5;IP_HA-nsp3-nsp4-V5_IP_nsp3-nsp4-V5	15.3268	17.0412	17.0564	17.2549	18.7	20.8835	20.8554	20.3207	19.6196	19.8145	21.2318	18.5923	19.7137	22.3822	20.602	21.7709	17.1983	16.7632	16.6412	15.0083	17.1149	16.8605	15.9564	17.2015	21	21	21	65,3	65,3	65,3	34273	0	323,31	769610000	844	0,54815580872224	1	0,927309036254883	104598900980391	307617536144169
P05412	P05412	Transcription factor AP-1	JUN							11.9103	10.7236	10.3785	NaN	12.33	NaN	10.8299	NaN	14.8705	10.8827	NaN	NaN	11.9457	13.1134	NaN	NaN	13.4588	11.1449	NaN	NaN	12.6133	11.0841	NaN	13.7166	6	6	6	33,5	33,5	33,5	35675	0	23544	939120	27	0,109113925182749	1	0,641778230667114	0,282165087053891	0,0286136495951482
P05455	P05455	Lupus La protein	SSB							13.327	11.4544	10.5391	NaN	11.374	13.3429	12.4462	10.6293	14.9819	11.8151	13.0508	13.3663	11.824	14.4405	NaN	12.545	14.9699	11.0821	NaN	10.7567	13.4946	11.092	11.776	12.3277	23	23	23	50,7	50,7	50,7	46836	0	123,76	139910000	640	0,0263033987819666	1	-0,104672431945801	-0,0716045707411921	0,109653768793618
P08590;P05976;P05976-2	P08590;P05976;P05976-2	Myosin light chain 3;Myosin light chain 1/3, skeletal muscle isoform	MYL3;MYL1							19.206	12.178	18.761	18.4223	18.453	18.3436	17.0635	15.5272	19.1075	19.0598	18.1371	15.6537	18.1858	NaN	18.5506	17.763	19.7657	19.2389	19.1749	18.5912	19.6564	18.9831	19.8283	19.8274	2	2	2	8,2	8,2	8,2	21932	0	93773	135230000	80	0,259725849187258	1	-158891224861145	-0,609043346996864	0,68494575493909
P06454;P06454-2	P06454;P06454-2	Prothymosin alpha;Prothymosin alpha, N-terminally processed;Thymosin alpha-1	PTMA							NaN	NaN	12.2924	14.8532	14.7625	12.6716	12.6545	13.4302	15.2509	13.2709	NaN	14.4167	15.4417	NaN	15.0851	NaN	16.4901	NaN	NaN	NaN	17.2078	11.8557	13.4118	13.8477	4	4	4	36	36	36	12203	0	37656	46146000	140	0,293685830180356	1	-159302270412445	-0,673087859973713	0,254807725827625
P06493;P06493-2	P06493;P06493-2	Cyclin-dependent kinase 1	CDK1							NaN	NaN	NaN	NaN	NaN	NaN	12.081	NaN	NaN	12.3144	11.8678	NaN	NaN	13.0731	11.6968	NaN	10.2059	10.5153	10.3238	11.2308	NaN	NaN	NaN	NaN	21	21	19	79,8	79,8	73,4	34095	0	192,88	56098000	433	0,30253904351911	1	140591704845428	0,685452199194583	0,160867469052923
P06576	P06576	ATP synthase subunit beta, mitochondrial	ATP5B							11.3758	12.0326	10.4153	NaN	12.1333	12.3206	13.082	12.1145	13.5631	11.3291	11.3929	NaN	13.1612	13.4987	10.8349	NaN	13.6478	11.5898	9.92655	NaN	13.9661	11.5634	9.84797	11.0973	25	25	25	72	72	72	56559	0	323,31	590820000	1131	0,372515777474488	1	-133096623420715	-0,805555123343487	0,00554420718618241
P06702	P06702	Protein S100-A9	S100A9							11.8661	15.1989	12.7563	NaN	NaN	11.4289	12.6099	11.3472	11.3939	13.3505	NaN	NaN	NaN	11.1015	12.869	NaN	NaN	13.3994	14.6079	NaN	13.7678	15.422	12.805	14.2857	3	3	3	37,7	37,7	37,7	13242	0	32832	1627600	40	0,415107135291987	1	-198445451259613	-0,895573354950102	0,362013990970148
P06733;P13929;P13929-3;P13929-2	P06733	Alpha-enolase	ENO1							14.2548	13.5646	11.7408	NaN	13.5047	9.92099	14.5427	13.0423	14.8391	14.356	12.5863	11.2347	14.3959	13.2458	14.1146	NaN	15.1226	12.967	13.421	10.794	15.8612	12.6947	13.513	13.9312	21	21	4	68,2	68,2	12,7	47168	0	323,31	1102600000	1561	0,0938268117025282	1	-0,503597497940063	-0,244601471483017	0,167575644574587
P06744;P06744-2	P06744;P06744-2	Glucose-6-phosphate isomerase	GPI							NaN	8.80258	NaN	NaN	10.0051	NaN	9.07548	NaN	10.5053	NaN	NaN	NaN	11.0244	10.4462	NaN	NaN	11.1651	NaN	NaN	NaN	12.3526	8.77416	NaN	8.7066	25	25	16	66,1	66,1	40,7	63146	0	323,31	278140000	793	0,0128856185922953	0,999978628673197	0,0619176626205444	0,0359824148350243	0,0760355227704888
P06748;P06748-2;P06748-3	P06748;P06748-2;P06748-3	Nucleophosmin	NPM1		+	+		+	IP_HA-nsp3-nsp4-V5_IP_empty_pcDNA;IP_HA-nsp3-nsp4-V5_IP_HA-nsp4-V5;IP_HA-nsp3-nsp4-V5_IP_nsp3-nsp4-V5	12.6599	14.647	11.6858	11.1986	15.3912	18.5315	18.2951	16.9606	17.7344	18.6837	17.9416	16.9648	17.0593	21.4035	19.0061	19.2554	15.845	11.6322	14.2406	12.2424	16.1227	14.847	14.9889	12.8942	16	16	16	57,1	57,1	57,1	32575	0	323,31	669820000	844	0,822027233091942	1	188649082183838	151477752372897	231392905707231
P06753	P06753	Tropomyosin alpha-3 chain	TPM3							NaN	13.389	10.2398	NaN	12.3486	11.6203	NaN	12.8507	NaN	NaN	NaN	NaN	14.3174	NaN	12.8014	13.5084	15.4458	NaN	9.72925	10.0004	13.0827	NaN	NaN	NaN	28	2	2	58,9	4,9	4,9	32,95	0	10371	2487200	24	0,276669053206843	1	119106030464172	0,632719441656588	0,315733061574203
P06753-2;P06753-3	P06753-2;P06753-3	Tropomyosin alpha-3 chain	TPM3							20.1502	18.7954	19.5177	19.5005	19.5929	19.7623	20.127	19.1044	21.1186	19.595	19.5453	19.3409	19.4479	19.7415	19.6837	18.6455	21.2541	19.8313	20.0729	20.3199	20.0906	20.1012	21.3542	21.8637	46	46	0	89,5	89,5	0	29032	0	323,31	529900000	1730	0,347221033998704	1	-0,267012119293213	-0,620712898251702	131377967704001
P06753-6	P06753-6	Tropomyosin alpha-3 chain	TPM3							11.9054	10.2397	12.2251	NaN	13.1142	13.6713	12.8431	NaN	14.517	NaN	13.69	11.2693	NaN	13.0231	NaN	NaN	13.8467	12.0003	NaN	11.1834	13.6991	11.8657	13.7999	15.0351	43	2	0	87,9	11,7	0	28922	0	62938	3149900	39	0,427017545709734	1	-229824483394623	-0,921570996750636	0,543883273809726
P07195;P07864;Q6ZMR3	P07195	L-lactate dehydrogenase B chain	LDHB							13.4633	13.4432	11.4182	NaN	11.0824	10.0018	14.8266	NaN	14.9189	14.5392	11.5356	11.92	11.9993	14.0891	14.0595	9.982	15.1191	12.5932	12.6882	11.2213	14.7959	12.677	13.343	13.6784	18	17	17	64,1	64,1	64,1	36638	0	323,31	716730000	827	0,422243133326114	1	178784322738647	0,903147648004682	0,108306739531513
P07237	P07237	Protein disulfide-isomerase	P4HB							NaN	NaN	NaN	NaN	NaN	NaN	10.9776	NaN	11.0289	NaN	NaN	NaN	NaN	11.9644	NaN	NaN	11.4408	NaN	NaN	NaN	9.74846	NaN	7.04789	10.1986	27	27	27	59,4	59,4	59,4	57116	0	323,31	144490000	636	0,00746643436795843	0,994588441330998	0,041985034942627	0,021148105304148	0,158068795264399
P07339	P07339	Cathepsin D;Cathepsin D light chain;Cathepsin D heavy chain	CTSD							NaN	13.2436	NaN	NaN	9.81437	11.2316	9.64308	9.19237	NaN	NaN	10.6439	NaN	NaN	10.4285	NaN	9.95498	NaN	7.52857	11.5333	NaN	10.5819	12.0089	NaN	10.5364	13	13	13	40	40	40	44552	0	92367	38551000	236	0,602314782483603	1	-122864758968353	-11541374868971	0,0457572549586477
P07355;P07355-2;A6NMY6	P07355;P07355-2;A6NMY6	Annexin A2;Putative annexin A2-like protein	ANXA2;ANXA2P2							NaN	10.2434	NaN	NaN	NaN	11.266	8.47078	NaN	9.46946	8.70287	11.62	NaN	NaN	NaN	9.37734	NaN	11.1213	11.3369	11.3309	10.686	10.3246	10.7297	NaN	12.1606	18	18	18	61,4	61,4	61,4	38604	0	219,93	65558000	439	0,156026486447831	1	-0,681034326553345	-0,383971021342763	134684645589289
P07437;A6NNZ2	P07437	Tubulin beta chain	TUBB							13.2069	14.706	14.2309	11.9646	16.131	16.8045	15.956	16.1701	15.7528	13.9728	16.237	12.9742	16.3022	16.9283	9.7534	15.1749	15.824	13.882	14.4637	12.158	16.7424	14.4748	14.5637	15.1107	28	5	5	70,9	16,2	16,2	49,67	0	205,07	472540000	448	0,474938111513622	1	-172567462921143	-0,987987323508348	0,0925239451986657
P07737;CON__P02584	P07737	Profilin-1	PFN1							12.1485	12.3949	11.9067	NaN	13.7252	12.8773	12.3485	12.4176	14.5096	NaN	12.6005	NaN	14.213	13.0163	NaN	NaN	14.7118	NaN	10.8163	NaN	15.8531	12.3139	12.056	13.4578	10	10	10	88,6	88,6	88,6	15054	0	193,77	288990000	379	0,526423103043641	1	-203979349136353	-108007731804042	0,12055828691247
P07814	P07814	Bifunctional glutamate/proline--tRNA ligase;Glutamate--tRNA ligase;Proline--tRNA ligase	EPRS							NaN	NaN	NaN	NaN	7.11894	12.4727	13.0952	9.17233	13.4215	9.70058	12.8528	11.1372	8.67627	11.2623	11.3831	11.4869	9.85627	9.60001	7.83365	12.6609	11.177	NaN	9.72641	12.2726	75	75	75	65,7	65,7	65,7	170,59	0	323,31	290580000	1569	0,0534134195538154	1	0,237351894378662	0,142729906587838	0,240188817629258
P07900;P07900-2;Q14568;Q58FG0	P07900;P07900-2	Heat shock protein HSP 90-alpha	HSP90AA1							14.2271	13.1936	11.0338	10.2276	10.7887	10.9296	13.673	8.50772	14.7327	14.3943	11.9727	12.7312	13.4157	13.0933	13.2193	7.94983	14.8358	13.0883	12.7943	11.0114	14.6099	11.9134	13.5781	12.3039	42	30	30	61,1	44	44	84659	0	323,31	842200000	1250	0,223750281721443	1	0,944779992103577	0,526402209664811	0,271768847300727
P07910;O60812;B7ZW38;B2RXH8;P0DMR1;Q86SE5;Q86SE5-3	P07910	Heterogeneous nuclear ribonucleoproteins C1/C2	HNRNPC							NaN	14.3799	13.6743	11.6966	14.0522	14.6287	14.0685	13.2495	14.6129	13.6232	13.9864	10.6427	14.5098	13.8728	12.727	13.6932	12.3505	13.0522	13.6636	9.40782	13.6768	14.2898	12.2192	14.4269	26	2	2	70,3	10,5	10,5	33,67	0	203,3	5324900	48	0,264221742134509	1	-0,299034357070923	-0,528954951950688	0,772037682095086
P07910-2;P07910-4	P07910-2;P07910-4	Heterogeneous nuclear ribonucleoproteins C1/C2	HNRNPC							18.5218	19.7231	19.5499	17.3145	20.5348	20.4741	20.1356	20.0761	20.8665	19.3564	20.1408	18.8403	20.1179	19.9428	18.23	18.9743	19.7598	19.3985	19.6052	18.2329	19.4742	19.7027	19.5894	20.3349	27	27	3	70,6	70,6	8,2	32337	0	323,31	425230000	803	113565558029707	1	-0,988873958587646	-177876979601292	0,0416359866323282
P08047;P08047-3;P08047-2	P08047;P08047-3;P08047-2	Transcription factor Sp1	SP1							10.2275	NaN	NaN	NaN	9.32634	NaN	10.6994	NaN	12.6315	NaN	10.8805	NaN	10.55	11.8194	10.6314	NaN	13.5768	NaN	NaN	NaN	11.5382	NaN	10.7907	12.4526	4	4	4	12,5	12,5	12,5	80692	0	83245	1689400	40	0,472387011264055	1	122972428798676	0,961754676772045	0,103172545878604
P08195;P08195-3;P08195-4;P08195-2	P08195;P08195-3;P08195-4;P08195-2	4F2 cell-surface antigen heavy chain	SLC3A2							NaN	NaN	NaN	NaN	NaN	NaN	8.85835	7.65155	7.22226	8.98228	9.98826	NaN	NaN	13.0218	9.33675	NaN	8.70722	8.20599	NaN	NaN	9.43517	NaN	NaN	NaN	22	22	22	45,7	45,7	45,7	67993	0	296,41	68710000	450	0,0925481824650038	1	0,471543312072754	0,240896081295041	0,029560654822675
P08238;Q58FF7	P08238	Heat shock protein HSP 90-beta	HSP90AB1							15.5767	15.4794	13.9951	14.1506	14.6207	15.0101	15.943	13.6941	16.9569	15.8449	15.1659	15.5267	15.432	14.7548	15.4659	12.6785	17.1308	15.9024	14.6697	12.8422	17.1305	14.1358	15.3148	15.3899	44	44	28	68	68	45	83263	0	323,31	1477200000	1947	0,107502454994427	1	-0,234172105789185	-0,258970473594478	0,193548945369836
P08579	P08579	U2 small nuclear ribonucleoprotein B	SNRPB2							14.8435	15.7769	14.2578	14.3286	14.6215	14.3304	14.6954	13.794	16.2877	14.313	14.3102	15.9549	14.7776	15.0686	11.8453	NaN	15.8572	15.9612	15.8539	14.9423	14.0699	15.2224	12.6991	16.3219	12	12	10	54,2	54,2	47,6	25486	0	143,17	15516000	159	0,535623168461186	1	-233070826530457	-1102102222372	0,911046211396069
P08621;P08621-2;P08621-3;P08621-4	P08621;P08621-2;P08621-3;P08621-4	U1 small nuclear ribonucleoprotein 70 kDa	SNRNP70							NaN	13.0981	12.5827	NaN	12.7936	12.545	14.9302	12.4329	15.5182	12.4712	13.0091	9.37378	NaN	14.6316	11.4731	11.9204	14.4291	NaN	NaN	NaN	11.4959	13.913	12.281	14.7527	12	12	12	43	43	43	51556	0	118,63	23424000	246	0,521045317269562	1	-175700068473816	-106250273503701	0,295321798327583
P08670;P41219;P41219-2	P08670	Vimentin	VIM							13.1136	9.2329	NaN	NaN	13.5744	13.4193	12.8927	10.5571	15.6772	6.41436	13.3472	9.83603	12.9916	13.5118	NaN	9.72334	16.1173	NaN	14.0618	11.1806	14.1627	12.0008	13.0808	12.8809	27	26	24	59,7	58,2	54,3	53651	0	201,17	47325000	527	0,417803803995661	1	-121099162101746	-0,874814449148164	0,155177290716949
P08708	P08708	40S ribosomal protein S17	RPS17					+	IP_HA-nsp3-nsp4-V5_IP_empty_pcDNA	14.4361	17.7066	16.9784	14.7843	18.3806	20.271	20.8685	19.9703	18.9294	18.3727	20.5678	17.5814	19.1811	22.0422	19.1932	21.142	16.9178	16.3582	16.7945	10.4317	17.8963	17.5378	16.0919	17.6836	11	11	11	63	63	63	15,55	0	323,31	206030000	504	0,233748723550049	1	0,517029285430908	0,520527762044148	164778508843012
P08865	P08865	40S ribosomal protein SA	RPSA							11.6327	8.88441	NaN	NaN	11.9191	NaN	12.8577	11.1896	14.0314	10.0156	NaN	11.9266	12.8194	14.3153	NaN	NaN	14.5681	12.011	NaN	NaN	14.0483	9.29329	11.4712	11.145	17	17	17	63,4	63,4	63,4	32854	0	323,31	260740000	485	0,125818973328151	1	-0,744644403457642	-0,321274129293054	0,0632660903919754
P09001	P09001	39S ribosomal protein L3, mitochondrial	MRPL3							NaN	NaN	NaN	NaN	9.24565	11.3096	11.7905	9.97885	10.8323	NaN	11.5225	NaN	8.64068	12.3702	NaN	10.2046	NaN	NaN	NaN	NaN	NaN	NaN	NaN	NaN	8	8	8	39,9	39,9	39,9	38632	0	43863	7182900	116	0,307387351986965	1	-0,865703344345093	-0,673470770754121	0,525590808493921
P09012	P09012	U1 small nuclear ribonucleoprotein A	SNRPA							NaN	13.6253	12.7876	NaN	13.0428	NaN	14.8285	13.5715	14.7159	13.5335	NaN	NaN	12.7974	13.2232	11.329	NaN	12.9318	12.6412	13.0954	NaN	NaN	13.2693	NaN	13.5169	7	5	5	36,2	30,9	30,9	31279	0	102,96	7814700	69	0,207696325409349	1	-102584004402161	-0,497412758317551	0,0734414223934058
P09234	P09234	U1 small nuclear ribonucleoprotein C	SNRPC							NaN	NaN	NaN	NaN	NaN	NaN	12.7137	NaN	13.0988	NaN	NaN	NaN	NaN	13.6457	NaN	NaN	10.3178	12.0278	NaN	10.3386	NaN	NaN	NaN	13.1056	2	2	2	18,9	18,9	18,9	17394	0	25746	6867300	42	0,0303380408809529	1	-0,204689383506775	-0,0846285120536305	0,506266987775495
P09493-3;P09493-8	P09493-3;P09493-8									17.1629	14.6696	14.5916	16.2846	14.9743	15.5626	16.3647	15.1794	17.8579	16.0555	15.6943	17.0424	15.3949	16.5602	16.0425	13.0458	18.0938	17.4842	17.3742	16.4849	16.0988	16.8147	17.7688	18.9606	33	23	0	69,7	53,9	0	32876	0	180,88	46191000	369	0,115541016902459	1	-0,259371042251587	-0,277609263206513	132458797850139
P09493-4	P09493-4									NaN	NaN	NaN	NaN	NaN	NaN	NaN	NaN	11.7115	10.8104	NaN	NaN	NaN	11.2647	NaN	NaN	12.279	11.6524	11.9197	NaN	NaN	11.5434	NaN	13.4155	33	1	0	70,1	4,6	0	32847	0	34504	537350	8	0,2463241016346	1	0,687113285064697	0,556338189133393	0,832318529766001
P09493-5	P09493-5									15.2277	NaN	11.0941	15.6848	13.4724	13.5364	15.1201	13.8833	16.1967	15.5088	NaN	15.9372	13.7005	14.333	15.2893	13.2123	16.7252	15.1665	15.1054	15.9464	14.3477	13.8195	16.762	17.0909	26	7	3	53,5	15,5	9,4	28385	0	54033	14093000	131	0,0799193762607316	1	0,130729675292969	0,189536689081239	14615893829517
P09651-2;P09651;P09651-3;Q32P51	P09651-2;P09651;P09651-3;Q32P51	Heterogeneous nuclear ribonucleoprotein A1;Heterogeneous nuclear ribonucleoprotein A1, N-terminally processed;Heterogeneous nuclear ribonucleoprotein A1-like 2	HNRNPA1;HNRNPA1L2							15.7618	16.5393	15.0741	14.0975	17.5613	17.7737	18.3551	16.8688	19.4222	17.1646	17.2945	16.4173	17.3847	19.479	16.6193	15.3626	17.8739	15.6682	15.8411	13.858	16.1139	15.3379	15.2727	16.878	22	21	20	74,1	74,1	74,1	34196	0	323,31	247700000	796	0,182698947135104	1	-0,428334712982178	-0,421542866014629	0,54650358119307
P09661	P09661	U2 small nuclear ribonucleoprotein A	SNRPA1							16.4354	17.6836	17.1367	16.8918	16.4036	17.3619	17.5667	15.5353	18.2581	16.7538	17.3866	16.8883	16.8992	17.4022	14.994	16.3766	17.5972	17.607	17.8202	13.7234	16.6269	17.6342	17.2261	17.7994	17	17	17	71,4	71,4	71,4	28415	0	323,31	60905000	481	0,165032139506606	1	-0,298867464065552	-0,374081838935111	0,087382665625055
P09874	P09874	Poly [ADP-ribose] polymerase 1	PARP1							18.514	17.8131	18.205	16.2535	18.6602	17.4224	18.4814	17.4326	20.1575	17.1291	17.6677	16.1046	18.9112	18.7076	17.8554	16.1785	19.8953	18.0715	17.9219	17.1235	19.5145	18.1454	18.8641	19.1986	77	77	77	66	66	66	113,08	0	323,31	984550000	3615	0,0424468146580965	1	-0,0859942436218262	-0,10683779577465	0,152145694834151
Q71UI9;P0C0S5;Q71UI9-4;Q71UI9-2;Q71UI9-3;Q71UI9-5	Q71UI9;P0C0S5;Q71UI9-4;Q71UI9-2;Q71UI9-3	Histone H2A.V;Histone H2A.Z	H2AFV;H2AFZ							12.0246	13.6079	12.1068	NaN	NaN	15.7161	13.2467	12.9429	12.3942	13.8338	15.4434	NaN	11.2401	NaN	14.6947	NaN	NaN	13.99	15.0369	NaN	NaN	13.6808	12.9894	11.7882	6	4	4	53,9	46,9	46,9	13509	0	67335	2398400	87	0,36675853909925	1	-188804185390472	-0,810107142993645	0,224564536750892
P0C0S8;Q99878;Q9BTM1;Q93077;Q96KK5;Q7L7L0;P04908;P20671;Q9BTM1-2	P0C0S8;Q99878;Q9BTM1;Q93077;Q96KK5;Q7L7L0;P04908;P20671;Q9BTM1-2	Histone H2A type 1;Histone H2A type 1-J;Histone H2A.J;Histone H2A type 1-C;Histone H2A type 1-H;Histone H2A type 3;Histone H2A type 1-B/E;Histone H2A type 1-D	HIST1H2AG;HIST1H2AJ;H2AFJ;HIST1H2AC;HIST1H2AH;HIST3H2A;HIST1H2AB;HIST1H2AD							16.0024	18.2659	18.7815	16.7987	18.6169	21.5365	20.704	19.1101	20.2438	16.6579	21.6838	15.8892	18.452	20.8219	18.0004	19.8014	18.6828	17.3981	20.2548	16.0895	18.6113	19.1601	20.0362	19.3714	7	7	0	63,1	63,1	0	14091	0	172,86	160250000	267	0,328275159007117	1	-0,722965717315674	-0,697255004438592	0,480503481435183
P0DMV8;P0DMV9;P0DMV8-2	P0DMV8;P0DMV9;P0DMV8-2	Heat shock 70 kDa protein 1A;Heat shock 70 kDa protein 1B	HSPA1A;HSPA1B							17.2932	18.7981	18.7037	17.9505	19.1189	19.8139	20.6278	19.4831	20.0212	18.9115	19.7219	17.735	19.0837	20.7414	19.2236	19.6765	19.5309	19.1761	18.9493	16.9306	19.2626	18.8233	18.2358	19.4767	50	46	30	84,6	79,3	57,7	70051	0	323,31	1537800000	2696	0,0568362911813877	1	-0,0796413421630859	-0,133968339579757	0,72830215971028
Q01081;P0DN76;Q01081-4;Q8WU68;Q8WU68-3;Q01081-3;Q8WU68-2	Q01081;P0DN76;Q01081-4	Splicing factor U2AF 35 kDa subunit	U2AF1							16.2326	18.6513	17.473	17.6219	16.2107	17.7716	16.6307	16.1951	16.9362	16.9389	17.2175	16.4644	16.6352	18.5275	15.5058	17.3463	17.6191	18.0332	18.0822	15.8076	16.6485	18.2565	17.672	18.3363	12	12	3	64,6	64,6	22,1	27872	0	217,02	70210000	502	0,157801949614329	1	0,301711559295654	0,361732671048757	0,179327026764039
P0DP25;P0DP24;P0DP23;P27482;P02585	P0DP25;P0DP24;P0DP23									20.2434	19.0833	19.9053	19.5401	20.3067	20.0037	20.3055	19.9339	21.697	19.8948	19.6517	19.4089	19.9908	20.4519	19.6364	19.1169	21.5169	20.6329	20.412	19.5295	20.8657	20.4978	21.3465	21.749	13	13	13	85,2	85,2	85,2	16837	0	323,31	392710000	954	0,522214650976644	1	-0,338480472564697	-0,848845441062172	0,710248713503941
P0DTD1#2764-3263	P0DTD1#2764-3263	SARS-CoV2-nsp4	NSP4			+		+	IP_HA-nsp3-nsp4-V5_IP_empty_pcDNA;IP_HA-nsp3-nsp4-V5_IP_nsp3-nsp4-V5	14.9813	NaN	8.45006	9.8856	14.8527	13.0942	10.9382	12.023	22.0577	22.5753	23.1268	21.7962	21.8038	23.8513	22.9441	23.4918	20.4902	21.8151	22.0228	20.7146	15.5926	17.2401	17.3758	18.1055	37	37	37	65,2	65,2	65,2	56183	0	323,31	1901500000	1920	444670129486888	0,116	102957496643066	983953794632997	161185648624911
P0DTD1#819-2763	P0DTD1#819-2763	SARS-CoV2-nsp3	NSP3		+	+		+	IP_HA-nsp3-nsp4-V5_IP_empty_pcDNA;IP_HA-nsp3-nsp4-V5_IP_HA-nsp4-V5;IP_HA-nsp3-nsp4-V5_IP_nsp3-nsp4-V5	14.2094	7.57425	6.93121	NaN	22.5633	24.152	24.1129	23.9989	22.5545	23.0709	23.8297	22.4781	22.2318	23.7936	23.2646	23.9904	14.8059	12.9611	12.5411	6.37953	16.2676	18.0301	17.6217	18.5572	171	171	171	78,7	78,7	78,7	217,25	0	323,31	14178000000	12316	0,294455596618306	1	-0,386698722839355	-0,595813006522561	309739769207628
P10155;P10155-5;P10155-3;P10155-4;P10155-2	P10155;P10155-5;P10155-3;P10155-4	60 kDa SS-A/Ro ribonucleoprotein	TROVE2							10.9769	9.32562	10.2329	7.0321	10.2497	10.7289	8.93316	7.26763	13.6951	NaN	9.89824	NaN	11.8559	12.6641	6.91001	9.23141	13.8257	9.65478	NaN	NaN	11.2087	7.40301	NaN	7.76195	19	19	19	48,7	48,7	48,7	60,67	0	323,31	35341000	359	0,230610009289512	1	0,870490550994873	0,536839823785375	0,0538945691689163
P10599;P10599-2	P10599;P10599-2	Thioredoxin	TXN							12.3102	15.5534	NaN	NaN	11.9906	NaN	13.6132	NaN	13.0846	NaN	NaN	NaN	NaN	13.3741	13.7641	NaN	14.4155	14.3246	14.4702	NaN	11.24	15.2584	13.7248	14.1534	7	7	7	77,1	77,1	77,1	11737	0	56101	216480000	322	0,095488203855349	1	-0,686982750892639	-0,251694817844568	0,48757805610452
P10809;P10809-2	P10809	60 kDa heat shock protein, mitochondrial	HSPD1							18.2023	19.927	19.573	19.1286	18.0693	18.7127	19.188	18.6394	19.7224	18.776	18.2677	17.9889	18.7796	19.3107	18.9037	18.902	19.5651	19.9237	19.4741	17.6375	19.1224	19.9919	18.3833	19.6452	53	53	53	79,6	79,6	79,6	61054	0	323,31	1616400000	3267	0,589753515170478	1	0,321639537811279	0,901168573375247	0,125295540917237
P11021	P11021	78 kDa glucose-regulated protein	HSPA5							14.3624	15.8701	15.3754	11.8766	14.7189	16.9236	17.6704	16.3559	17.3074	17.203	17.1527	16.3372	15.5627	18.1094	17.8432	17.5831	19.0922	19.931	20.2827	18.784	15.2131	15.5636	14.2901	16.2679	51	50	50	65,3	65,3	65,3	72332	0	323,31	455860000	1382	0,450532586253631	1	0,857395887374878	0,898319753639536	17924896710979
P11142;P11142-2	P11142;P11142-2	Heat shock cognate 71 kDa protein	HSPA8							18.0423	19.1971	19.204	18.4791	19.1123	20.3377	20.8584	20.3878	20.1661	19.3443	19.9478	18.9316	19.2972	20.6086	19.8746	19.6832	19.7307	19.9435	19.8404	17.7543	19.0341	19.3358	18.5201	19.5959	51	51	37	83,4	83,4	65,5	70897	0	323,31	1987400000	2902	0,275141252620441	1	-0,308185577392578	-0,547035348018816	0,410193223132164
P11387;Q969P6	P11387	DNA topoisomerase 1	TOP1							14.6533	17.0254	15.5872	15.407	14.2184	14.5603	16.2339	15.5415	17.1896	16.2534	15.3031	16.0629	15.4386	16.9029	15.7334	15.618	16.8081	16.1317	16.038	13.3233	14.723	16.1409	14.5108	16.4957	43	43	38	51,1	51,1	46,8	90725	0	250,69	92862000	776	0,665281401469422	1	0,784687042236328	117527212151038	0,159490412044125
P11388;P11388-2;P11388-3;P11388-4	P11388;P11388-2;P11388-3;P11388-4	DNA topoisomerase 2-alpha	TOP2A							NaN	NaN	NaN	NaN	NaN	8.07001	10.7533	7.39257	9.22964	NaN	7.62666	NaN	NaN	12.1962	8.38241	7.18903	NaN	NaN	8.61419	NaN	NaN	NaN	NaN	NaN	15	15	10	13,8	13,8	9,7	174,38	0	34065	1337300	65	0,120101192177865	1	0,442764759063721	0,300140175947379	0,38245066899954
P11441	P11441	Ubiquitin-like protein 4A	UBL4A							NaN	NaN	NaN	NaN	11.7622	16.6426	15.5606	14.9477	NaN	13.6973	12.5513	13.9591	NaN	16.6204	14.2856	NaN	NaN	NaN	NaN	NaN	NaN	NaN	NaN	NaN	8	8	8	56,7	56,7	56,7	17776	0	20,76	9255300	96	0,607216601231196	1	-33891624212265	-123555311062505	0,756597264947503
P11940;P11940-2;Q9H361;Q4VXU2;Q4VXU2-2;Q96DU9;Q96DU9-2	P11940;P11940-2;Q9H361	Polyadenylate-binding protein 1;Polyadenylate-binding protein 3	PABPC1;PABPC3							15.9782	18.0989	18.7139	17.0292	17.3281	18.4398	19.548	18.305	18.8703	17.5658	18.7445	16.9728	17.6555	19.488	17.4343	17.835	18.033	17.4738	17.7387	16.1806	17.1799	18.438	18.8751	19.5158	44	44	31	70,3	70,3	49,8	70,67	0	323,31	510170000	1857	0,180487340673153	1	-0,302015781402588	-0,401154794443432	0,560697396609613
P12004	P12004	Proliferating cell nuclear antigen	PCNA							NaN	9.70418	NaN	NaN	10.6325	NaN	NaN	10.9304	9.69855	11.0785	10.9359	NaN	11.1992	11.29	8.78297	NaN	11.1195	11.2251	10.2287	10.6609	13.2502	9.58338	NaN	NaN	12	12	12	76,6	76,6	76,6	28768	0	323,31	146960000	352	0,0977921715454442	1	0,365674257278442	0,248869638364092	0,543347580545342
P12268	P12268	Inosine-5-monophosphate dehydrogenase 2	IMPDH2							13.4699	11.8403	10.4549	12.3898	12.8148	11.3736	12.3752	11.7711	14.5227	11.1365	11.4141	12.5159	13.9729	9.28249	8.8241	12.3312	15.0421	10.812	10.091	NaN	14.2795	NaN	NaN	13.0368	24	24	23	63,4	63,4	61,9	55804	0	323,31	149310000	737	0,327466742097277	1	-0,98101282119751	-0,714036452864434	0,0275588663493712
P12273	P12273	Prolactin-inducible protein	PIP							NaN	14.2742	14.1708	NaN	14.1002	15.5893	12.7894	13.3807	10.6734	NaN	14.126	NaN	11.7141	NaN	NaN	11.3554	NaN	11.4313	13.1979	NaN	14.8146	14.2098	NaN	13.425	6	6	6	49,3	49,3	49,3	16572	0	20,4	1973500	35	209639351294334	1	-356097531318665	-351278391232614	0,0933243240049841
P12277	P12277	Creatine kinase B-type	CKB							11.2089	13.0536	11.9042	NaN	13.2697	10.7003	14.5256	12.4009	15.119	13.663	12.272	NaN	14.7004	14.379	13.1249	10.1652	15.2956	11.5181	12.4944	NaN	16.1212	12.5775	11.9384	13.9909	23	23	22	77,2	77,2	77,2	42644	0	323,31	790760000	1154	0,103537736099355	1	0,368234634399414	0,26139003374348	0,29375629048078
P12532;P12532-2;P17540	P12532;P12532-2	Creatine kinase U-type, mitochondrial	CKMT1A							NaN	NaN	NaN	NaN	NaN	NaN	12.1233	NaN	10.8927	8.52857	NaN	NaN	NaN	12.1767	9.94794	NaN	9.46254	NaN	NaN	NaN	10.4317	NaN	7.71177	9.48152	16	16	16	51,3	51,3	51,3	47036	0	323,31	78242000	485	0,0785404880878577	1	0,403840780258179	0,206944091209624	0,0325515653124728
P12956;P12956-2	P12956;P12956-2	X-ray repair cross-complementing protein 6	XRCC6							19.5238	20.2877	20.4492	19.4689	19.834	15.4894	16.6083	16.496	21.1901	16.3285	16.4508	16.8863	20.5945	17.6687	15.2593	17.9986	20.9362	19.8369	19.3312	18.399	21	19.7463	20.128	20.7314	71	71	71	83,7	83,7	83,7	69842	0	323,31	928730000	2567	0,213840493412217	1	0,773344278335571	0,501352414944675	0,69873420869515
P13010	P13010	X-ray repair cross-complementing protein 5	XRCC5							18.7292	19.7172	19.7825	18.6879	19.2715	15.2156	16.1201	15.6267	20.6238	16.6625	16.2621	16.0397	20.3052	17.0007	15.0956	17.5274	20.2775	19.2578	18.7554	17.4792	20.7353	19.3096	19.5978	19.8751	65	65	65	85,5	85,5	85,5	82704	0	323,31	821770000	2946	0,2685404862169	1	0,92377233505249	0,608611149049244	0,556507238942705
P13639	P13639	Elongation factor 2	EEF2							12.6243	12.5982	11.3918	9.42704	11.756	13.288	14.2583	12.1755	14.0773	13.3044	13.1584	11.5798	13.6468	13.7655	12.5069	11.816	14.5272	12.6676	12.3179	8.93077	14.9016	11.3972	13.1966	13.0201	56	55	55	72	70,9	70,9	95337	0	323,31	1737900000	2701	0,0301446901649476	1	0,0643560886383057	0,0772080360271092	0,270285832807974
P13674;P13674-2;P13674-3	P13674;P13674-2;P13674-3	Prolyl 4-hydroxylase subunit alpha-1	P4HA1							NaN	NaN	NaN	NaN	NaN	NaN	9.57892	NaN	8.57999	NaN	NaN	NaN	NaN	11.0002	NaN	NaN	9.27366	12.1015	9.33492	9.58246	NaN	NaN	NaN	8.54643	13	13	13	31,1	31,1	31,1	61049	0	42265	9969200	176	0,51158602360723	1	13035660982132	102629763163981	0,55860748769573
P13797;P13797-2;P13797-3	P13797;P13797-2;P13797-3	Plastin-3	PLS3							12.5232	NaN	NaN	6.03795	NaN	NaN	12.4555	10.5057	13.4122	11.2262	NaN	NaN	11.745	12.5447	10.774	NaN	13.2632	9.06426	10.2634	9.61475	13.343	7.70964	11.1845	11.6462	39	39	30	68,9	68,9	57,8	70,81	0	323,31	498030000	1229	0,194742557161008	1	0,81732714176178	0,466145887499711	0,00837340221697015
P14373;P14373-2	P14373;P14373-2	Zinc finger protein RFP	TRIM27							NaN	NaN	NaN	NaN	NaN	9.65771	10.7625	7.67546	10.4706	NaN	9.67158	NaN	NaN	10.9589	NaN	NaN	8.12541	NaN	NaN	NaN	NaN	NaN	NaN	8.94521	5	5	5	13,8	13,8	13,8	58489	0	24,56	278380	21	0,610570609715784	1	-182374179363251	-12031381536983	0,317613422208362
P14618;P14618-3;P30613;P30613-2	P14618;P14618-3	Pyruvate kinase PKM	PKM							12.6528	13.4185	11.6062	NaN	12.9162	10.6533	13.0489	12.3634	13.7025	11.7704	9.5206	8.77436	14.2497	12.5192	12.9929	10.1736	14.7774	13.9306	12.7343	7.87977	15.8352	12.0046	12.3316	12.6922	38	38	5	73,8	73,8	9,4	57936	0	323,31	848850000	1285	0,0850781277637625	1	0,238404750823975	0,213834470574604	0,029896246239889
P14625;Q58FF3	P14625	Endoplasmin	HSP90B1							8.04952	6.52968	NaN	NaN	NaN	NaN	9.03194	NaN	6.41961	9.83922	NaN	NaN	7.25295	9.80946	9.3552	NaN	11.7114	9.10255	8.49905	8.91157	NaN	NaN	NaN	7.81564	40	38	38	54,2	52,1	52,1	92468	0	323,31	294250000	945	0,0354453557159864	1	-0,15831995010376	-0,0963530382334179	0,610182941994235
P14649	P14649	Myosin light chain 6B	MYL6B							20.7098	18.7806	19.5975	19.5517	19.5953	20.6394	20	20.5488	20.0898	20.0852	20.3402	19.9857	18.6971	19.7134	20.0591	19.4896	20.7198	20.5987	20.6254	19.8309	21.1776	19.6859	20.8529	20.7005	19	19	17	81,2	81,2	69,7	22764	0	90109	433500000	482	0,952049534578119	1	-0,706111431121826	-14744211287412	144196058530638
P14678;P14678-2;P14678-3;P63162;P63162-2	P14678;P14678-2;P14678-3;P63162;P63162-2	Small nuclear ribonucleoprotein-associated proteins B and B;Small nuclear ribonucleoprotein-associated protein N	SNRPB;SNRPN							14.6947	16.3565	13.86	12.8916	9.58013	13.5848	15.9727	11.2959	15.8703	14.2329	13.0232	12.7352	14.7759	15.352	13.893	11.2622	15.7644	15.6726	15.4341	14.2509	12.0747	15.5899	14.3557	16.4081	10	10	10	35,4	35,4	35,4	24,61	0	25844	42207000	283	0,307933851676508	1	121236419677734	0,689763082381946	0,73782030255225
P14866;P14866-2	P14866;P14866-2	Heterogeneous nuclear ribonucleoprotein L	HNRNPL		+	+		+	IP_HA-nsp3-nsp4-V5_IP_empty_pcDNA;IP_HA-nsp3-nsp4-V5_IP_HA-nsp4-V5;IP_HA-nsp3-nsp4-V5_IP_nsp3-nsp4-V5	15.229	13.9686	11.0952	9.38316	19.2968	19.1061	19.1859	18.0567	20.1512	18.3669	18.5586	17.461	19.1278	19.295	17.5449	16.6621	15.6992	13.7649	14.3939	12.9553	14.2177	13.4637	13.1276	14.7709	25	25	25	72,3	72,3	72,3	64132	0	323,31	185390000	984	0,493121239680723	1	-0,753969192504883	-0,945341921311263	243223567330193
P14868;P14868-2	P14868;P14868-2	Aspartate--tRNA ligase, cytoplasmic	DARS							NaN	NaN	NaN	NaN	NaN	8.79747	12.0793	9.9134	11.4292	11.1344	10.2091	NaN	NaN	11.1173	9.38655	NaN	10.0933	NaN	NaN	NaN	10.1645	NaN	NaN	NaN	31	31	31	65,5	65,5	65,5	57136	0	236,99	100450000	707	0,164417937217519	1	-0,61893093585968	-0,398741878038663	0,0143819530787798
P14923	P14923	Junction plakoglobin	JUP							6.37782	13.2644	10.9951	NaN	11.0873	10.8688	11.2273	NaN	12.4637	9.92229	8.97183	NaN	9.40557	10.3688	10.3071	11.5486	12.7413	11.5815	12.212	NaN	10.2306	13.4441	11.9461	13.4663	27	27	22	52,6	52,6	45,2	81744	0	194,01	10259000	308	0,0982191553953496	1	0,276516795158386	0,244413909064586	0,212583486948324
P15336;P15336-5;P15336-3;P15336-7;P15336-4;P15336-2;P15336-6;P15336-8	P15336;P15336-5;P15336-3;P15336-7;P15336-4	Cyclic AMP-dependent transcription factor ATF-2	ATF2							NaN	NaN	NaN	NaN	NaN	NaN	NaN	NaN	12.5919	NaN	NaN	NaN	7.62293	NaN	NaN	NaN	12.0367	NaN	NaN	NaN	9.8993	NaN	8.50486	9.83834	6	6	5	22,4	22,4	20,2	54537	0	21156	268920	13	0,039179775472701	1	-0,10184371471405	-0,10169474797451	0,281536249824165
P15880	P15880	40S ribosomal protein S2	RPS2					+	IP_HA-nsp3-nsp4-V5_IP_empty_pcDNA	13.9358	16.122	15.8572	15.8813	16.6718	18.8843	19.6425	18.4103	18.3344	17.8677	18.9096	18.3302	17.79	20.5941	18.3469	19.0919	16.5722	16.9497	15.1561	14.8717	15.848	16.3569	15.5707	17.2394	17	17	17	52,9	52,9	52,9	31324	0	189,72	315510000	708	0,259226436470481	1	0,553551197052002	0,567465147562353	207589104102555
P15924;P15924-3;P15924-2	P15924;P15924-3;P15924-2	Desmoplakin	DSP							9.44199	12.6793	10.5963	NaN	12.0633	11.4109	11.7875	10.9099	11.8352	NaN	9.88441	7.86549	9.98542	10.0214	6.14942	10.5795	12.0246	11.962	11.6632	9.71263	11.5333	12.8775	12.5604	12.6249	76	76	76	35,2	35,2	35,2	331,77	0	323,31	51739000	912	118120985192536	1	-235896599292755	-204997648597554	0,950795502404724
P15927;P15927-2;P15927-3	P15927;P15927-2;P15927-3	Replication protein A 32 kDa subunit	RPA2							14.4403	12.5741	NaN	10.8204	13.6204	12.5087	10.9492	NaN	15.828	NaN	12.5302	13.6475	13.5194	10.3445	11.1162	11.0094	14.3661	12.3036	10.4397	13.1718	15.7626	12.3181	13.3132	14.4601	9	9	9	66,7	66,7	66,7	29247	0	228,98	23144000	260	0,038198667817715	1	0,148086309432983	0,10261621486624	0,445066781241907
P16104	P16104	Histone H2AX	H2AFX					+	IP_HA-nsp3-nsp4-V5_IP_empty_pcDNA	11.4308	NaN	9.99095	NaN	12.6796	15.8192	13.6661	13.5454	12.4088	11.4271	15.809	NaN	12.4146	14.2032	11.7574	13.809	10.9923	NaN	12.5825	NaN	12.7807	11.1635	13.3018	11.0209	6	1	0	55,2	16,1	0	15144	0	65143	2055000	43	0,448514494098709	1	-0,881561040878296	-0,897920096280876	121915083630944
P16220;P16220-2;P16220-3;Q03060-8;Q03060-23;Q03060-9;Q03060-24	P16220;P16220-2;P16220-3	Cyclic AMP-responsive element-binding protein 1	CREB1							13.316	11.5666	11.0146	NaN	12.3233	NaN	12.5706	NaN	16.6408	13.4936	NaN	11.8501	13.4193	13.7688	13.0518	NaN	16.0659	10.0355	NaN	NaN	14.3634	13.9678	NaN	15.6713	3	3	2	14,7	14,7	12,6	36688	0	16865	2378000	45	0,332708875815203	1	182248187065125	0,748343212980977	0,177069702658702
P16402	P16402	Histone H1.3	HIST1H1D							16.1383	15.5327	17.3925	16.8111	15.1694	17.9123	17.0313	18.7117	16.7713	17.7158	18.172	19.174	15.7486	18.3424	19.6618	20.0929	16.0672	15.654	16.902	15.7819	14.9874	15.2302	16.6752	17.6404	9	9	1	30,8	30,8	7,2	22,35	0	23086	141410000	238	0,455823084931348	1	12552547454834	0,937482865257768	12257852168946
P16403	P16403	Histone H1.2	HIST1H1C							NaN	NaN	13.9011	NaN	15.2719	16.3239	15.432	16.8142	NaN	NaN	15.3265	19.1477	14.2912	NaN	18.1211	17.1289	12.6403	NaN	NaN	16.102	13.1152	NaN	14.4615	15.4149	9	1	1	31,9	7,5	7,5	21364	0	76993	23898000	47	0,257087469278963	1	-127900552749634	-0,598461916267657	0,618731411704317
P16615;P16615-5;P16615-2;P16615-3;P16615-4;O14983;O14983-3;O14983-2;Q93084;Q93084-2;Q93084-4;Q93084-3;Q93084-7;Q93084-6;Q93084-5	P16615;P16615-5;P16615-2;P16615-3;P16615-4	Sarcoplasmic/endoplasmic reticulum calcium ATPase 2	ATP2A2					+	IP_HA-nsp3-nsp4-V5_IP_empty_pcDNA	NaN	NaN	NaN	NaN	10.267	14.4481	15.6689	13.5668	12.3285	12.1207	10.5967	11.0574	9.08614	15.409	13.67	12.8482	10.7639	10.7498	10.0114	NaN	NaN	NaN	NaN	NaN	31	31	31	37,3	37,3	37,3	114,76	0	323,31	81994000	695	0,159934901833108	1	-0,734360694885254	-0,393626563506727	0,975340105652476
P16989;P16989-3;P16989-2	P16989;P16989-3;P16989-2	Y-box-binding protein 3	YBX3							14.2299	14.171	14.8348	15.4611	13.2463	17.5286	18.0161	16.6833	17.2913	17.7122	18.179	17.5175	13.6995	17.7108	17.4401	17.2587	18.2292	15.2845	14.7229	14.9204	12.924	15.9548	17.4782	17.6223	19	14	14	73,4	62,4	62,4	40089	0	323,31	72943000	396	0,038345595482399	1	0,15868067741394	0,103449426843773	0,238372741464411
P17066;P48741	P17066;P48741	Heat shock 70 kDa protein 6;Putative heat shock 70 kDa protein 7	HSPA6;HSPA7							15.3618	15.2512	15.1036	15.816	15.707	15.8063	14.9343	16.9008	15.5212	16.5092	15.7785	16.9257	15.2617	9.979	16.4091	15.9356	16.681	17.2295	16.8243	16.2565	15.023	15.2687	15.7462	15.6987	10	2	2	15,9	3,3	3,3	71027	0	48772	99900000	126	0,412217430451677	1	-144076991081238	-0,875816258134539	0,771811073599711
P17152	P17152	Transmembrane protein 11, mitochondrial	TMEM11							NaN	NaN	NaN	NaN	NaN	12.7266	12.003	11.4435	NaN	NaN	NaN	NaN	NaN	12.0298	NaN	NaN	NaN	NaN	NaN	NaN	NaN	NaN	NaN	NaN	2	2	2	13,5	13,5	13,5	21541	0	10,19	525800	20	0,845103021284137	1	-342440742254257	-160649924583237	0,0281495192969712
P17302	P17302	Gap junction alpha-1 protein	GJA1							15.7806	18.2274	18.5137	16.2437	16.909	17.2177	17.8117	16.9807	18.1801	16.9269	17.4092	15.8147	17.3569	17.8463	16.8966	15.5167	18.3781	18.2774	18.0712	15.3372	17.4949	18.6874	17.9339	18.154	19	19	19	59,4	59,4	59,4	43008	0	323,31	87322000	425	0,244322023230086	1	-0,32564902305603	-0,507467200279632	0,288096703753097
P17480-2;P17480	P17480-2;P17480	Nucleolar transcription factor 1	UBTF							15.3225	16.2848	16.1779	13.9974	14.1787	14.2237	15.7018	13.9454	17.3444	15.4231	15.3995	13.4209	15.3536	16.4111	14.7355	14.6198	17.5331	16.283	16.1414	13.9073	16.0514	16.2524	15.5864	16.7008	30	30	30	42,2	42,2	42,2	84936	0	141,68	51358000	575	0,639584366071066	1	0,767585039138794	113954790594879	0,342423126341912
P17844;P17844-2	P17844;P17844-2	Probable ATP-dependent RNA helicase DDX5	DDX5							12.464	12.4729	11.7514	10.3593	12.8972	14.258	16.1229	14.3844	15.719	13.8241	14.5097	13.0684	13.6975	17.6619	15.0577	13.9106	14.3578	13.1818	13.6975	NaN	12.989	12.9962	13.5089	15.1343	34	25	25	58,1	45,4	45,4	69147	0	323,31	113890000	674	0,240075484749644	1	0,666313648223877	0,543860316811733	0,7731903263816
P17980	P17980	26S protease regulatory subunit 6A	PSMC3			+		+	IP_HA-nsp3-nsp4-V5_IP_empty_pcDNA;IP_HA-nsp3-nsp4-V5_IP_nsp3-nsp4-V5	NaN	NaN	NaN	NaN	13.0472	15.6528	15.656	15.3571	14.7551	15.228	15.5765	13.8244	12.3267	16.4437	14.652	14.5233	12.4642	13.8325	14.2274	NaN	11.9127	NaN	NaN	NaN	22	22	22	70,6	70,6	70,6	49203	0	323,31	144460000	581	0,161568853758527	1	-0,441834449768066	-0,383268813515692	0,707599823114263
P17987	P17987	T-complex protein 1 subunit alpha	TCP1							9.75569	11.4825	10.6931	NaN	12.5012	13.1167	12.332	12.6475	13.6982	13.4238	12.9795	NaN	13.2041	14.0472	12.2612	11.7703	14.0484	11.8338	11.0034	NaN	14.3547	11.8893	10.9657	11.7384	33	33	33	77,5	77,5	77,5	60343	0	323,31	451310000	1102	0,119900507706758	1	0,171339273452759	0,270690386517178	0,553118788510831
P18077	P18077	60S ribosomal protein L35a	RPL35A					+	IP_HA-nsp3-nsp4-V5_IP_empty_pcDNA	15.0201	14.9027	14.4937	15.3428	13.1313	18.2192	18.8862	15.7598	16.5657	17.5527	18.6447	18.9862	16.6835	19.0133	18.7301	19.1264	15.4556	15.5939	15.2807	12.1709	NaN	14.9954	14.963	15.9624	10	10	10	55,5	55,5	55,5	12538	0	15883	35400000	158	0,630194689540139	1	188920664787292	12355787163717	202530828204393
P18085	P18085	ADP-ribosylation factor 4	ARF4							NaN	NaN	NaN	NaN	NaN	NaN	12.4939	NaN	10.5197	NaN	NaN	NaN	NaN	13.1293	7.82445	10.2572	NaN	NaN	NaN	NaN	NaN	NaN	NaN	NaN	11	8	8	80	51,1	51,1	20511	0	111,17	22215000	168	0,198483966579271	1	0,997290015220642	0,478475395029016	0,694127802431125
P18124	P18124	60S ribosomal protein L7	RPL7			+		+	IP_HA-nsp3-nsp4-V5_IP_empty_pcDNA;IP_HA-nsp3-nsp4-V5_IP_nsp3-nsp4-V5	15.6195	16.8842	16.5201	15.8543	16.7247	19.8774	20.3855	19.647	19.2864	18.4721	20.3902	19.4112	18.5286	21.2116	19.5506	20.815	17.4457	16.676	16.7429	NaN	16.2963	16.6815	16.5555	17.6114	19	19	19	54,4	54,4	54,4	29225	0	167,03	309150000	825	0,365579056114562	1	0,867778301239014	0,769322632263916	113307031858115
P18583-5;P18583;P18583-3;P18583-2;P18583-10;P18583-4;P18583-7;P18583-9;P18583-6;P18583-8	P18583-5;P18583;P18583-3;P18583-2;P18583-10;P18583-4;P18583-7;P18583-9;P18583-6;P18583-8	Protein SON	SON							9.78718	12.3406	12.3483	11.0885	12.1371	12.1752	12.1542	11.2639	13.0313	10.6886	11.6803	10.0546	11.3902	13.2922	8.64497	10.5231	12.7928	12.137	12.4752	9.63021	12.8865	12.458	12.7358	14.3399	27	27	27	16,8	16,8	16,8	267,03	0	128,1	14273000	276	0,437437618650694	1	-0,969977617263794	-0,889540809418032	0,272967106068649
P18621;P18621-3;P18621-2	P18621;P18621-3;P18621-2	60S ribosomal protein L17	RPL17		+			+	IP_HA-nsp3-nsp4-V5_IP_empty_pcDNA;IP_HA-nsp3-nsp4-V5_IP_HA-nsp4-V5	15.8874	17.1612	16.8943	16.4466	15.5174	19.048	19.7412	18.7567	19.0656	19.6557	19.4242	19.2849	18.4422	20.8345	20.1572	20.0051	17.6288	16.626	16.5715	16.4018	15.247	16.6307	17.1156	18.2204	13	13	13	55,4	55,4	55,4	21397	0	126,46	218110000	587	0,731163034036056	1	159392094612122	136623887626743	273319701902568
P18669;P15259;Q8N0Y7	P18669	Phosphoglycerate mutase 1	PGAM1							NaN	NaN	NaN	NaN	10.0396	NaN	10.093	10.3464	10.6293	NaN	NaN	NaN	10.6201	11.5129	6.8358	10.0892	10.483	NaN	NaN	NaN	13.5759	NaN	NaN	NaN	20	20	20	78	78	78	28804	0	323,31	329420000	682	0,126372286342388	1	0,446127414703369	0,313408677549459	0,27165012845608
P18887	P18887	DNA repair protein XRCC1	XRCC1							13.2152	11.3184	11.946	NaN	11.6029	NaN	10.0046	NaN	14.9347	9.45473	NaN	9.942	12.2713	10.4511	9.86388	NaN	14.4869	10.9763	NaN	10.5456	13.5092	12.0737	10.9853	13.6243	13	13	13	28,3	28,3	28,3	69476	0	116,86	6345700	146	0,201919498576151	1	0,770436763763428	0,478453762489337	0,297832180657218
P19105	P19105	Myosin regulatory light chain 12A	MYL12A							NaN	10.2773	NaN	NaN	12.7671	NaN	11.4165	NaN	16.5671	NaN	NaN	NaN	14.6782	14.9216	NaN	NaN	14.9229	NaN	NaN	11.1803	14.5043	12.6532	13.4394	14.0796	19	1	1	84,2	17,5	17,5	19794	0	57481	2387600	75	0,207127328851754	1	126787710189819	0,500915885737664	0,0493510155089149
P19338	P19338	Nucleolin	NCL		+	+		+	IP_HA-nsp3-nsp4-V5_IP_empty_pcDNA;IP_HA-nsp3-nsp4-V5_IP_HA-nsp4-V5;IP_HA-nsp3-nsp4-V5_IP_nsp3-nsp4-V5	14.5654	15.4671	14.3122	14.6678	15.6276	18.0031	18.9511	17.5284	18.1083	18.217	18.4889	17.8128	17.337	20.2885	18.6002	18.678	16.1791	14.5002	14.7434	11.9801	15.1693	15.0418	15.2671	15.5706	34	34	34	51,5	51,5	51,5	76613	0	323,31	475870000	1078	0,615425699748996	1	119835829734802	11699469673196	220678785726202
P19388	P19388	DNA-directed RNA polymerases I, II, and III subunit RPABC1	POLR2E							NaN	11.8163	10.4531	NaN	NaN	NaN	NaN	NaN	10.8388	10.9833	9.37467	11.6132	NaN	13.097	NaN	NaN	10.4438	12.5236	12.3818	NaN	NaN	NaN	10.4447	11.9564	6	6	6	49,5	49,5	49,5	24551	0	103,01	6520500	92	0,482815909803383	1	163598453998566	0,997492536100242	0,428276567299647
P19474;P19474-2	P19474;P19474-2	E3 ubiquitin-protein ligase TRIM21	TRIM21							NaN	11.2397	NaN	NaN	NaN	NaN	NaN	NaN	11.3557	NaN	NaN	NaN	6.66888	NaN	NaN	NaN	11.1337	NaN	NaN	NaN	9.07087	10.0522	11.1652	12.3317	8	8	8	21,7	21,7	21,7	54169	0	36623	443830	18	0,146089385055617	1	0,337279319763184	0,344599178776897	0,106847558087793
P19525;P19525-2	P19525;P19525-2	Interferon-induced, double-stranded RNA-activated protein kinase	EIF2AK2							NaN	14.5945	15.4727	12.6645	10.3903	10.4822	NaN	11.3436	12.5304	9.0873	11.2103	NaN	11.5294	14.2635	NaN	NaN	11.9076	14.8075	14.8909	13.4517	9.33546	11.4151	9.49893	12.9571	21	21	21	48,3	48,3	48,3	62094	0	98799	14742000	271	0,0142568160019033	1	0,0799952745437622	0,0400890198383702	100522189946335
P19784	P19784	Casein kinase II subunit alpha	CSNK2A2							NaN	10.8483	NaN	NaN	9.71101	NaN	10.0182	9.50892	13.59	NaN	NaN	NaN	10.3778	12.9	NaN	NaN	13.5011	NaN	8.62648	NaN	10.676	10.4301	NaN	11.9471	17	17	17	65,1	65,1	65,1	41213	0	193,45	30027000	336	0,0492459809681014	1	-0,239695906639099	-0,132795236604715	0,0985483026976554
P20042	P20042	Eukaryotic translation initiation factor 2 subunit 2	EIF2S2							NaN	NaN	NaN	NaN	NaN	NaN	12.9293	11.2649	12.7597	12.1621	NaN	12.675	NaN	15.7052	12.5415	10.2502	11.7131	NaN	NaN	NaN	NaN	NaN	NaN	NaN	19	19	19	52,9	52,9	52,9	38388	0	287,88	44684000	398	0,209162810195032	1	107982540130615	0,501525909088508	0,486036050487545
P20226;P20226-2;Q6SJ96	P20226;P20226-2;Q6SJ96	TATA-box-binding protein;TATA box-binding protein-like protein 2	TBP;TBPL2							11.7142	NaN	NaN	11.459	10.6254	10.8729	NaN	NaN	13.7308	NaN	11.2313	NaN	12.3338	13.1974	NaN	11.5641	14.1827	11.392	12.0163	NaN	11.9479	9.91619	12.1783	13.3015	5	5	5	20,4	20,4	20,4	37698	0	12006	974780	29	0,517117460907525	1	149850821495056	104547452987626	0,0264635609891485
P20618	P20618	Proteasome subunit beta type-1	PSMB1					+	IP_HA-nsp3-nsp4-V5_IP_empty_pcDNA	NaN	9.33029	NaN	NaN	13.8002	14.8995	15.1233	15.719	14.5713	14.5588	14.5034	12.5961	13.1797	15.0151	14.0058	13.5536	13.4367	14.8517	14.4547	10.5284	12.5614	9.60958	NaN	10.2212	11	11	11	58,5	58,5	58,5	26489	0	186,08	61257000	398	0,841214583187623	1	-0,946969985961914	-142620264593753	0,238521641774085
P20700	P20700	Lamin-B1	LMNB1							NaN	NaN	NaN	NaN	NaN	10.231	NaN	NaN	7.92184	7.7654	9.44267	NaN	NaN	10.7981	NaN	NaN	NaN	9.93179	9.73307	NaN	NaN	9.86405	NaN	10.5244	14	14	13	30,4	30,4	29	66408	0	55646	5478000	148	0,0623062947179789	1	-0,259489297866821	-0,164509719491783	0,449732161943959
P21333;P21333-2	P21333;P21333-2	Filamin-A	FLNA							NaN	NaN	NaN	NaN	7.40557	7.29076	9.38698	7.15117	11.1643	NaN	9.5963	NaN	8.03265	9.57228	NaN	NaN	10.5856	NaN	NaN	NaN	10.2312	NaN	7.65507	7.88307	90	90	84	51,5	51,5	49,2	280,74	0	323,31	243010000	1787	0,0801378845458065	1	0,18994414806366	0,19895992320708	0,272122200100299
P21675-2;P21675-12;P21675;P21675-3;P21675-6;P21675-7;P21675-5;P21675-9;P21675-4;P21675-8;P21675-10;P21675-11;Q8IZX4	P21675-2;P21675-12;P21675;P21675-3;P21675-6;P21675-7;P21675-5;P21675-9;P21675-4;P21675-8;P21675-10;P21675-11;Q8IZX4	Transcription initiation factor TFIID subunit 1;Transcription initiation factor TFIID subunit 1-like	TAF1;TAF1L							9.4395	8.23007	NaN	6.44198	11.3531	8.38707	7.43813	6.51038	12.9222	NaN	8.92958	NaN	11.7589	10.1891	NaN	NaN	12.3097	NaN	NaN	NaN	12.5272	9.37908	7.9843	10.9779	24	24	24	18,6	18,6	18,6	214,71	0	83879	2332100	90	0,240554011939248	1	0,8744877576828	0,555523086437004	0,00934479394519148
P21741;P21741-2	P21741;P21741-2	Midkine	MDK							13.6982	NaN	NaN	NaN	NaN	15.0697	15.5696	NaN	12.6883	13.4934	13.0503	14.7709	NaN	13.9034	14.5644	15.2224	13.8227	13.4101	12.6956	13.8361	NaN	12.5187	12.2774	14.2518	5	5	5	32,9	32,9	32,9	15585	0	35363	2323700	37	0,265018635065033	1	198238182067871	0,623994358586256	0,122158254917503
P21796	P21796	Voltage-dependent anion-selective channel protein 1	VDAC1							NaN	NaN	NaN	NaN	10.9308	14.8366	16.2374	15.264	10.9756	12.7266	11.7225	9.57852	9.03675	15.6631	13.9075	NaN	10.2977	9.03705	NaN	NaN	NaN	NaN	NaN	NaN	14	14	14	68,9	68,9	68,9	30772	0	323,31	111360000	411	0,590978054029423	1	-301422417163849	-120397791295194	0,492944707739808
P22087	P22087	rRNA 2-O-methyltransferase fibrillarin	FBL							NaN	8.92466	NaN	NaN	NaN	10.8192	11.3247	NaN	10.893	NaN	10.7147	12.2661	NaN	13.9163	12.3283	11.7772	NaN	NaN	10.9993	NaN	NaN	NaN	NaN	11.6088	12	12	9	47,4	47,4	43,9	33784	0	69,68	3790100	139	0,554173135973955	1	19842700958252	112230506365385	0,858471685705523
P22234;P22234-2	P22234;P22234-2	Multifunctional protein ADE2;Phosphoribosylaminoimidazole-succinocarboxamide synthase;Phosphoribosylaminoimidazole carboxylase	PAICS							NaN	NaN	NaN	NaN	NaN	10.9533	10.7496	NaN	12.798	NaN	11.5912	NaN	9.48979	NaN	NaN	NaN	12.5608	NaN	NaN	NaN	12.4054	NaN	11.2523	10.2426	21	21	21	69,9	69,9	69,9	47079	0	323,31	179840000	557	0,790575207665063	1	-160768914222717	-145050773868264	0,650752971642699
P22314;P22314-2	P22314;P22314-2	Ubiquitin-like modifier-activating enzyme 1	UBA1							NaN	NaN	6.87357	NaN	9.71313	7.73383	8.07275	8.34509	11.1889	9.39603	7.59395	NaN	11.4658	10.6355	NaN	NaN	10.971	7.22072	7.58586	NaN	13.6225	6.91982	9.34547	7.66299	48	48	48	75,2	75,2	75,2	117,85	0	323,31	610790000	1671	0,0359879129476431	1	0,154486775398254	0,0975366034222824	0,1160373594668
P22392-2;P22392	P22392-2;P22392	Nucleoside diphosphate kinase B	NME2							NaN	11.2904	11.2091	NaN	NaN	NaN	11.7666	10.6682	12.9289	10.8222	NaN	NaN	12.5442	10.9235	11.1776	NaN	13.3058	NaN	8.99791	NaN	13.5157	NaN	10.9634	10.4312	17	17	1	78,7	78,7	5,6	30137	0	207,14	456760000	601	0,356305380208315	1	132822978496552	0,777909980907127	0,22177828265813
P22626;P22626-2	P22626;P22626-2	Heterogeneous nuclear ribonucleoproteins A2/B1	HNRNPA2B1							17.2855	16.6672	15.4958	14.8473	17.7001	17.9652	18.0369	16.3502	19.5649	17.6091	17.9321	16.9638	17.0597	18.0134	16.74	15.7687	18.3015	16.0786	16.7217	15.6444	15.5549	15.964	16.7379	17.3837	27	27	26	70,8	70,8	70,8	37429	0	323,31	226150000	842	0,457274522995051	1	-0,617655992507935	-0,872339207395092	0,103363713918249
P23246;P23246-2	P23246;P23246-2	Splicing factor, proline- and glutamine-rich	SFPQ							11.9577	10.9527	10.4919	NaN	12.9311	13.2781	13.7199	NaN	14.8381	12.6337	13.3595	12.2553	10.4105	14.9109	9.76774	NaN	13.276	11.0572	10.0622	10.6738	12.9153	11.7685	12.0909	12.5438	23	22	22	43	41,9	41,9	76149	0	323,31	204160000	601	0,152469112412584	1	-0,946195006370544	-0,382557765940073	0,146218071727239
P23284	P23284	Peptidyl-prolyl cis-trans isomerase B	PPIB							13.0724	15.5933	14.2948	14.0718	NaN	NaN	15.1745	NaN	15.238	13.3958	NaN	12.8468	10.3052	14.5704	12.8074	9.44646	15.4341	14.6976	14.6807	12.8841	11.66	15.1204	14.2884	15.4033	13	13	13	54,2	54,2	54,2	23742	0	62961	35243000	230	0,514646958528735	1	259024298191071	107309617885491	106220614788207
P23396;P23396-2	P23396;P23396-2	40S ribosomal protein S3	RPS3					+	IP_HA-nsp3-nsp4-V5_IP_empty_pcDNA	15.2983	15.7646	14.8733	13.4783	15.839	18.312	18.5547	17.9062	17.7921	17.3487	18.5797	17.1137	16.3139	19.219	17.3529	18.2354	16.7444	15.6151	15.5206	14.4001	16.123	15.7904	15.3936	16.5842	24	24	24	81,1	81,1	81,1	26688	0	166,54	335590000	814	0,0509973077445996	1	0,127339124679565	0,13044594385046	151883038302339
P23526;P23526-2	P23526;P23526-2	Adenosylhomocysteinase	AHCY							NaN	NaN	NaN	NaN	NaN	11.2359	10.9738	NaN	11.6475	NaN	NaN	NaN	10.3509	9.78231	NaN	NaN	11.9977	NaN	NaN	NaN	12.3667	NaN	9.51828	9.36131	22	22	22	50,2	50,2	50,2	47716	0	323,31	174250000	476	0,145444435957231	1	-0,615785241127014	-0,359956654913939	0,118156146734167
P23528	P23528	Cofilin-1	CFL1							16.2756	14.5846	14.8647	13.8697	16.8995	16.6338	15.1623	15.192	17.5135	16.2873	14.27	15.3045	17.0902	16.5306	10.9922	15.287	17.5549	15.2456	15.105	15.3125	17.7804	16.0365	15.7407	16.8877	10	10	7	58,4	58,4	41,6	18502	0	182,13	336700000	490	0,284910337681052	1	-0,996934652328491	-0,640972664475347	0,221861334370885
P24534	P24534	Elongation factor 1-beta	EEF1B2							11.7257	12.4981	11.9319	NaN	13.4219	NaN	13.442	NaN	14.8859	9.99958	9.39111	10.3866	14.5573	14.5271	13.21	NaN	14.3471	12.5605	NaN	NaN	15.497	12.1924	NaN	13.5468	14	12	12	73,3	73,3	73,3	24763	0	323,31	207790000	325	0,463248030875267	1	291382193565369	0,991770504920203	0,383976887378101
P25311	P25311	Zinc-alpha-2-glycoprotein	AZGP1							NaN	12.15	10.593	NaN	11.7482	11.8664	NaN	NaN	NaN	NaN	NaN	NaN	NaN	NaN	NaN	NaN	NaN	NaN	NaN	NaN	12.2694	11.8661	NaN	12.4861	3	3	3	15,1	15,1	15,1	34258	0	64045	498060	10	0,317656004882247	1	-177248072624207	-0,720207291542166	NaN
P25398	P25398	40S ribosomal protein S12	RPS12							15.6706	17.4018	17.2556	14.7532	16.2823	17.173	17.8415	17.0031	18.1785	17.8126	16.983	15.3606	17.7064	18.4986	14.9438	15.7848	16.9271	16.393	16.393	15.6074	16.7393	16.6259	16.747	16.3828	10	10	10	72	72	72	14515	0	211,94	260670000	484	0,147008084821952	1	-0,341523885726929	-0,346772049167348	0,18129913646464
P25440;P25440-2;P25440-4;P25440-3	P25440;P25440-2;P25440-4;P25440-3	Bromodomain-containing protein 2	BRD2							11.0231	11.0812	12.0427	10.5865	NaN	NaN	11.5592	NaN	12.5119	10.7175	11.4056	NaN	NaN	12.0244	10.1227	NaN	12.6432	9.32447	11.5025	10.3453	NaN	10.8094	12.1501	13.475	14	14	13	25,7	25,7	24,1	88,06	0	89839	2108600	79	0,0103578113238149	0,99773851590106	-0,0509599447250366	-0,0290394358536033	0,671039175862668
P25685;P25685-2	P25685;P25685-2	DnaJ homolog subfamily B member 1	DNAJB1							11.356	11.8938	NaN	NaN	12.1168	8.51684	12.5996	10.7541	13.643	NaN	11.3138	NaN	12.5769	14.2298	NaN	NaN	14.448	13.003	13.0578	NaN	12.2894	11.8614	9.30083	NaN	11	11	10	37,6	37,6	34,1	38044	0	118,45	25236000	170	0,0611084693734636	1	-0,319242835044861	-0,16362425515997	0,34141955757717
P25705;P25705-3	P25705;P25705-3	ATP synthase subunit alpha, mitochondrial	ATP5A1							12.3778	11.9713	10.7452	NaN	11.366	9.70344	13.2199	10.8036	13.6498	11.5395	NaN	NaN	12.5737	12.7988	NaN	NaN	13.8525	11.4854	10.6541	NaN	12.9226	11.3936	9.7662	11.7062	22	22	1	55,3	55,3	2,4	59,75	0	323,31	239540000	705	0,338994472337739	1	-142555844783783	-0,750932620239422	0,264007668984151
P25786;P25786-2	P25786;P25786-2	Proteasome subunit alpha type-1	PSMA1							NaN	NaN	NaN	NaN	NaN	14.9827	15.4149	12.2816	14.3278	13.7833	15.1082	14.5285	NaN	14.9183	11.9009	13.3995	11.9957	12.8283	13.3185	12.681	NaN	NaN	10.2907	10.7917	15	15	15	73,4	73,4	73,4	29555	0	145,46	55521000	353	0,0981814174851205	1	-0,7225581407547	-0,258432034985628	0,223685827889313
P25787	P25787	Proteasome subunit alpha type-2	PSMA2					+	IP_HA-nsp3-nsp4-V5_IP_empty_pcDNA	NaN	NaN	NaN	NaN	11.2908	13.8486	13.7113	7.77643	11.3447	13.4069	12.672	7.74953	10.8968	13.8997	13.6458	12.1154	9.50884	13.3394	13.1828	NaN	10.0441	NaN	NaN	NaN	7	7	7	43,2	43,2	43,2	25898	0	191,57	37867000	252	0,253388682771213	1	0,982625007629395	0,583322285829437	0,496649656219628
P25788-2;P25788	P25788-2;P25788	Proteasome subunit alpha type-3	PSMA3					+	IP_HA-nsp3-nsp4-V5_IP_empty_pcDNA	NaN	NaN	NaN	NaN	9.50738	15.0654	14.7543	12.7255	14.5422	13.8709	14.9485	12.521	NaN	14.1567	13.104	14.2214	12.9763	14.1781	13.7752	11.4626	NaN	NaN	11.3329	9.98142	11	11	11	60,1	60,1	60,1	27647	0	70613	32756000	196	0,110680858746761	1	-0,568194627761841	-0,284045938928868	0,164890076014121
P25789;P25789-2	P25789;P25789-2	Proteasome subunit alpha type-4	PSMA4							10.8977	NaN	NaN	NaN	12.1365	14.4941	15.1717	14.4101	14.2794	15.2484	14.2142	13.2592	10.2764	15.8507	15.29	10.6823	12.5326	13.9842	13.0222	12.3432	11.2815	NaN	NaN	10.845	10	10	10	59,4	59,4	59,4	29483	0	274,64	63055000	314	0,260838431767615	1	-102826905250549	-0,598622083478643	0,0120214508449266
P26196	P26196	Probable ATP-dependent RNA helicase DDX6	DDX6							NaN	10.0835	11.4073	NaN	11.0295	10.8268	13.8591	12.9493	13.8376	12.6734	11.6735	10.5335	11.7972	13.999	12.1922	NaN	12.3115	11.0739	9.88362	9.15588	11.7983	NaN	NaN	12.6316	28	28	28	78,5	78,5	78,5	54416	0	323,31	68212000	629	0,218130049231686	1	-0,901256442070007	-0,514257871618194	0,154602130488242
P26368;P26368-2	P26368;P26368-2	Splicing factor U2AF 65 kDa subunit	U2AF2							14.0886	18.5969	18.0692	16.0049	17.3393	18.1938	18.3216	17.5498	18.3029	16.6439	17.4949	15.1759	17.3606	18.9108	15.5493	17.8961	17.6095	17.184	16.9656	15.0568	17.2642	18.4579	17.037	18.2913	18	18	18	60	60	60	53,5	0	323,31	144150000	647	0,228214654993099	1	-0,421892166137695	-0,499837576838124	0,344381597016467
P26373;P26373-2	P26373;P26373-2	60S ribosomal protein L13	RPL13		+	+		+	IP_HA-nsp3-nsp4-V5_IP_empty_pcDNA;IP_HA-nsp3-nsp4-V5_IP_HA-nsp4-V5;IP_HA-nsp3-nsp4-V5_IP_nsp3-nsp4-V5	15.9837	16.851	16.3081	16.9643	16.5478	19.2219	20.743	20.0164	18.9804	20.1143	19.9314	20.1588	18.8118	20.3862	21.0661	20.8021	17.5025	15.8831	16.7494	16.2104	15.2768	16.3838	17.0765	17.1859	14	14	14	49,8	49,8	49,8	24261	0	94648	225850000	590	0,495269122034078	1	11342339515686	0,990046460448101	300468386424116
P26599;P26599-2;P26599-3	P26599;P26599-2;P26599-3	Polypyrimidine tract-binding protein 1	PTBP1					+	IP_HA-nsp3-nsp4-V5_IP_empty_pcDNA	13.7997	15.47	14.9086	13.7506	17.9022	18.519	18.8672	17.4591	18.9586	16.9972	18.0662	15.7991	17.9612	19.1315	16.354	16.9305	16.4166	14.8329	15.6043	12.747	15.9677	15.3525	16.2873	16.3512	25	25	22	71,2	71,2	66,5	57221	0	323,31	334350000	1167	0,375314772977197	1	-0,592583179473877	-0,753141568834845	145111967646096
P26641;P26641-2	P26641;P26641-2	Elongation factor 1-gamma	EEF1G							10.3026	9.88778	NaN	NaN	10.8674	10.6716	14.0543	NaN	14.615	12.9312	12.4962	11.2912	14.1886	14.6128	10.6636	NaN	14.1722	12.2305	11.5056	NaN	13.8293	11.4818	12.1596	11.3467	24	24	24	74,1	74,1	74,1	50118	0	323,31	523570000	934	0,175056475977993	1	118914270401001	0,433938995122055	0,0206737452711771
P27348;P31947;P31947-2	P27348	14-3-3 protein theta	YWHAQ							10.544	11.0801	9.83124	NaN	9.44931	9.23055	NaN	10.5722	11.2068	NaN	NaN	9.4883	NaN	11.3914	NaN	NaN	10.8967	NaN	10.9602	8.33369	12.3413	NaN	NaN	9.46193	18	14	14	73,5	62,4	62,4	27764	0	323,31	198890000	359	0,373767934943548	1	-0,910754680633545	-0,785669588781335	0,129174983529035
P27635;Q96L21	P27635	60S ribosomal protein L10	RPL10		+	+		+	IP_HA-nsp3-nsp4-V5_IP_empty_pcDNA;IP_HA-nsp3-nsp4-V5_IP_HA-nsp4-V5;IP_HA-nsp3-nsp4-V5_IP_nsp3-nsp4-V5	15.5454	16.2314	15.187	15.5083	16.6269	19.2432	19.8693	18.6996	18.4909	19.2058	18.6203	18.6153	18.1537	21.2123	19.7707	19.5736	16.003	15.3915	15.7957	14.4491	16.0536	16.1903	15.0993	16.6986	13	13	13	48,1	48,1	48,1	24604	0	283,99	182520000	618	0,523255262100797	1	106782293319702	102580966344242	300633446296142
P27694	P27694	Replication protein A 70 kDa DNA-binding subunit;Replication protein A 70 kDa DNA-binding subunit, N-terminally processed	RPA1							14.7127	14.492	14.1367	11.2977	14.2198	7.75007	11.7861	11.1386	16.9207	11.9386	NaN	10.2852	14.6655	14.9938	NaN	NaN	16.0225	14.1222	12.3429	10.1316	16.0247	14.1771	12.9873	15.5097	28	28	28	60,1	60,1	60,1	68137	0	323,31	58690000	577	0,0400034572160243	1	-0,303145885467529	-0,111033405940979	0,374927284475132
P27708	P27708	CAD protein;Glutamine-dependent carbamoyl-phosphate synthase;Aspartate carbamoyltransferase;Dihydroorotase	CAD							NaN	NaN	NaN	NaN	NaN	9.54599	11.0195	9.06064	8.87006	8.38909	8.83216	7.36273	NaN	11.0707	NaN	NaN	8.5895	NaN	NaN	NaN	9.86864	NaN	NaN	6.29332	71	71	71	52,8	52,8	52,8	242,98	0	323,31	145660000	1358	0,37301428625214	1	-120251059532166	-0,801210662248973	0,0717620632479877
P27824;P27824-2;P27824-3	P27824;P27824-2;P27824-3	Calnexin	CANX			+		+	IP_HA-nsp3-nsp4-V5_IP_empty_pcDNA;IP_HA-nsp3-nsp4-V5_IP_nsp3-nsp4-V5	NaN	10.4592	8.90953	NaN	15.4546	17.7219	17.8778	17.2669	16.7644	16.6968	16.7826	15.6891	15.1261	18.568	16.7605	16.1084	15.3681	16.9489	16.9301	14.9256	12.2561	10.5862	10.1351	11.7632	33	33	33	55,2	55,2	55,2	67567	0	323,31	434000000	1124	0,188621089070933	1	-0,439573764801025	-0,433372290138623	0,276315449285469
P27986;P27986-4;P27986-5;P27986-3;P27986-2;Q92569;Q92569-3;Q92569-2	P27986;P27986-4;P27986-5;P27986-3;P27986-2	Phosphatidylinositol 3-kinase regulatory subunit alpha	PIK3R1							NaN	NaN	NaN	NaN	6.55552	10.1202	8.46226	9.69366	7.0445	NaN	10.7662	NaN	NaN	9.78413	NaN	9.47905	NaN	NaN	NaN	NaN	NaN	NaN	NaN	NaN	4	3	3	10,2	8,7	8,7	83597	0	19525	243520	10	0,113142499516317	1	-0,330506682395935	-0,27925351661137	0,079090277616555
P28066;P28066-2	P28066;P28066-2	Proteasome subunit alpha type-5	PSMA5					+	IP_HA-nsp3-nsp4-V5_IP_empty_pcDNA	NaN	NaN	NaN	NaN	11.8196	15.1238	15.6749	13.6813	14.2942	12.6051	14.8629	13.6599	10.9306	15.4614	12.9738	13.7778	12.7989	14.7723	13.9436	NaN	11.3931	NaN	NaN	NaN	11	11	11	58,1	58,1	58,1	26411	0	246,17	67338000	341	0,252662638497358	1	-0,789015054702759	-0,57364461443804	0,212389250738276
P28070	P28070	Proteasome subunit beta type-4	PSMB4							10.9221	NaN	NaN	NaN	NaN	14.5179	15.6864	14.2407	14.2296	14.8471	14.8049	13.8619	NaN	16.2324	14.8636	12.0885	12.6504	13.8374	14.5521	12.9494	NaN	NaN	NaN	10.8826	9	9	9	57,6	57,6	57,6	29204	0	318,84	59323000	250	0,000632547986220296	1	-0,00586295127868652	-0,00184164889409358	0,179591083753486
P28072	P28072	Proteasome subunit beta type-6	PSMB6			+		+	IP_HA-nsp3-nsp4-V5_IP_empty_pcDNA;IP_HA-nsp3-nsp4-V5_IP_nsp3-nsp4-V5	NaN	NaN	NaN	NaN	NaN	NaN	14.0679	10.1871	12.4985	13.5926	9.84274	8.5871	11.2569	13.2366	10.4593	13.011	11.0426	13.1462	14.7544	13.4243	NaN	NaN	NaN	NaN	6	6	6	40,2	40,2	40,2	25357	0	250,97	17119000	134	0,563446235585903	1	188717889785767	113347432183813	0,490614466087605
P28074;P28074-3;P28074-2	P28074;P28074-3;P28074-2	Proteasome subunit beta type-5	PSMB5							9.70705	NaN	NaN	NaN	NaN	13.5427	15.3858	9.77142	12.7748	14.5803	13.7976	13.5057	NaN	15.1984	14.006	NaN	12.3554	13.63	13.8657	12.1674	NaN	NaN	NaN	NaN	16	16	16	66,2	66,2	66,2	28,48	0	219,97	57428000	385	0,0652808785921758	1	-0,528283476829529	-0,177355911688945	0,418631736888279
P28288;P28288-2;P28288-3	P28288;P28288-2	ATP-binding cassette sub-family D member 3	ABCD3					+	IP_HA-nsp3-nsp4-V5_IP_empty_pcDNA	11.0509	11.5347	10.7781	NaN	12.3386	14.762	16.1159	13.8172	14.6594	14.5888	14.7751	13.5689	13.4954	17.2881	15.166	14.896	12.9985	12.482	12.5257	10.9117	8.16526	12.0092	8.53683	12.6104	28	28	28	48,4	48,4	48,4	75475	0	265,98	44828000	560	0,370682602728707	1	0,95292592048645	0,783713842146822	178128129871496
P28289;P28289-2	P28289;P28289-2	Tropomodulin-1	TMOD1							NaN	NaN	NaN	NaN	12.6172	11.3471	11.5035	12.6416	13.0445	NaN	11.1399	NaN	10.4044	13.6321	NaN	9.59051	12.3531	10.3184	9.17959	NaN	12.4754	12.307	10.0802	13.6106	9	8	8	32,9	30,6	30,6	40569	0	71363	1945000	62	0,626385087127546	1	-165711903572083	-121872394620842	0,15042638699445
P29508;P48594;P29508-2	P29508;P48594;P29508-2	Serpin B3;Serpin B4	SERPINB3;SERPINB4							NaN	8.56951	7.06447	NaN	7.38189	9.29747	NaN	NaN	7.26322	NaN	NaN	NaN	NaN	NaN	NaN	NaN	NaN	NaN	NaN	NaN	9.0789	7.23735	9.02733	9.79998	2	2	2	7,2	7,2	7,2	44564	0	40047	102960	10	0,233503581900198	1	-0,50583803653717	-0,518951612893426	NaN
P29558;P29558-2;Q6XE24;Q6XE24-3;Q6XE24-4;Q6XE24-5;Q6XE24-2	P29558;P29558-2	RNA-binding motif, single-stranded-interacting protein 1	RBMS1							NaN	NaN	NaN	NaN	9.99845	12.7637	14.629	9.90317	14.4119	13.8195	13.2649	13.2464	NaN	13.616	13.3483	NaN	9.78511	10.7626	NaN	NaN	NaN	NaN	NaN	13.0145	5	3	3	19	14,3	14,3	44505	0	41,12	3955100	49	0,189252974884128	1	-0,902662992477417	-0,457725582697993	0,604977489084766
P29692;P29692-2;P29692-4	P29692;P29692-2;P29692-4	Elongation factor 1-delta	EEF1D							12.9298	NaN	NaN	NaN	NaN	NaN	13.9025	NaN	13.8617	8.38102	9.35597	11.4638	7.55228	13.2664	12.368	NaN	14.3611	NaN	NaN	11.4363	9.80524	NaN	11.549	11.5774	19	19	2	73,3	73,3	12,1	31121	0	323,31	150390000	446	0,213489014585193	1	119641184806824	0,512417881129534	0,0422263876806451
P30041	P30041	Peroxiredoxin-6	PRDX6							NaN	10.3517	10.2768	NaN	14.4522	10.2501	11.1771	10.6916	12.9614	11.8797	8.57308	NaN	12.2211	12.1482	11.46	NaN	13.326	10.067	9.8539	NaN	13.5447	NaN	9.96139	11.2085	18	18	18	77,7	77,7	77,7	25035	0	181,38	320100000	526	0,279704505885335	1	-121194446086884	-0,638865728613506	0,00707294660179125
P30048;P30048-2	P30048;P30048-2	Thioredoxin-dependent peroxide reductase, mitochondrial	PRDX3							NaN	NaN	NaN	NaN	NaN	NaN	NaN	NaN	10.2171	NaN	NaN	NaN	NaN	NaN	NaN	NaN	11.7616	10.4084	10.3198	NaN	NaN	NaN	NaN	11.4816	10	10	10	59	59	59	27692	0	235,15	79335000	229	NaN	1	0	NaN	0,568498513221141
P30050;P30050-2	P30050;P30050-2	60S ribosomal protein L12	RPL12		+	+		+	IP_HA-nsp3-nsp4-V5_IP_empty_pcDNA;IP_HA-nsp3-nsp4-V5_IP_HA-nsp4-V5;IP_HA-nsp3-nsp4-V5_IP_nsp3-nsp4-V5	14.8593	16.6046	16.1563	15.3704	16.5658	20.2013	20.7961	19.6543	19.4658	19.5015	21.0963	19.0647	18.9554	21.5728	20.9318	21.1686	16.6301	15.6765	16.2712	15.0298	15.1431	16.6443	15.9017	16.8164	8	8	8	60	60	60	17818	0	262,97	333330000	517	0,572212140354266	1	135276937484741	112015430954772	337068343505172
P30101	P30101	Protein disulfide-isomerase A3	PDIA3							7.93952	NaN	NaN	NaN	NaN	NaN	10.7422	NaN	10.9441	10.986	NaN	NaN	NaN	8.69237	10.8683	NaN	11.4989	10.5371	10.4515	NaN	11.8625	NaN	9.26005	8.50819	26	25	25	59	56	56	56782	0	323,31	197520000	685	0,0988024095059734	1	0,290112137794495	0,246651935619741	0,467479801021513
P30153	P30153	Serine/threonine-protein phosphatase 2A 65 kDa regulatory subunit A alpha isoform	PPP2R1A							NaN	NaN	NaN	NaN	NaN	7.26162	NaN	7.10497	8.2317	9.26242	10.4097	NaN	9.9952	12.1055	NaN	NaN	9.14323	NaN	NaN	NaN	11.4572	NaN	NaN	8.17896	30	30	24	69,1	69,1	52,3	65308	0	323,31	241840000	845	0,455002691968392	1	157392299175262	0,950550607443468	0,223021817540417
P30414	P30414	NK-tumor recognition protein;Putative peptidyl-prolyl cis-trans isomerase	NKTR							NaN	8.65542	9.77294	NaN	9.43156	9.34268	10.4099	8.51432	11.339	7.6872	9.76341	7.4149	7.99915	11.2693	NaN	NaN	10.6987	9.24405	10.3411	6.70764	8.61945	NaN	7.31043	11.7237	15	15	15	13,7	13,7	13,7	165,67	0	72644	49199000	82	0,434209342283181	1	-104186975955963	-0,890219533332553	0,264603139872305
P31151;Q86SG5	P31151	Protein S100-A7	S100A7							NaN	12.8837	NaN	NaN	9.72259	NaN	NaN	NaN	NaN	13.6066	NaN	NaN	11.8551	NaN	12.383	NaN	NaN	13.2129	12.5192	NaN	11.789	12.3295	NaN	11.4302	5	5	4	50,5	50,5	31,7	11471	0	16348	397130	13	0,753307193952507	1	234984707832336	143797086425403	0,0897454406423299
P31689;P31689-2	P31689;P31689-2	DnaJ homolog subfamily A member 1	DNAJA1							NaN	NaN	NaN	NaN	NaN	10.5655	14.5314	12.3089	12.9633	12.0333	12.3752	11.313	8.49293	14.6499	12.1845	NaN	12.2651	11.2981	9.75328	8.70383	NaN	NaN	NaN	8.76368	16	16	16	58,4	58,4	58,4	44868	0	323,31	71507000	469	0,138046030617427	1	-0,847107887268066	-0,349830905385694	0,00926831419845596
P31939;P31939-2	P31939;P31939-2	Bifunctional purine biosynthesis protein PURH;Phosphoribosylaminoimidazolecarboxamide formyltransferase;IMP cyclohydrolase	ATIC							NaN	NaN	NaN	NaN	9.29538	8.69174	NaN	8.81634	NaN	7.35562	9.1599	NaN	11.0063	NaN	6.82018	NaN	NaN	7.23055	NaN	NaN	12.3597	6.97327	NaN	NaN	36	36	36	76,2	76,2	76,2	64615	0	323,31	221330000	904	0,150764541719994	1	-0,48607861995697	-0,365071782210059	0,152996567954162
P31942;P31942-2;P31942-3;P31942-4;P31942-6;P31942-5	P31942;P31942-2;P31942-3;P31942-4	Heterogeneous nuclear ribonucleoprotein H3	HNRNPH3							12.1985	NaN	NaN	NaN	13.8673	12.8404	11.7934	10.8748	13.9706	11.7941	11.817	NaN	12.8501	11.4245	NaN	NaN	12.3314	NaN	NaN	NaN	12.3539	NaN	NaN	11.7106	7	6	6	32,7	30,3	30,3	36926	0	74,86	12066000	122	0,863354079511724	1	-357280778884888	-16373722316058	0,0195956771543621
P31943	P31943	Heterogeneous nuclear ribonucleoprotein H;Heterogeneous nuclear ribonucleoprotein H, N-terminally processed	HNRNPH1							15.9789	16.8358	16.6555	14.1887	17.6662	16.1562	18.0642	17.3492	18.4213	16.6694	16.5888	16.3333	17.6151	17.8789	15.77	15.4235	17.6696	16.402	16.6763	14.178	16.9643	16.8829	15.9714	17.4426	20	20	12	61,2	61,2	39,6	49229	0	323,31	219190000	774	0,368453049570211	1	-0,637094736099243	-0,74969037734986	0,177218089194812
P31944	P31944	Caspase-14;Caspase-14 subunit p17, mature form;Caspase-14 subunit p10, mature form;Caspase-14 subunit p20, intermediate form;Caspase-14 subunit p8, intermediate form	CASP14							NaN	13.0063	NaN	NaN	NaN	NaN	NaN	NaN	NaN	NaN	NaN	NaN	NaN	NaN	NaN	NaN	12.0677	10.0863	NaN	NaN	NaN	12.7945	13.1985	12.8176	10	10	10	41,7	41,7	41,7	27679	0	20,37	559970	21	NaN	1	0	NaN	0,711876137393285
P31946;P31946-2	P31946;P31946-2	14-3-3 protein beta/alpha;14-3-3 protein beta/alpha, N-terminally processed	YWHAB							NaN	10.9775	9.90548	NaN	NaN	NaN	11.7723	10.403	NaN	NaN	NaN	NaN	11.3663	8.25531	NaN	NaN	11.8309	11.0511	12.2698	NaN	13.0745	12.5026	11.2131	NaN	16	11	9	73,6	54,5	48	28082	0	323,31	140200000	328	0,270676505754002	1	-0,874985575675964	-0,610188039466738	0,656591173065408
P31948;P31948-2;P31948-3	P31948;P31948-2;P31948-3	Stress-induced-phosphoprotein 1	STIP1							8.43384	10.5097	7.69544	NaN	10.0221	NaN	10.5332	10.7774	10.2527	11.8072	NaN	NaN	11.026	10.9726	11.1868	NaN	12.1999	9.29156	10.5418	NaN	13.5415	10.3664	8.53298	9.80064	27	27	26	49,5	49,5	49,4	62639	0	323,31	330850000	653	0,0895478237262375	1	0,295712113380432	0,227342684910886	0,0806575598951207
P32119;P32119-2	P32119	Peroxiredoxin-2	PRDX2							NaN	10.5849	9.60859	NaN	12.7489	13.1209	NaN	11.4892	NaN	NaN	12.4641	NaN	12.3287	12.6223	NaN	12.2346	12.3732	NaN	NaN	NaN	13.9018	11.3143	11.6495	11.0346	15	14	14	59,1	53,5	53,5	21892	0	192,37	106980000	335	0,0724406367937958	1	-0,374589562416077	-0,191933350822607	0,62131902534761
P32969	P32969	60S ribosomal protein L9	RPL9		+	+		+	IP_HA-nsp3-nsp4-V5_IP_empty_pcDNA;IP_HA-nsp3-nsp4-V5_IP_HA-nsp4-V5;IP_HA-nsp3-nsp4-V5_IP_nsp3-nsp4-V5	14.7011	16.5828	16.042	13.532	17.8693	20.0222	20.4346	19.79	18.9762	18.9848	20.4456	18.2905	19.2061	22.0919	19.4479	20.8822	16.9887	15.8544	15.874	13.3467	16.9588	16.5404	15.4005	16.6049	12	12	12	66,1	66,1	66,1	21863	0	323,31	319590000	661	0,446826333857077	1	0,877991199493408	0,895047834180646	251555953480291
P33240;P33240-2	P33240;P33240-2	Cleavage stimulation factor subunit 2	CSTF2							NaN	NaN	NaN	NaN	11.3562	NaN	NaN	9.5656	12.0427	NaN	10.8472	NaN	11.4687	10.5327	9.52787	NaN	11.0885	10.2271	9.6656	NaN	NaN	9.71788	NaN	11.0048	16	16	9	49,2	49,2	28,6	60959	0	116,69	18799000	201	0,126082100050671	1	0,433218717575073	0,312153957696573	0,0306163332955166
P34932;P34932-2	P34932	Heat shock 70 kDa protein 4	HSPA4							8.31909	NaN	NaN	6.68776	10.9101	11.5909	12.3895	12.0796	12.2547	9.23149	10.4205	9.49899	11.3465	13.5602	NaN	10.3085	11.6121	NaN	NaN	NaN	12.5226	7.19672	8.51381	7.03	43	43	41	65,4	65,4	61,8	94,33	0	323,31	277440000	1062	0,326574482985179	1	-0,895424365997314	-0,707613284994067	0,572503492751963
P35030;P35030-5;P35030-3;P35030-2;P35030-4	P35030;P35030-5;P35030-3;P35030-2;P35030-4	Trypsin-3	PRSS3							10.9289	NaN	NaN	NaN	NaN	NaN	12.2907	NaN	13.4231	NaN	9.39988	11.1641	NaN	11.4207	NaN	NaN	12.4787	10.7113	12.8632	NaN	NaN	10.0137	11.0271	13.1838	1	1	1	4,3	4,3	4,3	32528	0,00018601	30598	623380	17	0,15131316214909	1	-0,710219860076904	-0,3750794682085	0,881422459311773
P35232;P35232-2	P35232;P35232-2	Prohibitin	PHB			+		+	IP_HA-nsp3-nsp4-V5_IP_empty_pcDNA;IP_HA-nsp3-nsp4-V5_IP_nsp3-nsp4-V5	14.0769	13.4891	12.6293	10.3249	15.037	18.8135	19.2603	17.5837	15.9932	15.8684	16.2528	14.7098	15.3379	18.3373	16.6141	16.9376	15.3188	13.7186	12.8779	11.1567	14.141	9.39227	11.343	12.9969	17	17	17	76,5	76,5	76,5	29804	0	323,31	185890000	700	0,325877888747079	1	-0,866894960403442	-0,70461964712634	179972211852463
P35244	P35244	Replication protein A 14 kDa subunit	RPA3							13.6817	14.2953	12.6558	11.2242	13.6505	11.4269	NaN	NaN	17.519	NaN	11.2531	NaN	14.0308	15.79	NaN	10.8084	15.9978	13.5417	NaN	NaN	16.1664	13.7323	13.6607	14.8521	8	8	8	86,8	86,8	86,8	13569	0	104,17	38957000	292	0,305080477833638	1	213081419467926	0,701772832140683	0,0587999987889241
P35249;P35249-2	P35249;P35249-2	Replication factor C subunit 4	RFC4							NaN	NaN	NaN	NaN	11.3508	NaN	8.82547	NaN	10.6339	11.5887	NaN	11.4015	9.63546	14.8942	12.1221	NaN	NaN	NaN	NaN	NaN	10.4433	NaN	NaN	NaN	10	10	10	36,6	36,6	36,6	39681	0	108,86	12989000	188	0,457521522083418	1	217119991779327	0,970816749767736	0,814164245108852
P35250;P35250-2	P35250;P35250-2	Replication factor C subunit 2	RFC2							NaN	NaN	NaN	NaN	NaN	9.95867	12.4611	NaN	12.135	12.3269	9.35438	10.4277	NaN	14.24	12.4024	8.4718	8.34674	NaN	NaN	NaN	NaN	NaN	NaN	NaN	14	14	14	54	54	54	39157	0	113,75	14199000	225	0,0513618774093696	1	0,306857705116272	0,139661259776893	0,426763495130559
P35251;P35251-2	P35251;P35251-2	Replication factor C subunit 1	RFC1			+		+	IP_HA-nsp3-nsp4-V5_IP_empty_pcDNA;IP_HA-nsp3-nsp4-V5_IP_nsp3-nsp4-V5	NaN	NaN	NaN	NaN	9.78862	11.8433	12.4271	9.42834	12.7534	10.8165	11.1917	10.0377	11.4351	14.9386	12.4016	12.5522	11.1714	NaN	NaN	NaN	8.94521	NaN	NaN	9.72057	25	25	25	32,8	32,8	32,8	128,25	0	220,86	14139000	285	0,952153584050326	1	196003007888794	170189176168743	193705470591425
P35268	P35268	60S ribosomal protein L22	RPL22							17.1415	18.7782	17.3688	17.2745	16.0538	18.5988	18.9005	17.2147	18.5163	18.6326	19.4421	19.0062	18.1573	19.7032	19.2603	19.3773	17.6677	17.7748	17.7125	16.9351	15.7382	17.9593	17.198	18.0615	7	7	5	58,6	58,6	51,6	14787	0	323,31	72545000	253	0,997792874088844	1	143261098861694	170824678452422	220416318426295
P35579;P35579-2	P35579;P35579-2	Myosin-9	MYH9							21.141	20.4041	21.2786	20.8623	22.0406	22.028	22.0908	21.7378	22.8718	21.011	21.985	20.619	21.9159	22.1262	21.0706	21.0156	22.7215	21.4484	21.6463	20.7923	22.5857	21.8931	22.8628	23.2252	244	244	202	82,2	82,2	70,9	226,53	0	323,31	10286000000	16033	0,72873731276865	1	-0,442244052886963	-111462900268189	0,088648936283949
P35580;P35580-3;P35580-5;Q9UKN7;Q13402;REV__Q8IYT3;Q13402-3;Q13402-4;Q13402-5;Q13402-8;Q13402-2;Q13402-7;Q13402-6	P35580;P35580-3;P35580-5	Myosin-10	MYH10							19.954	19.2054	19.7307	19.4503	20.7165	20.3335	20.4518	20.2285	21.7446	19.8333	20.5933	19.2706	20.915	20.7362	19.6944	19.8642	21.61	20.3556	20.3064	19.4325	21.2834	20.5622	21.251	21.9671	221	193	2	81,4	73,1	0,6	229	0	323,31	4025900000	9657	0,153875253235621	1	-0,130121231079102	-0,307081155202761	0,0823540921143049
P35749;P35749-4;P35749-3;P35749-2	P35749;P35749-4;P35749-3;P35749-2	Myosin-11	MYH11							11.6778	NaN	7.16058	NaN	NaN	NaN	NaN	NaN	10.9221	12.4827	NaN	10.953	6.88826	11.8205	12.8333	NaN	NaN	12.6294	11.5299	11.7477	NaN	9.10769	NaN	10.4926	39	3	3	18,3	3,4	3,4	227,34	0	18133	3859600	16	0,398711536355331	1	176149535179138	0,862726926768374	0,301729382331463
P35998;P35998-2	P35998;P35998-2	26S protease regulatory subunit 7	PSMC2			+		+	IP_HA-nsp3-nsp4-V5_IP_empty_pcDNA;IP_HA-nsp3-nsp4-V5_IP_nsp3-nsp4-V5	NaN	NaN	NaN	NaN	12.9866	15.5461	15.9328	15.2954	15.0138	15.2234	15.489	13.9266	11.8963	15.7451	13.8597	13.7323	13.0022	14.1835	14.3906	13.5348	11.2771	9.63818	NaN	NaN	26	26	26	66,5	66,5	66,5	48633	0	176,65	93451000	515	0,503646172441572	1	-113186693191528	-100238482554187	0,0121676360175697
P36383	P36383	Gap junction gamma-1 protein	GJC1							NaN	11.4649	12.2456	NaN	NaN	NaN	11.5699	10.9367	13.421	NaN	NaN	NaN	NaN	11.8917	NaN	NaN	12.8543	10.5681	10.6705	NaN	NaN	12.3622	NaN	13.4014	4	4	3	16,7	16,7	13,1	45469	0	103,81	811320	19	0,249753515592727	1	-110960960388184	-0,580495098560047	0,656431234752047
P36578	P36578	60S ribosomal protein L4	RPL4		+	+		+	IP_HA-nsp3-nsp4-V5_IP_empty_pcDNA;IP_HA-nsp3-nsp4-V5_IP_HA-nsp4-V5;IP_HA-nsp3-nsp4-V5_IP_nsp3-nsp4-V5	15.8331	17.0406	17.022	16.2667	17.7488	20.1108	20.9786	19.9382	19.5741	20.3194	20.5063	19.5003	19.3083	22.0092	21.0917	21.1497	17.4483	16.999	16.2723	15.4553	16.62	16.9608	16.1493	17.5903	31	31	31	50,6	50,6	50,6	47697	0	323,31	592530000	1472	0,641589378124784	1	11956353187561	12063036788945	304313723106025
P37108	P37108	Signal recognition particle 14 kDa protein	SRP14					+	IP_HA-nsp3-nsp4-V5_IP_empty_pcDNA	11.0417	13.9548	13.0393	10.214	14.7598	16.7288	17.5038	15.5558	16.3444	15.064	16.2275	14.2079	15.5048	19.0598	15.3927	16.8562	14.0785	11.5086	12.6063	10.4433	14.3453	13.4242	10.3209	13.7975	5	5	5	27,9	27,9	27,9	14,57	0	78804	38449000	122	0,215781524350036	1	0,566320419311523	0,493248022751159	211660835514371
P37198	P37198	Nuclear pore glycoprotein p62	NUP62							NaN	NaN	NaN	NaN	10.7264	10.9714	11.6024	NaN	10.1624	NaN	10.6648	NaN	11.8271	12.3669	NaN	NaN	11.3754	NaN	NaN	NaN	11.5128	NaN	10.9088	NaN	8	8	8	31	31	31	53254	0	108,98	10822000	153	0,212872437788096	1	-113009667396545	-0,509915123323353	0,0259168615049678
P38159;P38159-2;P38159-3;O75526;Q8IZ40	P38159;P38159-2	RNA-binding motif protein, X chromosome;RNA-binding motif protein, X chromosome, N-terminally processed	RBMX							14.6818	15.4727	15.894	15.3348	14.2814	15.6275	17.5067	15.2271	17.5185	16.0279	16.2835	16.1573	16.0286	16.8812	16.181	14.8486	16.0027	15.8218	15.9602	14.9034	15.3606	15.7372	16.3488	17.8141	27	27	9	49,4	49,4	13,8	42331	0	93789	54929000	353	0,155818686767474	1	0,324174642562866	0,361153405403896	0,259070191151869
P38432	P38432	Coilin	COIL							10.4532	11.5415	10.5038	6.12615	11.8928	12.8884	13.4346	13.2371	13.2547	12.3572	11.7996	10.7682	11.7958	14.7179	12.7445	12.1131	12.8155	11.5669	11.1275	NaN	11.692	11.9359	9.00025	12.8679	8	8	8	18,8	18,8	18,8	62608	0	49464	8025900	160	0,00926511810383755	0,996975352112676	-0,0203955173492432	-0,0242940680708162	0,724601616690352
P38606;P38606-2	P38606;P38606-2	V-type proton ATPase catalytic subunit A	ATP6V1A							NaN	NaN	NaN	NaN	NaN	8.74025	9.19069	NaN	7.95861	10.1385	9.8869	NaN	NaN	9.06891	9.27564	NaN	NaN	NaN	NaN	NaN	8.59742	NaN	NaN	NaN	28	28	28	67,1	67,1	67,1	68303	0	323,31	53624000	464	0,16449167491291	1	-0,463726401329041	-0,390467028750272	0,0298814911076468
P38646	P38646	Stress-70 protein, mitochondrial	HSPA9							15.8825	16.4699	15.4074	14.7916	15.7383	16.3763	16.2328	15.8336	17.4109	16.0884	15.92	15.5119	16.2489	17.0323	15.0986	15.4887	17.0707	16.1727	16.2085	15.0843	16.4683	16.0611	15.5169	16.592	37	37	37	67,3	67,3	67,3	73,68	0	323,31	367690000	1332	0,0608672284172963	1	-0,0781259536743164	-0,140845925141751	0,104074244543843
P38919	P38919	Eukaryotic initiation factor 4A-III;Eukaryotic initiation factor 4A-III, N-terminally processed	EIF4A3							14.6622	17.0882	17.082	16.8199	17.5228	17.6579	18.1947	17.6091	18.494	16.2416	17.4624	17.0633	17.1901	18.1392	15.3463	16.3513	17.5722	16.2386	17.0786	15.4212	16.6722	17.013	16.8818	18.1016	34	28	27	76,6	70,6	70,3	46871	0	323,31	155360000	929	0,800022274898894	1	-0,989345073699951	-138481107058496	0,0852724552115913
P38935	P38935	DNA-binding protein SMUBP-2	IGHMBP2							NaN	NaN	NaN	NaN	NaN	NaN	NaN	NaN	NaN	NaN	7.94819	NaN	NaN	12.208	10.1722	9.58464	NaN	NaN	NaN	NaN	NaN	NaN	NaN	NaN	10	10	10	18,5	18,5	18,5	109,15	0	60885	1095500	33	0,734971399790894	1	182134652137756	138651575955482	0,739424024502279
P39019	P39019	40S ribosomal protein S19	RPS19							15.5021	12.3486	NaN	11.9118	NaN	12.1509	15.1683	11.9562	15.9129	14.7482	12.6331	13.7305	13.4069	16.5101	14.3308	NaN	15.0668	15.0224	13.7041	14.5139	15.2241	13.0252	11.7955	13.3767	8	8	8	46,9	46,9	46,9	16,06	0	34178	121820000	185	0,163970085933774	1	114406025409698	0,409940211516621	0,373915263427547
P39023;Q92901	P39023	60S ribosomal protein L3	RPL3		+	+		+	IP_HA-nsp3-nsp4-V5_IP_empty_pcDNA;IP_HA-nsp3-nsp4-V5_IP_HA-nsp4-V5;IP_HA-nsp3-nsp4-V5_IP_nsp3-nsp4-V5	14.3135	16.3683	15.2184	14.9482	15.9368	19.193	20.0434	18.8474	18.8497	18.7598	19.197	18.5469	18.0256	21.2664	20.0297	19.9556	16.8413	15.8595	16.1282	14.6525	15.2795	15.8644	15.5656	16.8096	25	25	25	58,6	58,6	58,6	46108	0	323,31	397430000	1260	0,54777695803527	1	131418776512146	108135206861661	255690782852564
P39656;P39656-3;P39656-2	P39656;P39656-3;P39656-2	Dolichyl-diphosphooligosaccharide--protein glycosyltransferase 48 kDa subunit	DDOST							NaN	NaN	NaN	NaN	NaN	NaN	11.845	NaN	10.7647	NaN	NaN	NaN	7.38939	14.0166	NaN	NaN	12.937	13.935	14.7913	12.2986	NaN	NaN	NaN	NaN	16	16	16	58,3	58,3	58,3	50,8	0	323,31	49217000	348	0,0382665352755767	1	-0,235730051994324	-0,105501711119987	137690259115441
P39880-3;P39880;P39880-2;P39880-4;P39880-5;P39880-6;Q13948;P39880-9;Q13948-10;Q13948-2;Q13948-9;O14529	P39880-3;P39880;P39880-2;P39880-4;P39880-5;P39880-6	Homeobox protein cut-like 1	CUX1							10.2428	NaN	NaN	NaN	11.7593	10.1089	NaN	8.70401	13.8077	9.33378	10.5175	7.6359	11.5316	12.7734	9.99294	NaN	13.2147	9.1036	6.70002	NaN	12.5593	7.26697	8.91946	12.4149	31	31	31	28,4	28,4	28,4	165,69	0	125,75	5078100	158	0,0665432050982463	1	0,265864372253418	0,174576252380322	0,19968479659612
P40227;P40227-2	P40227;P40227-2	T-complex protein 1 subunit zeta	CCT6A							10.0282	9.95794	NaN	NaN	10.6194	11.5325	11.6368	10.3144	9.58785	12.1503	11.0191	NaN	10.9963	12.0079	11.136	7.99977	11.7817	10.1246	NaN	NaN	13.5352	8.1643	NaN	9.95738	24	24	20	69,3	69,3	59,1	58024	0	323,31	315860000	815	0,208871127997878	1	-0,490740180015564	-0,474523176234631	0,144337548555266
P40429;Q6NVV1	P40429	60S ribosomal protein L13a	RPL13A			+		+	IP_HA-nsp3-nsp4-V5_IP_empty_pcDNA;IP_HA-nsp3-nsp4-V5_IP_nsp3-nsp4-V5	15.2447	17.2067	16.9806	16.5604	15.7884	19.5708	18.6458	18.7436	18.4146	19.1103	19.6351	19.4109	18.1879	18.8314	19.6567	19.9996	16.9451	16.8188	16.9147	14.3482	14.9781	16.8264	16.3124	15.986	13	13	13	45,3	45,3	45,3	23577	0	69801	94153000	362	0,484477556518515	1	0,981779098510742	0,960994129135697	207213669962956
P40926;P40926-2	P40926;P40926-2	Malate dehydrogenase, mitochondrial	MDH2							NaN	10.0215	9.00341	NaN	10.5337	11.0882	10.1558	9.67269	12.5435	NaN	11.078	NaN	11.5861	11.2137	NaN	NaN	13.2135	9.77129	9.57501	NaN	14.1294	9.47113	10.0692	NaN	16	16	16	59,5	59,5	59,5	35503	0	265,19	440340000	426	0,465119796897194	1	-160101211071014	-0,967855490878455	0,216651631494731
P40938;P40938-2	P40938;P40938-2	Replication factor C subunit 3	RFC3							NaN	NaN	NaN	NaN	9.32627	12.2923	12.1234	10.0729	10.9285	NaN	12.5509	NaN	NaN	15.1122	11.5509	13.1024	NaN	NaN	NaN	NaN	9.47533	NaN	NaN	NaN	14	14	14	52,5	52,5	52,5	40556	0	99901	16803000	260	0,107884478555995	1	0,5859135389328	0,278241099732873	0,834787042445295
P40939;P40939-2	P40939	Trifunctional enzyme subunit alpha, mitochondrial;Long-chain enoyl-CoA hydratase;Long chain 3-hydroxyacyl-CoA dehydrogenase	HADHA					+	IP_HA-nsp3-nsp4-V5_IP_empty_pcDNA	8.95073	8.77357	9.88069	NaN	10.9152	12.7572	13.5962	12.7974	13.1117	10.2932	12.8451	12.0876	12.0326	15.6155	10.8086	12.0156	12.3379	NaN	NaN	NaN	12.5283	9.5528	NaN	11.3304	28	28	28	54	54	54	82999	0	323,31	131630000	694	0,029444758729324	1	0,101566314697266	0,0790815628044701	123069969124245
P41091;Q2VIR3;Q2VIR3-2	P41091;Q2VIR3;Q2VIR3-2	Eukaryotic translation initiation factor 2 subunit 3;Putative eukaryotic translation initiation factor 2 subunit 3-like protein	EIF2S3;EIF2S3L			+		+	IP_HA-nsp3-nsp4-V5_IP_empty_pcDNA;IP_HA-nsp3-nsp4-V5_IP_nsp3-nsp4-V5	9.32247	NaN	NaN	NaN	NaN	12.3308	15.0733	12.0781	13.8709	14.2837	12.9829	13.5445	9.91075	16.3544	15.2396	12.9015	12.7872	10.7643	12.8277	9.21213	8.0036	NaN	NaN	8.92529	19	19	19	57,6	57,6	57,6	51109	0	299,22	98274000	533	0,391800099769382	1	195651042461395	0,855039746478901	0,628083685244579
P41223;P41223-2	P41223;P41223-2	Protein BUD31 homolog	BUD31							12.9544	13.0417	11.5707	11.9421	13.9037	14.9866	13.2923	13.6379	14.6353	NaN	13.9452	NaN	13.5519	14.6423	NaN	13.521	13.6201	NaN	NaN	NaN	13.0926	12.9688	12.0529	13.3305	7	7	7	46,5	46,5	46,5	17	0	26,25	2766800	68	0,447372280104727	1	-1876256108284	-0,947282785115881	0,469332001911293
P42166	P42166	Lamina-associated polypeptide 2, isoform alpha;Thymopoietin;Thymopentin	TMPO							13.1573	NaN	NaN	NaN	10.7356	12.5774	13.145	9.51989	14.2958	12.8375	12.7533	11.4016	12.0282	14.5447	13.3903	12.9428	13.452	12.2775	11.2273	NaN	12.6772	NaN	9.35979	10.7866	25	25	16	59,7	59,7	42,2	75491	0	323,31	91223000	472	0,888341051002436	1	173200798034668	159570191816152	0,773234021334399
P42167;P42167-2;P42167-3	P42167;P42167-2;P42167-3	Lamina-associated polypeptide 2, isoforms beta/gamma;Thymopoietin;Thymopentin	TMPO					+	IP_HA-nsp3-nsp4-V5_IP_empty_pcDNA	10.6542	10.6295	NaN	NaN	12.631	10.4301	12.4619	12.5493	14.7182	12.1316	12.3305	NaN	13.4651	15.7872	13.3483	13.4172	14.1327	11.1431	NaN	NaN	14.0783	11.3014	NaN	11.2893	17	8	8	52,4	25,8	25,8	50,67	0	133,58	31800000	220	132789913554976	1	198635649681091	221464034518187	122933507663826
P42285	P42285	Superkiller viralicidic activity 2-like 2	SKIV2L2							10.5741	11.0488	8.96313	8.30214	12.5271	12.0169	12.9427	11.2712	14.4467	11.4816	11.7803	10.2267	12.5849	14.2605	10.4458	11.4611	12.2557	11.6507	11.5757	NaN	11.4083	10.1917	8.47828	13.0063	35	35	35	44,6	44,6	44,6	117,8	0	304,75	42828000	665	0,00052616331063779	1	-0,00141263008117676	-0,00142250209126999	0,464630317685266
P42677	P42677	40S ribosomal protein S27	RPS27			+		+	IP_HA-nsp3-nsp4-V5_IP_empty_pcDNA;IP_HA-nsp3-nsp4-V5_IP_nsp3-nsp4-V5	16.9021	17.2567	17.1511	16.9801	17.6408	20.1693	20.5649	19.6235	19.2798	19.3567	19.4972	19.5251	18.5683	20.2514	20.8357	20.7936	18.3224	17.0545	17.8734	16.0765	16.9971	17.1291	17.8512	18.0352	5	5	2	40,5	40,5	14,3	9461	0	17711	160870000	277	0,30741687012587	1	0,612665176391602	0,652552733070971	206358604783538
P42696;P42696-2	P42696;P42696-2	RNA-binding protein 34	RBM34			+		+	IP_HA-nsp3-nsp4-V5_IP_empty_pcDNA;IP_HA-nsp3-nsp4-V5_IP_nsp3-nsp4-V5	NaN	NaN	NaN	NaN	8.55689	11.7738	13.0042	11.7681	11.4952	11.6484	13.2592	10.9732	10.9007	14.6631	12.7068	13.522	NaN	NaN	NaN	NaN	7.06985	NaN	NaN	NaN	11	11	11	30,9	30,9	30,9	48564	0	141,81	4890600	103	0,646979350530894	1	167241191864014	124996342098157	215940134967098
P42704	P42704	Leucine-rich PPR motif-containing protein, mitochondrial	LRPPRC							7.30697	NaN	NaN	NaN	10.3947	9.32859	9.44274	NaN	12.1362	5.41488	7.8913	NaN	10.4119	11.6939	NaN	NaN	5.76086	NaN	NaN	NaN	9.14876	NaN	NaN	NaN	70	70	70	69,6	69,6	69,6	157,9	0	323,31	266690000	1632	0,164099130412071	1	0,646005511283875	0,399179667814448	0,674619787282477
P42766	P42766	60S ribosomal protein L35	RPL35							17.1102	17.056	16.225	17.6718	16.1989	19.2585	18.4139	17.3614	18.7988	19.486	19.4911	20.3102	18.7994	17.5932	19.8924	20.085	18.0274	17.5841	17.137	16.4409	16.0165	16.9454	17.7191	18.2374	7	7	7	32,5	32,5	32,5	14551	0	13729	45960000	156	0,714057791822127	1	128435325622559	131530002219207	144466049677618
P43243;P43243-2	P43243	Matrin-3	MATR3							14.5897	15.5885	15.4494	14.3718	17.9011	18.0319	18.0889	16.9618	18.8802	16.6396	18.0813	15.9602	17.5345	17.9257	15.7385	16.7232	16.6748	15.1131	15.5466	13.5453	16.4649	15.867	15.6745	16.9217	43	43	43	59,9	59,9	59,9	94622	0	323,31	162350000	1069	0,668857405779095	1	-0,765471696853638	-117525518619535	114046977068014
P43686;P43686-2	P43686;P43686-2	26S protease regulatory subunit 6B	PSMC4					+	IP_HA-nsp3-nsp4-V5_IP_empty_pcDNA	NaN	NaN	NaN	NaN	11.873	14.8696	15.4613	13.6431	14.0904	14.7195	14.7722	12.6898	10.434	15.1376	13.6638	13.7177	11.5883	13.6944	13.4849	10.6143	10.3366	NaN	NaN	NaN	31	31	31	83,3	83,3	83,3	47366	0	323,31	96276000	790	0,229020559451959	1	-0,723500490188599	-0,527285519696264	0,301083137376787
P45880;P45880-2;P45880-1	P45880;P45880-2;P45880-1	Voltage-dependent anion-selective channel protein 2	VDAC2					+	IP_HA-nsp3-nsp4-V5_IP_empty_pcDNA	NaN	NaN	NaN	NaN	11.6834	14.6566	15.9214	15.2009	13.0351	12.7211	12.039	11.9853	10.6637	15.6257	13.3365	11.0759	11.4541	9.92371	NaN	NaN	9.60259	NaN	10.348	9.90334	13	13	13	61,9	61,9	61,9	31566	0	323,31	96844000	362	0,529013946655268	1	-169014430046082	-107241548956179	127752189297041
P46060	P46060	Ran GTPase-activating protein 1	RANGAP1							NaN	NaN	NaN	NaN	NaN	10.6554	12.0388	NaN	8.05463	NaN	11.088	NaN	9.19015	13.3302	NaN	8.71929	NaN	NaN	NaN	NaN	NaN	NaN	NaN	NaN	33	33	33	67,8	67,8	67,8	63541	0	271,58	93782000	620	0,192969523259758	1	0,785980105400085	0,461615940016829	0,872987249303853
P46087;P46087-4;P46087-2;P46087-3	P46087;P46087-4;P46087-2;P46087-3	Probable 28S rRNA (cytosine(4447)-C(5))-methyltransferase	NOP2		+	+		+	IP_HA-nsp3-nsp4-V5_IP_empty_pcDNA;IP_HA-nsp3-nsp4-V5_IP_HA-nsp4-V5;IP_HA-nsp3-nsp4-V5_IP_nsp3-nsp4-V5	NaN	9.03675	NaN	NaN	10.4103	10.8946	14.28	13.2155	12.6579	12.0099	12.5003	12.7581	11.9657	15.8373	13.9704	12.3855	8.53862	NaN	NaN	NaN	NaN	8.59466	NaN	10.0157	19	19	19	29,8	29,8	29,8	89301	0	69077	11083000	162	0,47595534034584	1	133959913253784	0,97353739200428	304155108359087
P46379;P46379-2;P46379-3;P46379-5;P46379-4	P46379;P46379-2;P46379-3;P46379-5;P46379-4	Large proline-rich protein BAG6	BAG6							NaN	NaN	NaN	NaN	11.7338	15.2195	16.0562	14.4291	9.55351	11.4058	13.5641	11.8249	8.46614	16.0255	13.4961	12.9077	NaN	NaN	NaN	11.8733	NaN	NaN	NaN	NaN	30	30	30	38,6	38,6	38,6	119,41	0	234,91	34651000	415	0,391733209468917	1	-16357889175415	-0,847661877144986	109819163939176
P46776	P46776	60S ribosomal protein L27a	RPL27A		+			+	IP_HA-nsp3-nsp4-V5_IP_empty_pcDNA;IP_HA-nsp3-nsp4-V5_IP_HA-nsp4-V5	14.9756	16.6436	17.1005	15.3841	16.7963	18.6968	19.0687	19.6014	18.1947	17.0497	19.1163	17.6609	17.4088	20.2315	18.6981	20.1777	16.4653	15.194	15.639	14.2971	15.536	16.2186	16.1473	17.6135	6	6	6	35,1	35,1	35,1	16561	0	35971	87197000	285	0,266141227794949	1	0,588222503662109	0,582555219403944	243006447778673
P46777	P46777	60S ribosomal protein L5	RPL5		+	+		+	IP_HA-nsp3-nsp4-V5_IP_empty_pcDNA;IP_HA-nsp3-nsp4-V5_IP_HA-nsp4-V5;IP_HA-nsp3-nsp4-V5_IP_nsp3-nsp4-V5	13.723	16.5889	16.3032	14.7282	16.7208	19.566	20.4985	19.1831	19.2284	20.0434	20.3379	18.4017	18.6738	21.8271	20.8519	20.5926	16.6671	16.1655	16.5305	13.6726	15.6331	16.5828	15.2807	16.9706	17	17	17	56,9	56,9	56,9	34362	0	243,7	395670000	983	0,695845040634244	1	149426078796387	130880170971074	256726782024845
P46778	P46778	60S ribosomal protein L21	RPL21			+		+	IP_HA-nsp3-nsp4-V5_IP_empty_pcDNA;IP_HA-nsp3-nsp4-V5_IP_nsp3-nsp4-V5	13.4893	16.8978	17.1283	15.0777	18.3825	20.5358	20.7354	20.0443	19.2575	19.0294	20.2833	17.7508	19.5004	21.8301	20.0325	21.2695	17.0081	16.375	16.2913	10.8792	17.0242	16.6108	14.2198	17.7095	12	12	12	55	55	55	18565	0	109,19	202590000	411	0,430938011723052	1	0,733645439147949	0,854648286603657	19522942156934
P46779;P46779-2;P46779-3;P46779-4;P46779-5	P46779;P46779-2;P46779-3;P46779-4;P46779-5	60S ribosomal protein L28	RPL28					+	IP_HA-nsp3-nsp4-V5_IP_empty_pcDNA	15.664	15.4663	14.4573	16.5754	12.7467	18.7119	19.2978	18.5803	17.8079	20.4579	19.029	19.9535	16.5755	20.0632	21.1655	20.0004	16.1391	16.3032	15.7597	15.7257	10.5158	14.9725	15.9719	15.9573	11	11	11	51,8	51,8	51,8	15747	0	16015	140720000	256	0,535225061700293	1	211694979667664	109623036910533	186590838521129
P46781	P46781	40S ribosomal protein S9	RPS9					+	IP_HA-nsp3-nsp4-V5_IP_empty_pcDNA	14.9517	16.5017	15.4246	15.226	16.0009	18.5183	19.3828	17.7667	17.947	18.0532	19.1666	17.134	16.944	20.2357	18.3897	19.321	16.7833	15.8853	16.5054	12.5207	15.5605	14.8577	16.2855	17.0808	19	19	19	51,5	51,5	51,5	22591	0	38858	154320000	542	0,343365179799682	1	0,805404186248779	0,728719270289552	146354399656067
P46782	P46782	40S ribosomal protein S5;40S ribosomal protein S5, N-terminally processed	RPS5							12.8312	14.2749	12.1355	NaN	15.782	16.8115	15.7921	13.9306	16.9218	15.8497	16.0783	14.0984	16.1125	18.4157	14.29	15.2664	15.3053	15.2824	13.6812	NaN	15.7116	14.14	NaN	13.2334	15	15	15	66,7	66,7	66,7	22876	0	323,31	314720000	413	0,159437100575707	1	0,44207501411438	0,379197481146308	0,748637205033431
P46783;Q9NQ39	P46783	40S ribosomal protein S10	RPS10							11.6231	13.9313	13.4985	10.527	11.7035	13.7594	12.3341	12.6218	14.2801	14.3173	11.8649	13.5889	14.7275	17.0816	12.5182	13.684	14.5409	13.2943	10.5686	9.24769	13.4689	14.0663	9.53111	12.4854	9	9	9	48,5	48,5	48,5	18898	0	33069	133610000	221	0,906394875704343	1	189813280105591	163379831831929	0,832801409594551
P47755;P47755-2	P47755	F-actin-capping protein subunit alpha-2	CAPZA2							8.85272	NaN	10.0449	NaN	12.9981	14.1415	11.0034	13.0552	13.8795	NaN	13.7303	10.6886	12.5891	14.7411	8.7699	10.056	13.199	10.234	11.7639	12.0444	13.5146	12.2074	12.9053	14.6746	13	10	10	73,8	61,9	61,9	32949	0	101,51	6430200	132	0,368912463307829	1	-126050448417664	-0,796789537421361	0,0660022088563753
P47756-2;P47756	P47756-2;P47756	F-actin-capping protein subunit beta	CAPZB							15.7313	12.4509	12.5513	13.6161	13.4934	15.3639	16.3127	14.1338	16.9056	15.2509	15.2095	14.6091	13.6117	16.4271	14.3471	15.041	16.6276	15.8271	15.8863	15.0372	14.6411	15.5239	17.0033	17.3753	20	20	20	79,4	79,4	79,4	30628	0	224,78	44988000	504	0,0119294003442648	0,997178761061947	0,0307712554931641	0,031751616625384	0,70443643916635
P47813;O14602	P47813;O14602	Eukaryotic translation initiation factor 1A, X-chromosomal;Eukaryotic translation initiation factor 1A, Y-chromosomal	EIF1AX;EIF1AY							12.4707	14.2885	NaN	13.1711	NaN	NaN	11.8955	NaN	12.7717	13.577	NaN	NaN	NaN	NaN	NaN	NaN	13.6683	13.1012	12.7777	NaN	10.9166	12.8587	13.1086	NaN	7	7	7	61,1	61,1	61,1	16,46	0	87685	28585000	127	0,422877723223877	1	-117681443691254	-0,88107458046834	133146589327475
P47897;P47897-2	P47897;P47897-2	Glutamine--tRNA ligase	QARS							NaN	8.22439	8.51527	NaN	10.4342	12.0798	10.4659	11.0999	10.4232	NaN	10.9664	8.17876	10.3501	10.289	NaN	10.6576	NaN	NaN	NaN	NaN	NaN	NaN	NaN	NaN	37	37	37	62,2	62,2	62,2	87798	0	323,31	98742000	843	0,844934474363911	1	-113243556022644	-146697765891417	136716866506301
P47914	P47914	60S ribosomal protein L29	RPL29							16.4007	15.7917	15.859	17.5443	14.6702	18.1042	15.7897	19.2795	17.1343	19.4787	16.8039	20.4483	16.5472	16.7014	20.6983	18.9217	16.6756	15.7913	14.9874	17.492	13.0017	14.6111	16.4013	16.8917	2	2	2	14,5	14,5	14,5	17752	0	10128	63599000	88	0,378915530266077	1	125627613067627	0,813359110489982	0,887332030097808
P48556	P48556	26S proteasome non-ATPase regulatory subunit 8	PSMD8					+	IP_HA-nsp3-nsp4-V5_IP_empty_pcDNA	NaN	NaN	NaN	NaN	NaN	12.0556	14.5409	12.5213	12.791	13.9545	12.3029	NaN	10.3771	14.6427	12.2789	9.33976	NaN	12.4404	12.8406	NaN	NaN	NaN	NaN	NaN	12	12	12	50	50	50	39611	0	124,42	22246000	240	0,0625083203317648	1	0,384461879730225	0,168461311769893	0,351543577530477
P48634;P48634-3;P48634-2;P48634-4	P48634;P48634-3;P48634-2;P48634-4	Protein PRRC2A	PRRC2A							NaN	NaN	10.8751	NaN	9.34356	9.76482	11.084	9.21412	10.978	11.3709	12.0843	11.0575	9.78206	12.6339	9.36905	7.92148	9.29744	6.42985	NaN	7.84762	NaN	NaN	7.13802	9.62046	30	29	29	23,4	22,8	22,8	228,86	0	200,56	14348000	291	0,0238030721904749	1	0,0749843120574951	0,0638062732376158	0,744265052317359
P48643;P48643-2	P48643;P48643-2	T-complex protein 1 subunit epsilon	CCT5							10.1124	11.433	10.8398	8.39	12.3838	12.3178	13.1269	10.9396	13.0999	11.7988	12.4752	NaN	13.2569	13.0254	11.3138	9.6106	13.1951	10.2398	8.48273	NaN	14.2465	11.5317	9.69957	9.2019	37	37	37	77,8	77,8	77,8	59,67	0	323,31	483090000	1263	0,155169551284945	1	-0,39031457901001	-0,366871204741191	0,597008721043884
P48651;P48651-3;P48651-2	P48651;P48651-3;P48651-2	Phosphatidylserine synthase 1	PTDSS1							NaN	NaN	NaN	NaN	NaN	11.6974	12.4737	9.27377	10.5042	NaN	11.9288	10.0925	NaN	14.8808	NaN	12.4565	NaN	NaN	NaN	NaN	NaN	NaN	NaN	NaN	5	5	5	14	14	14	55527	0	25809	4302100	100	0,0200290280984438	1	-0,142730116844177	-0,0565846898035075	0,480912053680433
P49207	P49207	60S ribosomal protein L34	RPL34		+			+	IP_HA-nsp3-nsp4-V5_IP_empty_pcDNA;IP_HA-nsp3-nsp4-V5_IP_HA-nsp4-V5	13.2213	16.474	15.3815	15.1105	NaN	17.9361	18.8677	16.1602	18.0769	18.9788	18.4848	19.4549	16.4175	19.4358	19.5491	19.6013	15.4168	14.3532	14.5064	15.7128	NaN	15.0821	15.9231	15.2571	7	7	7	37,6	37,6	37,6	13293	0	10198	43916000	176	0,655072847596849	1	337565541267395	131178570991435	235393145265929
P49257	P49257	Protein ERGIC-53	LMAN1							NaN	NaN	NaN	NaN	NaN	11.0291	13.6929	9.87592	NaN	9.76188	NaN	NaN	NaN	13.7957	12.0258	NaN	10.1378	13.2713	13.3745	9.24124	NaN	NaN	NaN	NaN	9	9	9	25,7	25,7	25,7	57548	0	120,39	14896000	243	0,00916436096982988	0,997597883597884	-0,0571931600570679	-0,026040131309488	0,247076255532718
P49327	P49327	Fatty acid synthase;[Acyl-carrier-protein] S-acetyltransferase;[Acyl-carrier-protein] S-malonyltransferase;3-oxoacyl-[acyl-carrier-protein] synthase;3-oxoacyl-[acyl-carrier-protein] reductase;3-hydroxyacyl-[acyl-carrier-protein] dehydratase;Enoyl-[acyl-carrier-protein] reductase;Oleoyl-[acyl-carrier-protein] hydrolase	FASN					+	IP_HA-nsp3-nsp4-V5_IP_empty_pcDNA	6.7654	8.16526	NaN	NaN	8.85353	10.7435	12.0858	9.89901	12.0973	11.5727	10.8542	8.11655	10.0058	11.9335	10.6981	8.59488	11.9057	9.3067	8.74537	NaN	12.5037	8.16667	8.35036	9.45175	114	114	114	65,4	65,4	65,4	273,42	0	323,31	795380000	3020	0,0308046237457772	1	-0,0874118804931641	-0,0812634601219976	0,345440033724926
P49368;P49368-2	P49368;P49368-2	T-complex protein 1 subunit gamma	CCT3					+	IP_HA-nsp3-nsp4-V5_IP_empty_pcDNA	10.0881	8.28438	7.62593	NaN	10.8668	11.9162	12.5231	10.0362	12.7662	9.82278	11.44	NaN	11.9612	13.1387	11.2138	10.9709	12.7851	NaN	NaN	NaN	13.168	8.60351	NaN	9.64575	30	30	30	61,7	61,7	61,7	60533	0	323,31	423090000	910	0,272481942471441	1	0,485592126846313	0,580748492630283	0,944026584635601
P49411	P49411	Elongation factor Tu, mitochondrial	TUFM					+	IP_HA-nsp3-nsp4-V5_IP_empty_pcDNA	9.96379	10.2602	10.4184	NaN	13.1989	14.7803	14.8623	14.2975	13.6434	12.5989	13.5846	9.12647	12.8977	15.865	12.7263	11.5077	12.4139	12.0176	11.0855	7.40369	13.5601	11.37	NaN	12.6482	24	24	24	63,7	63,7	63,7	49541	0	323,31	191410000	778	0,467388204263426	1	-103557562828064	-0,940346734206915	0,861406678910586
P49458;P49458-2	P49458;P49458-2	Signal recognition particle 9 kDa protein	SRP9			+			IP_HA-nsp3-nsp4-V5_IP_nsp3-nsp4-V5	11.9531	12.1171	13.687	NaN	13.3297	16.0548	16.2495	14.7412	15.5995	16.3119	14.9037	14.7478	13.8519	16.835	16.1203	14.803	14.3276	NaN	NaN	12.2107	NaN	NaN	NaN	13.4949	7	7	7	64	64	64	10112	0	25761	26818000	110	0,121390096900976	1	0,308781862258911	0,294119891347453	146249160564834
P49711;P49711-2	P49711	Transcriptional repressor CTCF	CTCF		+			+	IP_HA-nsp3-nsp4-V5_IP_empty_pcDNA;IP_HA-nsp3-nsp4-V5_IP_HA-nsp4-V5	NaN	NaN	NaN	NaN	12.1031	12.4665	11.4383	11.7151	13.2637	8.75124	13.1169	NaN	11.9679	13.4316	9.77832	12.9197	7.85655	NaN	NaN	NaN	13.0295	NaN	10.6129	10.741	7	7	7	14,9	14,9	14,9	82785	0	89973	5029000	119	0,0387161472843419	1	0,0936455726623535	0,0997894651824121	267991642214646
P49720	P49720	Proteasome subunit beta type-3	PSMB3							NaN	NaN	NaN	NaN	9.96135	12.9317	14.7091	13.2792	13.2849	14.7788	12.4831	12.4842	NaN	15.4355	14.2813	NaN	NaN	13.352	13.3768	11.5506	NaN	NaN	NaN	NaN	10	10	10	54,6	54,6	54,6	22949	0	140,49	38699000	289	0,223095215806034	1	-126018571853638	-0,532558009525385	0,0660639853374114
P49721	P49721	Proteasome subunit beta type-2	PSMB2					+	IP_HA-nsp3-nsp4-V5_IP_empty_pcDNA	NaN	11.3859	NaN	NaN	12.0085	14.7871	15.9766	13.5147	15.5224	14.9839	14.8761	14.7684	11.7432	15.7273	14.8687	14.1189	13.344	15.2915	14.9505	14.0604	NaN	NaN	NaN	12.4684	12	12	12	79,6	79,6	79,6	22836	0	167,24	59115000	397	0,0119450820259365	0,997606382978723	0,0428118705749512	0,0327397796202786	0,114599794342391
P49755	P49755	Transmembrane emp24 domain-containing protein 10	TMED10							8.88835	NaN	NaN	NaN	NaN	NaN	13.9067	11.1959	12.0012	NaN	NaN	NaN	NaN	15.4218	NaN	NaN	12.2633	12.2941	11.8627	9.18953	NaN	NaN	NaN	NaN	7	7	7	32	32	32	24976	0	79565	40882000	245	0,0919691456596229	1	-0,695608496665955	-0,243565593806764	0,462008635265161
P49756;P49756-2;P49756-3;P49756-4	P49756	RNA-binding protein 25	RBM25							15.75	18.0628	17.5561	16.6796	15.776	16.5591	17.6367	16.1249	17.9066	16.8135	16.2709	15.4479	16.4767	17.5241	16.4411	15.7682	18.2447	17.548	17.4972	15.2426	16.422	18.1432	17.8863	18.3273	45	45	45	43,5	43,5	43,5	100,18	0	323,31	140520000	1133	0,0177407427965312	1	0,0283968448638916	0,0441787276178253	0,331228719602279
P49760;P49760-3;P49760-2	P49760;P49760-3	Dual specificity protein kinase CLK2	CLK2							10.9097	13.9298	13.4489	12.0169	10.1727	10.0823	14.2387	12.744	15.0107	12.7273	NaN	10.9023	13.734	13.9689	12.041	11.438	14.8325	12.6596	13.3106	NaN	8.66324	14.2348	14.0339	15.2799	14	14	14	38,3	38,3	38,3	60089	0	113,86	4972100	103	0,356068231194539	1	0,986035585403442	0,76202379822485	0,177469662851153
P49770	P49770	Translation initiation factor eIF-2B subunit beta	EIF2B2							NaN	NaN	NaN	NaN	8.8459	NaN	NaN	10.4629	NaN	NaN	13.1903	NaN	10.5924	13.8487	10.1563	NaN	NaN	NaN	NaN	NaN	9.69467	NaN	NaN	NaN	9	9	9	43	43	43	38989	0	54211	24489000	174	0,292636300740248	1	148943674564362	0,669183676013125	0,546792871534064
P49848;P49848-3;P49848-4;P49848-2	P49848;P49848-3;P49848-4;P49848-2	Transcription initiation factor TFIID subunit 6	TAF6							12.9977	13.6315	12.6198	11.6848	13.8868	12.2839	12.6687	12.2928	15.7861	10.8869	12.7292	10.7629	14.2421	13.6226	NaN	10.5499	15.4309	11.7116	12.8287	11.4187	14.2381	12.7991	11.2644	14.6863	27	27	27	55,1	55,1	55,1	72668	0	175,73	11289000	187	0,313690182791173	1	-101687383651733	-0,692268320884571	0,280106764275016
P49916;P49916-3;P49916-4;P49916-2	P49916;P49916-3;P49916-4;P49916-2	DNA ligase 3	LIG3							13.3718	9.72233	11.0224	9.21288	12.5176	10.6468	12.8792	9.58669	15.3204	10.0968	11.576	11.5027	12.2345	13.5073	11.049	NaN	14.6549	12.4477	10.5244	11.079	13.7888	10.1525	12.7881	13.6424	31	31	31	38,9	38,9	38,9	112,91	0	140,02	19848000	418	0,0924041071599404	1	-0,394659519195557	-0,238201250064365	0,298853570653163
P50402	P50402	Emerin	EMD							15.7096	14.0263	11.2406	NaN	15.6509	15.7075	16.0379	14.9293	17.6055	15.8761	15.892	14.4254	16.3658	18.1883	16.5091	16.3503	17.1443	16.7308	15.117	15.7916	16.1934	13.9281	12.7103	15.5172	16	16	16	70,9	70,9	70,9	28994	0	176,76	44453000	369	134680158030435	1	127198004722595	210659767078244	0,46416826796403
P50502;Q8IZP2;Q8NFI4	P50502;Q8IZP2;Q8NFI4	Hsc70-interacting protein;Putative protein FAM10A4;Putative protein FAM10A5	ST13;ST13P4;ST13P5							14.2101	14.2107	NaN	NaN	NaN	14.3763	16.1182	NaN	15.6154	15.5728	15.2014	11.7536	13.1926	15.083	12.1721	NaN	15.6491	14.6734	14.9643	NaN	11.6035	14.2083	14.9387	11.8755	10	10	10	32,5	32,5	32,5	41331	0	181,7	107630000	362	0,0434021681966008	1	0,368484854698181	0,120543876048844	0,216604242751448
P50914	P50914	60S ribosomal protein L14	RPL14			+		+	IP_HA-nsp3-nsp4-V5_IP_empty_pcDNA;IP_HA-nsp3-nsp4-V5_IP_nsp3-nsp4-V5	15.7198	16.5957	17.1091	16.2424	16.497	19.0303	20.15	19.4039	18.7817	19.8425	19.3661	19.8321	18.4543	20.6118	20.6369	19.8394	17.1785	16.3603	16.1275	12.7503	15.0313	16.0996	16.1383	17.5363	8	8	8	34,9	34,9	34,9	23432	0	22105	131460000	353	0,549874572177094	1	111526727676392	106873933525352	208778971115326
P50990;P50990-2;P50990-3	P50990;P50990-2;P50990-3	T-complex protein 1 subunit theta	CCT8							NaN	11.0479	9.15226	NaN	NaN	9.07818	12.9088	NaN	13.3624	10.8413	NaN	NaN	NaN	12.2171	NaN	NaN	13.3316	NaN	9.98114	NaN	13.6769	9.06867	10.7105	11.5316	35	35	35	68,8	68,8	68,8	59,62	0	323,31	396110000	850	0,0857897527414176	1	-0,469474792480469	-0,225356957692868	0,332925401434505
P50991;P50991-2	P50991;P50991-2	T-complex protein 1 subunit delta	CCT4							8.33718	10.3822	8.12887	7.38388	12.4512	12.0941	13.1347	12.077	12.4272	10.91	12.6885	NaN	12.8791	13.3688	8.04756	6.67906	12.9704	8.64028	NaN	NaN	14.0787	9.54282	10.9001	10.8567	30	30	30	68,6	68,6	68,6	57924	0	323,31	398950000	985	0,609393599801898	1	-219561755657196	-121491288572911	0,134992138467612
P50995;P50995-2	P50995;P50995-2	Annexin A11	ANXA11							11.5995	12.6046	14.3866	12.3346	NaN	NaN	11.5943	11.419	12.0284	12.598	NaN	NaN	NaN	14.4093	13.5666	NaN	11.8332	10.0498	12.675	11.4213	NaN	11.6279	12.4426	16.0218	14	14	14	32,9	32,9	32,9	54389	0	122,54	29756000	262	0,219212304002823	1	116466784477234	0,523109220729584	0,120302904192104
P51114;P51114-3	P51114;P51114-3	Fragile X mental retardation syndrome-related protein 1	FXR1		+	+		+	IP_HA-nsp3-nsp4-V5_IP_empty_pcDNA;IP_HA-nsp3-nsp4-V5_IP_HA-nsp4-V5;IP_HA-nsp3-nsp4-V5_IP_nsp3-nsp4-V5	9.70205	13.2653	13.1313	10.8169	16.3366	16.5991	17.7375	16.1032	17.6317	17.0649	16.6867	15.7496	17.2007	18.6862	16.8515	16.4181	14.4223	11.7919	13.0216	9.61337	12.348	10.1104	12.4593	13.7453	43	41	4	69,2	66,7	11,8	69,72	0	323,31	57726000	557	0,434165870476723	1	0,595012664794922	0,836480152325547	237954958724828
P51114-2	P51114-2	Fragile X mental retardation syndrome-related protein 1	FXR1							NaN	NaN	NaN	NaN	NaN	NaN	11.484	NaN	11.2345	9.57425	NaN	8.65159	NaN	12.0991	10.5671	NaN	NaN	NaN	NaN	NaN	NaN	NaN	NaN	NaN	41	2	2	71,2	5	5	60791	0	67329	320910	9	0,539718916954996	1	195034801959991	109849605622418	0,71521400213032
P51116	P51116	Fragile X mental retardation syndrome-related protein 2	FXR2		+	+		+	IP_HA-nsp3-nsp4-V5_IP_empty_pcDNA;IP_HA-nsp3-nsp4-V5_IP_HA-nsp4-V5;IP_HA-nsp3-nsp4-V5_IP_nsp3-nsp4-V5	13.6235	13.1575	13.882	11.2755	15.5728	17.4922	18.5851	17.1843	17.7631	17.3533	17.3873	16.1984	17.4997	19.109	17.9024	17.3209	14.9188	14.4803	13.737	13.4544	11.4872	12.433	13.3132	14.6284	46	46	43	76,4	76,4	74	74222	0	323,31	103400000	745	0,454573505957778	1	0,749422788619995	0,890717142966448	346197304127357
P51398;P51398-2;P51398-3	P51398;P51398-2;P51398-3	28S ribosomal protein S29, mitochondrial	DAP3							NaN	10.5681	6.8913	NaN	13.0363	13.3156	14.3162	11.9945	15.0501	NaN	13.1404	NaN	13.2403	15.0516	NaN	11.3781	10.9408	NaN	NaN	NaN	10.0736	8.29071	NaN	11.0339	14	14	14	42	42	42	45566	0	109,25	24562000	270	0,371920130410576	1	-164403319358826	-0,813918704635378	0,597755564816474
P51571	P51571	Translocon-associated protein subunit delta	SSR4							NaN	NaN	NaN	NaN	NaN	14.2352	15.7703	11.5765	10.8828	11.1716	NaN	NaN	NaN	16.7159	12.4411	12.6481	NaN	14.1301	13.2704	NaN	NaN	NaN	NaN	NaN	7	7	7	53,8	53,8	53,8	18998	0	58,2	37577000	214	0,0592140360945302	1	-0,425503373146057	-0,161080292372922	0,179902259854945
P51572-2;P51572	P51572-2;P51572	B-cell receptor-associated protein 31	BCAP31							NaN	NaN	NaN	NaN	NaN	15.9061	15.9975	13.1394	NaN	11.7733	10.9604	10.8436	NaN	12.3765	NaN	12.8241	11.2502	NaN	11.1618	11.1188	NaN	NaN	NaN	NaN	9	9	9	32,3	32,3	32,3	34752	0	40316	16947000	162	0,540036386191235	1	-279291045665741	-111800172348907	0,00340587914964493
P51648;P51648-2;P30838;P43353;P48448;P43353-2	P51648;P51648-2	Fatty aldehyde dehydrogenase	ALDH3A2							NaN	NaN	NaN	NaN	8.64674	11.7344	12.901	10.4416	10.5899	NaN	11.4375	NaN	8.82874	14.5546	NaN	11.8733	8.59253	NaN	NaN	NaN	NaN	NaN	NaN	NaN	12	12	12	32,6	32,6	32,6	54847	0	37402	12763000	166	0,0256243698593179	1	-0,132120370864868	-0,0709104065692096	0,908129218118545
P51665	P51665	26S proteasome non-ATPase regulatory subunit 7	PSMD7							NaN	NaN	NaN	NaN	10.6046	13.2485	14.1287	12.4544	13.5211	14.6159	12.8776	NaN	10.8841	13.6036	14.0697	NaN	9.39556	13.1913	13.1078	11.814	NaN	NaN	NaN	NaN	17	17	17	68,8	68,8	68,8	37025	0	246,47	29886000	393	0,303830526497552	1	-14046676158905	-0,687762716186609	0,126201255750954
P51991	P51991	Heterogeneous nuclear ribonucleoprotein A3	HNRNPA3							15.1527	15.4998	15.305	13.9086	16.2119	16.0731	17.0488	15.8782	18.0618	16.8789	16.2804	15.3765	15.7396	17.046	15.4759	14.9226	16.7771	14.6141	14.9051	11.0317	14.3746	13.6746	15.2578	16.1569	20	19	3	49,2	48,9	8,2	39594	0	220,61	77012000	577	0,436376305367411	1	-0,506994485855103	-0,819424556189068	0,527479907876742
P52272;P52272-2	P52272;P52272-2	Heterogeneous nuclear ribonucleoprotein M	HNRNPM					+	IP_HA-nsp3-nsp4-V5_IP_empty_pcDNA	13.498	13.7866	13.6414	11.9204	14.5146	16.3423	16.7987	15.4217	15.1925	16.0892	16.6591	15.0043	15.0493	18.0848	15.6329	15.6577	14.3682	14.3839	14.6327	12.8903	14.2636	14.4407	14.9593	15.0747	41	41	41	73,3	73,3	73,3	77515	0	323,31	449350000	1104	0,152734968827908	1	0,336848258972168	0,356978028970572	13924161631377
P52292	P52292	Importin subunit alpha-1	KPNA2					+	IP_HA-nsp3-nsp4-V5_IP_empty_pcDNA	NaN	NaN	NaN	NaN	11.4222	13.604	14.1108	13.1692	12.6359	13.5311	14.9591	11.7609	12.5288	14.9921	11.8098	13.105	11.9242	7.75916	NaN	NaN	12.9006	NaN	9.07505	NaN	22	22	22	70,5	70,5	70,5	57861	0	323,31	144200000	609	0,0121507843828916	0,997126660761736	0,0323538780212402	0,032438391937033	184656308277375
P52298;P52298-3;P52298-2	P52298;P52298-3;P52298-2	Nuclear cap-binding protein subunit 2	NCBP2							14.1624	NaN	NaN	10.5558	NaN	12.8304	14.6184	NaN	13.5209	12.3119	12.9059	13.3962	NaN	NaN	NaN	10.0611	13.8043	14.7376	14.6019	NaN	NaN	NaN	13.3824	14.4095	3	3	3	20,5	20,5	20,5	18001	0	62959	1738200	20	0,449498154799567	1	-195911192893982	-0,952844164983068	124973111533591
P52429;P52429-2	P52429	Diacylglycerol kinase epsilon	DGKE							NaN	NaN	NaN	NaN	NaN	10.7142	10.0079	10.3206	NaN	NaN	10.8435	NaN	9.08327	14.2962	NaN	11.9328	NaN	NaN	NaN	NaN	NaN	NaN	NaN	NaN	6	6	6	18,5	18,5	18,5	63926	0	29356	1769300	36	0,28011801194153	1	108558452129364	0,635717289303631	0,98043169328633
P52434;P52434-3;P52434-2;P52434-4;P52434-5	P52434;P52434-3;P52434-2;P52434-4	DNA-directed RNA polymerases I, II, and III subunit RPABC3	POLR2H							NaN	12.1688	NaN	12.4897	NaN	12.4803	NaN	NaN	11.239	NaN	11.8732	NaN	10.9984	14.1726	NaN	12.5847	10.2904	NaN	10.4875	NaN	NaN	NaN	11.0236	11.8124	4	4	4	38	38	38	17143	0	16468	8485700	89	0,400057220010641	1	159845006465912	0,860706777422543	0,593310418842923
P52435;Q9GZM3;Q9H1A7;Q9GZM3-2	P52435;Q9GZM3;Q9H1A7	DNA-directed RNA polymerase II subunit RPB11-a;DNA-directed RNA polymerase II subunit RPB11-b1;DNA-directed RNA polymerase II subunit RPB11-b2	POLR2J;POLR2J2;POLR2J3							NaN	NaN	NaN	NaN	NaN	11.8741	12.0701	9.52044	NaN	NaN	11.6339	NaN	NaN	12.6694	11.2057	10.5987	NaN	NaN	NaN	NaN	NaN	NaN	NaN	NaN	4	4	4	58,1	58,1	58,1	13293	0	41751	2325300	50	0,0234418431274235	1	-0,1021648645401	-0,0643790714578052	100761675711401
P52594;P52594-2;P52594-3;P52594-4	P52594;P52594-2;P52594-3;P52594-4	Arf-GAP domain and FG repeat-containing protein 1	AGFG1							NaN	NaN	10.4792	NaN	NaN	11.622	12.1998	10.1355	11.1328	NaN	12.1147	NaN	NaN	12.4661	NaN	11.22	11.6917	NaN	NaN	11.6771	NaN	NaN	11.4161	13.6895	6	6	6	18,7	18,7	18,7	58259	0	106,31	7387500	116	0,0740818795978192	1	-0,294076561927795	-0,19301387831739	0,0463569454608135
P52597	P52597	Heterogeneous nuclear ribonucleoprotein F;Heterogeneous nuclear ribonucleoprotein F, N-terminally processed	HNRNPF							14.7678	14.0837	12.1411	NaN	14.2647	15.1673	16.1883	13.4516	16.6551	15.087	14.8155	13.9954	14.1315	16.8705	15.0482	12.4751	14.8726	13.7618	13.4534	12.5985	13.4635	13.7341	12.5206	14.7443	15	13	12	62,4	55,9	55,7	45671	0	241,55	49610000	409	0,0436958069079798	1	-0,136680603027344	-0,114884424517481	0,411721453744528
P52756;P52756-4;P52756-2;P52756-5;P78332;P78332-2	P52756	RNA-binding protein 5	RBM5							NaN	12.748	11.2498	NaN	NaN	10.4661	13.5914	NaN	13.3708	10.04	10.7372	10.8296	NaN	12.6609	NaN	9.86672	12.5804	11.538	10.7143	NaN	NaN	13.0244	10.7488	13.5996	15	14	14	26,6	25,4	25,4	92153	0	92,37	3219700	79	0,0108636664280743	0,997064544650752	0,0658652782440186	0,0307719237336271	0,328865325106582
P52815	P52815	39S ribosomal protein L12, mitochondrial	MRPL12		+			+	IP_HA-nsp3-nsp4-V5_IP_empty_pcDNA;IP_HA-nsp3-nsp4-V5_IP_HA-nsp4-V5	NaN	NaN	10.111	NaN	14.5768	12.7061	15.1736	14.4753	13.4551	12.6953	13.2605	NaN	13.3129	15.1131	12.4041	13.2164	NaN	9.70751	NaN	NaN	13.3581	9.9928	NaN	NaN	6	6	6	41,4	41,4	41,4	21348	0	297,32	34243000	202	0,407746823352923	1	-0,721336364746094	-0,819183416751982	298146150180157
P52907	P52907	F-actin-capping protein subunit alpha-1	CAPZA1							14.1369	14.7496	15.1497	14.4023	15.6924	17.1081	16.5248	16.1083	17.6238	15.2422	16.9203	14.051	15.4779	17.5981	15.4824	14.9022	17.2229	15.5195	14.8377	14.9069	15.903	15.9781	16.4418	18.0195	13	13	10	72,7	72,7	60,8	32922	0	221,92	67164000	496	0,312552153858929	1	-0,493228912353516	-0,643896339873286	0,110885211068384
P53396;P53396-2;P53396-3	P53396;P53396-2;P53396-3	ATP-citrate synthase	ACLY							8.83902	NaN	NaN	NaN	NaN	NaN	9.23376	NaN	10.6484	10.2959	7.108	NaN	10.3089	10.8384	NaN	NaN	9.30952	NaN	7.20526	NaN	12.0443	NaN	NaN	7.85387	49	49	49	56,6	56,6	56,6	120,84	0	323,31	305940000	1005	0,0315396066999961	1	-0,148827433586121	-0,0863424909466516	0,184930461658623
P53621;P53621-2	P53621;P53621-2	Coatomer subunit alpha;Xenin;Proxenin	COPA							NaN	NaN	NaN	NaN	NaN	9.17747	9.63178	NaN	9.76539	8.1642	9.78844	NaN	NaN	13.6353	10.0535	9.7655	9.07334	4.70288	NaN	NaN	7.7148	NaN	NaN	NaN	50	50	50	53,7	53,7	53,7	138,34	0	323,31	153570000	1181	0,61296050202657	1	197283947467804	121281481147637	100270983699644
P54136;P54136-2	P54136;P54136-2	Arginine--tRNA ligase, cytoplasmic	RARS					+	IP_HA-nsp3-nsp4-V5_IP_empty_pcDNA	7.69759	NaN	NaN	NaN	9.78816	11.4215	12.2153	10.4127	11.6039	10.492	12.0385	NaN	10.0161	11.5911	8.71383	10.2132	11.0214	8.33476	NaN	NaN	NaN	8.73894	8.72584	NaN	34	34	34	63,6	63,6	63,6	75378	0	323,31	183200000	808	0,468467207456695	1	-0,8258376121521	-0,920700719623994	0,623818554775143
P54709;P54709-2	P54709;P54709-2	Sodium/potassium-transporting ATPase subunit beta-3	ATP1B3							NaN	NaN	NaN	NaN	11.5056	11.8034	11.6633	NaN	10.561	10.5567	10.2008	NaN	NaN	14.6785	10.8679	NaN	10.0824	NaN	NaN	NaN	10.61	NaN	NaN	10.5958	11	11	11	44,8	44,8	44,8	31512	0	44221	55549000	303	0,152784717810549	1	-0,837687253952026	-0,381231805880238	0,417778033340259
P55036;P55036-2	P55036;P55036-2	26S proteasome non-ATPase regulatory subunit 4	PSMD4							NaN	NaN	NaN	NaN	11.0358	12.5954	15.967	13.3701	14.7521	15.9349	14.6234	15.325	8.90307	15.6696	14.5773	12.7104	13.2454	15.3534	14.9421	12.8788	NaN	NaN	NaN	10.1273	11	11	9	43,2	43,2	35,8	40736	0	201,28	37394000	287	0,0539256760347573	1	-0,27698826789856	-0,145208779810487	0,29696117783381
P55060;P55060-3;P55060-4;P55060-2	P55060;P55060-3;P55060-4	Exportin-2	CSE1L							NaN	NaN	7.62826	NaN	9.57939	9.31404	10.4211	NaN	10.8365	9.9113	9.88387	NaN	10.5411	9.62737	NaN	8.16662	10.7037	8.37534	NaN	NaN	12.0299	7.31079	7.90815	6.75649	44	44	44	67,5	67,5	67,5	110,42	0	323,31	287400000	1135	0,118904169062116	1	-0,234057664871216	-0,280787074524135	0,185958044541571
P55072	P55072	Transitional endoplasmic reticulum ATPase	VCP					+	IP_HA-nsp3-nsp4-V5_IP_empty_pcDNA	9.92356	9.2631	NaN	NaN	11.9206	13.2975	14.561	13.4774	15.0008	14.8703	15.6128	13.604	12.4823	15.231	12.9287	12.2593	14.9546	15.8287	16.0416	14.571	13.6874	10.272	8.26007	10.8099	55	55	55	75,8	75,8	75,8	89321	0	323,31	412800000	1590	0,0351846772425836	1	-0,0888049602508545	-0,0913866224798348	148764550371836
P55081	P55081	Microfibrillar-associated protein 1	MFAP1			+			IP_HA-nsp3-nsp4-V5_IP_nsp3-nsp4-V5	16.2267	18.7648	18.2992	17.1139	16.1616	16.3742	17.2329	15.6566	19.0234	17.4118	16.5146	16.6509	16.2141	17.1947	15.2259	15.5506	18.6766	18.2433	18.2457	15.72	17.4834	18.7413	18.6057	19.2856	28	28	27	59,5	59,5	57,6	51958	0	323,31	91488000	474	0,229143352982104	1	-0,310002088546753	-0,480755874542759	108647079597288
P55084;P55084-2	P55084;P55084-2	Trifunctional enzyme subunit beta, mitochondrial;3-ketoacyl-CoA thiolase	HADHB					+	IP_HA-nsp3-nsp4-V5_IP_empty_pcDNA	8.70321	NaN	NaN	NaN	10.8744	11.5345	12.3813	11.1152	13.3207	NaN	11.6871	10.7777	11.2423	12.4616	11.5713	10.5821	12.8372	8.87258	NaN	NaN	11.6048	6.84474	8.66594	11.1945	21	21	21	56,5	56,5	56,5	51294	0	107,08	36279000	362	0,0078806495671765	0,995296587926509	-0,0120344161987305	-0,0196568536863696	0,861613829935078
P55209;P55209-2	P55209;P55209-2	Nucleosome assembly protein 1-like 1	NAP1L1							NaN	NaN	9.08892	NaN	11.9546	13.9485	14.4898	12.7306	13.2884	11.6315	12.7413	NaN	12.9255	15.844	12.8896	NaN	12.7195	10.588	NaN	NaN	13.8922	NaN	NaN	11.2541	16	16	5	61,9	61,9	22	45374	0	323,31	195590000	521	0,274667756067319	1	-155324470996857	-0,636888907493157	0,330474594828448
P55265;P55265-4;P55265-5;P55265-2;P55265-3	P55265;P55265-4;P55265-5;P55265-2;P55265-3	Double-stranded RNA-specific adenosine deaminase	ADAR							11.1742	12.6132	12.9883	NaN	13.6628	13.513	14.1188	13.5607	15.0543	12.7101	13.5415	12.3191	13.5409	14.8795	12.3495	8.94419	13.1804	12.8247	12.7048	10.1206	11.5165	12.082	10.3155	13.1526	41	41	41	42,5	42,5	42,5	136,06	0	288	27120000	477	0,451446272935844	1	-128529667854309	-0,932228430000456	0,0534868565326532
P55769	P55769	NHP2-like protein 1;NHP2-like protein 1, N-terminally processed	NHP2L1							13.1926	15.9	15.019	12.928	10.4328	13.1406	15.7829	13.3582	15.9899	14.7143	12.9137	13.9715	12.5837	15.7724	15.0568	12.9652	15.4636	15.2471	14.9167	13.4413	NaN	15.6042	14.232	15.7307	6	6	6	68	68	68	14173	0	50,25	15422000	207	0,283330900649979	1	0,915903806686401	0,634566915557347	0,314518208451601
P55795	P55795	Heterogeneous nuclear ribonucleoprotein H2	HNRNPH2					+	IP_HA-nsp3-nsp4-V5_IP_empty_pcDNA	8.97957	10.408	8.74008	NaN	12.7026	12.3593	11.9929	11.7356	13.6371	11.0242	12.3102	NaN	12.3295	13.0273	12.6242	10.1702	12.1014	NaN	NaN	11.1597	11.287	10.7026	NaN	10.7785	14	7	7	45,9	28,1	28,1	49263	0	108	11988000	132	0,0861067373990656	1	-0,159818172454834	-0,206793724989488	0,923360725516061
P56182	P56182	Ribosomal RNA processing protein 1 homolog A	RRP1							NaN	NaN	NaN	NaN	NaN	9.79734	11.7711	NaN	NaN	9.83202	10.1663	11.3132	NaN	14.2845	11.6146	9.68392	NaN	NaN	NaN	NaN	NaN	NaN	NaN	NaN	9	9	9	24,9	24,9	24,9	52839	0	19,24	3428500	84	0,432246949727579	1	170418858528137	0,917547413637968	106208100638599
P56192;P56192-2	P56192;P56192-2	Methionine--tRNA ligase, cytoplasmic	MARS							NaN	NaN	NaN	NaN	NaN	NaN	10.4696	NaN	11.1501	8.30866	9.22829	9.57476	10.2725	9.92163	NaN	NaN	7.99882	NaN	NaN	NaN	10.0997	NaN	NaN	NaN	37	37	37	60	60	60	101,11	0	323,31	120510000	809	0,036389897558706	1	0,144381642341614	0,0980809066565428	0,263831375299379
P56270-2;P56270;P56270-3;P56270-4	P56270-2;P56270;P56270-3	Myc-associated zinc finger protein	MAZ							NaN	NaN	NaN	NaN	NaN	NaN	11.1126	NaN	10.1737	8.68916	NaN	10.4612	NaN	13.1023	11.5475	NaN	10.213	NaN	NaN	NaN	NaN	NaN	NaN	NaN	5	5	5	16,4	16,4	16,4	51072	0	12451	8517800	104	0,372021524889483	1	171957719326019	0,815868754729871	0,144419793736792
P56537;P56537-2	P56537;P56537-2	Eukaryotic translation initiation factor 6	EIF6					+	IP_HA-nsp3-nsp4-V5_IP_empty_pcDNA	NaN	NaN	NaN	NaN	12.2196	13.3982	14.4452	13.4974	13.7276	13.7775	14.2861	13.293	12.0733	16.3637	11.2266	13.855	11.1946	NaN	NaN	NaN	11.4878	11.0651	NaN	11.3904	9	9	9	86,9	86,9	86,9	26599	0	323,31	34785000	219	0,00284431080548126	1	-0,0104353427886963	-0,00788380235965637	164569254918521
P57088	P57088	Transmembrane protein 33	TMEM33			+		+	IP_HA-nsp3-nsp4-V5_IP_empty_pcDNA;IP_HA-nsp3-nsp4-V5_IP_nsp3-nsp4-V5	NaN	NaN	NaN	NaN	11.4455	14.1849	15.5528	13.0469	13.9353	13.8356	15.0025	13.8417	11.7985	17.1736	15.5184	15.0598	12.6592	13.3749	14.6353	NaN	NaN	NaN	NaN	NaN	10	10	10	44,1	44,1	44,1	27978	0	31183	24446000	208	0,413448066699198	1	13300359249115	0,873414501317011	0,725036476644293
P57678	P57678	Gem-associated protein 4	GEMIN4							NaN	7.59462	NaN	7.01826	9.83001	10.4252	12.305	8.38102	11.0595	11.144	11.0302	10.6372	9.33409	12.7546	8.08108	12.5935	10.9642	8.62099	NaN	NaN	7.81404	10.9249	10.6719	12.0412	33	33	33	47,8	47,8	47,8	120,04	0	323,31	18474000	491	0,118915086570319	1	0,455501079559326	0,298200306218816	0,648305161480524
P59780;P59780-2	P59780;P59780-2	AP-3 complex subunit sigma-2	AP3S2							14.099	16.4003	15.2921	14.8124	NaN	NaN	15.9816	11.3173	15.7772	15.1017	NaN	14.1985	NaN	15.3393	14.2063	13.8042	15.3952	14.115	15.9709	14.9009	NaN	15.5638	13.8883	16.2195	11	11	3	64,2	64,2	13,5	22017	0	152,08	6484900	71	0,347181025821913	1	233959209918976	0,781618048136107	0,616421204666242
P59998;P59998-3;P59998-2;P59998-4	P59998;P59998-3;P59998-2	Actin-related protein 2/3 complex subunit 4	ARPC4							14.7137	12.8825	14.0083	11.6382	14.4686	13.7234	16.088	13.4764	16.9129	15.4528	11.8865	13.2826	13.906	16.4863	15.5051	NaN	16.1419	15.2952	14.6813	13.937	14.5179	15.6589	15.703	17.1487	9	9	9	68,5	68,5	68,5	19667	0	78503	31766000	233	0,211561457915669	1	-114565706253052	-0,507631159018543	0,347300128883731
P60174-1;P60174;P60174-4	P60174-1;P60174;P60174-4	Triosephosphate isomerase	TPI1							13.1135	11.441	10.8626	10.2235	13.1359	9.99704	13.1776	11.2939	13.901	13.0795	9.96051	NaN	14.2993	13.0352	11.9692	NaN	14.7322	11.2271	10.9124	NaN	15.7207	11.9164	12.764	12.8725	20	20	20	93,6	93,6	93,6	26669	0	323,31	135840000	451	0,0230377663847111	1	0,0964963436126709	0,063133705615355	0,13329724208005
P60468	P60468	Protein transport protein Sec61 subunit beta	SEC61B							NaN	NaN	NaN	NaN	NaN	14.7627	14.8507	NaN	NaN	12.455	14.8593	13.8093	NaN	15.9438	15.1935	15.3647	NaN	NaN	NaN	NaN	NaN	NaN	NaN	NaN	2	2	2	26	26	26	99743	0	11706	8113100	49	0,23821560596426	1	193140506744385	0,570878722276939	112420162305808
P60602;P60602-2	P60602;P60602-2	Reactive oxygen species modulator 1	ROMO1							NaN	NaN	NaN	NaN	NaN	12.1462	14.5696	NaN	12.9608	14.0577	12.5594	13.002	NaN	16.5034	15.2976	12.3446	NaN	NaN	NaN	NaN	NaN	NaN	NaN	NaN	2	2	2	51,9	51,9	51,9	81828	0	35885	10675000	35	0,48931896332689	1	279232454299927	103422893566352	142199824490159
P60604;P60604-2	P60604;P60604-2	Ubiquitin-conjugating enzyme E2 G2	UBE2G2							NaN	NaN	NaN	NaN	10.1285	13.4665	NaN	11.7241	NaN	NaN	12.6001	NaN	NaN	13.3608	NaN	NaN	NaN	NaN	NaN	NaN	NaN	NaN	NaN	NaN	3	3	3	37	37	37	18566	0	96683	7143700	99	0,261863734728595	1	-107257664203644	-0,601957865902133	0,765115515279964
P60660	P60660	Myosin light polypeptide 6	MYL6							12.2403	15.0044	15.3346	12.969	11.4458	NaN	NaN	11.6895	14.8441	12.6276	NaN	11.5151	15.2173	13.6797	NaN	NaN	14.9813	15.0018	16.1775	NaN	12.8342	15.4489	14.5361	15.1658	15	1	1	92,1	17,9	17,9	16,93	0	120,95	4348400	41	0,106518106573458	1	0,79969334602356	0,27867904417777	0,562749666120854
P60660-2	P60660-2	Myosin light polypeptide 6	MYL6							21.1032	20.1126	20.6671	20.9266	21.6252	21.6377	21.5553	21.346	22.9714	20.2635	20.7939	20.7914	21.8139	22.0695	20.5635	20.5263	22.6575	21.016	21.0919	20.7822	22.7296	21.5574	22.8083	22.9211	15	13	1	92,1	76,2	17,9	16961	0	323,31	878550000	925	0,303362196454558	1	-0,297727108001709	-0,581235769965112	0,0882794784206112
P60709	P60709	Actin, cytoplasmic 1;Actin, cytoplasmic 1, N-terminally processed	ACTB							18.8709	16.6885	17.7665	18.3064	15.2912	18.9881	18.8427	18.7737	19.6628	18.0698	19.2072	18.5393	15.7083	19.2512	18.3624	18.0428	19.265	18.0768	18.0755	18.7407	16.0733	18.3734	19.6113	19.7204	43	1	1	98,4	4,5	4,5	41736	0	67,62	289930000	163	0,0393018253972606	1	-0,13274884223938	-0,104402029284599	0,375740717061746
P60842;P60842-2	P60842;P60842-2	Eukaryotic initiation factor 4A-I	EIF4A1							14.3147	14.0004	13.5649	12.2216	11.5422	13.353	15.1536	13.6058	15.3456	12.7096	14.7419	14.4652	13.2057	15.7381	11.7361	13.8473	14.6954	12.2967	13.6733	14.0381	13.9183	13.018	13.3559	14.1022	35	35	19	78,1	78,1	51,5	46153	0	323,31	479440000	1202	0,0701255787212144	1	0,218157768249512	0,180053681489373	0,0153477177351606
P60866;P60866-2	P60866;P60866-2	40S ribosomal protein S20	RPS20					+	IP_HA-nsp3-nsp4-V5_IP_empty_pcDNA	15.0665	16.0338	15.2464	13.6524	16.2082	18.4576	18.5299	17.968	17.4781	17.5888	18.4832	15.35	16.918	18.9786	18.9881	17.5053	16.325	15.2424	15.3787	NaN	15.0029	15.9152	15.9095	16.1231	6	6	6	46,2	46,2	46,2	13373	0	43855	126970000	255	0,155683648200991	1	0,306576251983643	0,358615163084371	112739635933567
P60900;P60900-2;P60900-3	P60900;P60900-2;P60900-3	Proteasome subunit alpha type-6	PSMA6					+	IP_HA-nsp3-nsp4-V5_IP_empty_pcDNA	NaN	9.40548	NaN	NaN	11.859	13.8659	15.5716	14.5357	14.1279	15.1049	14.7279	14.8658	11.7853	15.2147	14.5201	13.7358	12.4887	14.2157	14.0082	11.0549	11.7766	8.65671	NaN	10.8883	13	13	13	58,5	58,5	58,5	27399	0	151,77	80006000	315	0,046721649352052	1	-0,144082546234131	-0,122355107107302	0,360522130938932
P60981;P60981-2	P60981;P60981-2	Destrin	DSTN							NaN	NaN	NaN	NaN	NaN	NaN	NaN	NaN	11.7558	NaN	NaN	NaN	9.89134	NaN	NaN	NaN	12.6083	10.4724	10.5067	NaN	11.0395	NaN	NaN	NaN	9	9	9	54,5	54,5	54,5	18506	0	36765	31025000	192	0,281808995480478	1	0,805157065391541	0,625942942683194	0,631949099393455
P61158	P61158	Actin-related protein 3	ACTR3							14.6541	12.93	14.0202	12.7736	15.2334	16.0982	15.8307	14.3856	16.8724	14.9425	15.6569	14.0422	15.1128	17.2152	14.6633	14.1016	16.189	15.1113	14.943	14.1641	16.2965	15.5754	15.7032	17.1404	22	22	19	67,9	67,9	61	47371	0	323,31	95461000	609	0,0512841340765822	1	-0,113731861114502	-0,129476653718316	0,0773248001451585
P61160;P61160-2	P61160;P61160-2	Actin-related protein 2	ACTR2							15.6848	13.4429	14.1747	13.3139	11.0039	14.008	15.4744	14.1773	16.8699	14.6001	12.8803	14.308	13.0748	16.3377	13.2535	12.5453	16.5717	15.2415	15.615	14.6145	14.4556	15.0588	15.9731	17.3676	17	17	17	55,8	55,8	55,8	44,76	0	260,8	56105000	521	0,0371103485092058	1	0,136956930160522	0,0994473167871854	0,91139573366622
P61247	P61247	40S ribosomal protein S3a	RPS3A					+	IP_HA-nsp3-nsp4-V5_IP_empty_pcDNA	14.9348	16.9308	16.0887	15.4785	16.2852	18.7723	19.4574	17.7686	18.1397	18.791	18.9996	18.1754	17.3622	20.6495	19.532	18.6181	16.6447	16.6709	16.7367	14.2947	15.8298	16.6249	16.5152	17.113	21	21	21	62,9	62,9	62,9	29945	0	262,72	380580000	946	0,442981727527826	1	0,969572067260742	0,897930761777684	174012337333729
P61254	P61254	60S ribosomal protein L26	RPL26					+	IP_HA-nsp3-nsp4-V5_IP_empty_pcDNA	15.1558	17.1444	17.1574	15.8357	16.7792	18.6246	19.8173	19.2132	18.6317	19.0916	19.59	18.3119	17.6931	20.3768	20.1664	19.4104	16.4899	17.096	17.2834	14.9063	14.5649	17.2186	17.1519	17.7077	11	11	3	49	49	12,4	17258	0	24673	86218000	413	0,393104258602586	1	0,8031005859375	0,806537764932592	196827198408418
P61313;P61313-2	P61313	60S ribosomal protein L15	RPL15		+	+		+	IP_HA-nsp3-nsp4-V5_IP_empty_pcDNA;IP_HA-nsp3-nsp4-V5_IP_HA-nsp4-V5;IP_HA-nsp3-nsp4-V5_IP_nsp3-nsp4-V5	14.5594	16.1059	15.5514	16.1486	15.7955	19.0551	19.5539	19.4145	18.0102	19.293	19.1025	18.4598	18.1983	19.9365	20.8442	19.9189	15.8759	16.1089	15.5999	14.4207	14.2406	15.2414	15.4821	16.5147	17	17	17	58,8	58,8	58,8	24146	0	62706	237430000	600	0,56543534350513	1	126973581314087	110422165505453	313602554872146
P61326	P61326	Protein mago nashi homolog	MAGOH							NaN	NaN	NaN	11.0613	NaN	NaN	12.8286	NaN	13.8424	NaN	NaN	11.451	NaN	NaN	NaN	NaN	12.749	11.8996	11.9519	NaN	NaN	NaN	11.9838	13.2623	16	1	0	83,6	5,5	0	17163	0,001448	25218	554410	9	0,199522255216497	1	-0,889281272888184	-0,477748459579523	134486645533409
P61353	P61353	60S ribosomal protein L27	RPL27		+	+		+	IP_HA-nsp3-nsp4-V5_IP_empty_pcDNA;IP_HA-nsp3-nsp4-V5_IP_HA-nsp4-V5;IP_HA-nsp3-nsp4-V5_IP_nsp3-nsp4-V5	15.9226	16.5845	17.1066	15.6527	16.7133	20.0006	21.1366	19.9929	19.8343	19.7146	20.614	17.8552	18.5904	21.2197	20.7478	20.9473	17.6062	16.7629	16.5496	14.0766	16.8003	16.2322	16.7293	17.8481	8	8	8	45,6	45,6	45,6	15798	0	153,71	205650000	473	0,34833051174041	1	0,915481567382813	0,744888421385683	227260879181161
P61513;A6NKH3	P61513	60S ribosomal protein L37a	RPL37A		+	+		+	IP_HA-nsp3-nsp4-V5_IP_empty_pcDNA;IP_HA-nsp3-nsp4-V5_IP_HA-nsp4-V5;IP_HA-nsp3-nsp4-V5_IP_nsp3-nsp4-V5	14.4112	16.1433	15.3517	12.7787	15.5054	18.0556	19.3151	19.0943	17.6929	19.4684	18.8274	19.1965	18.1233	20.7248	20.5537	20.0257	15.1862	16.0497	15.8176	15.3493	NaN	15.5933	12.1825	15.3527	5	5	5	52,2	52,2	52,2	10275	0	97046	62844000	253	0,891297084651158	1	186427307128906	161030826453253	329140502818279
P61619;P61619-3	P61619;P61619-3	Protein transport protein Sec61 subunit alpha isoform 1	SEC61A1							NaN	NaN	NaN	NaN	NaN	11.4321	11.7703	NaN	NaN	11.6583	NaN	11.5255	NaN	14.7596	13.3221	9.04004	NaN	10.76	NaN	NaN	NaN	NaN	11.0306	NaN	10	10	8	33,2	33,2	26,1	52264	0	195,44	20007000	285	0,279184399202731	1	155835163593292	0,645465487817186	0,575361668621925
P61923;P61923-4;P61923-5;P61923-3;P61923-2	P61923;P61923-4;P61923-5;P61923-3	Coatomer subunit zeta-1	COPZ1							NaN	NaN	NaN	NaN	12.1335	13.1106	NaN	12.1297	NaN	NaN	12.9522	NaN	12.163	12.3558	NaN	10.8957	10.8931	NaN	NaN	NaN	13.0447	NaN	NaN	NaN	8	8	8	62,7	62,7	62,7	20198	0	123,7	25749000	205	0,15532329862594	1	-0,767872095108032	-0,384968916726349	0,197299137229652
P61962;P61962-2	P61962	DDB1- and CUL4-associated factor 7	DCAF7							11.2696	12.1096	9.41049	NaN	11.9623	12.5753	13.9412	NaN	13.4293	NaN	9.45588	NaN	12.5122	14.2464	NaN	NaN	12.8977	12.3693	12.93	NaN	NaN	12.0147	12.3383	11.6735	8	8	8	30,4	30,4	30,4	38926	0	23864	9573400	100	0,192416235075264	1	-110187470912933	-0,468398573106955	0,170857539985687
P61964	P61964	WD repeat-containing protein 5	WDR5							7.74974	NaN	NaN	NaN	NaN	NaN	14.042	9.11917	12.1018	NaN	11.2081	NaN	10.4721	14.4361	11.6201	NaN	12.088	NaN	NaN	NaN	10.5694	NaN	NaN	11.3898	8	8	8	38,6	38,6	38,6	36588	0	33,68	6943900	128	0,317494748331111	1	179166412353516	0,720226321552438	0,354895094391835
P61978;P61978-2	P61978;P61978-2	Heterogeneous nuclear ribonucleoprotein K	HNRNPK					+	IP_HA-nsp3-nsp4-V5_IP_empty_pcDNA	15.0761	15.5846	15.201	14.0834	18.7025	18.9947	18.4358	17.8274	19.2641	17.5095	18.4457	16.2274	18.2109	18.4084	16.6865	16.5094	16.7037	15.6861	15.4392	14.1581	16.5074	15.4141	16.0316	16.9258	26	26	2	64,1	64,1	8	50976	0	323,31	528770000	1146	0,95265000105869	1	-103630590438843	-158022538230721	145520519814323
P61978-3	P61978-3	Heterogeneous nuclear ribonucleoprotein K	HNRNPK							NaN	NaN	NaN	NaN	13.1097	9.38724	11.7737	12.5708	13.5624	10.2494	8.76878	NaN	11.8816	13.5243	10.3806	NaN	NaN	NaN	NaN	NaN	NaN	NaN	NaN	NaN	26	2	2	62	3	3	48562	0	49982	7180500	61	0,281909486685706	1	-118937337398529	-0,64225082996952	0,744328865537112
P61981	P61981	14-3-3 protein gamma;14-3-3 protein gamma, N-terminally processed	YWHAG							NaN	10.2829	NaN	NaN	10.2252	NaN	11.3313	NaN	12.253	12.6597	NaN	NaN	10.203	10.0868	NaN	NaN	12.2496	12.3862	11.5353	NaN	NaN	10.267	10.7667	10.872	12	7	7	57,5	43,7	43,7	28302	0	306,13	85188000	235	0,0365600051561182	1	-0,144903898239136	-0,0985163885299856	0,805801200784784
P62081	P62081	40S ribosomal protein S7	RPS7		+	+		+	IP_HA-nsp3-nsp4-V5_IP_empty_pcDNA;IP_HA-nsp3-nsp4-V5_IP_HA-nsp4-V5;IP_HA-nsp3-nsp4-V5_IP_nsp3-nsp4-V5	15.0687	16.1272	15.1568	15.9908	16.6321	18.7695	19.8632	16.9897	18.0264	17.637	18.1101	17.8101	17.7802	20.4828	18.8837	19.1847	16.6359	15.1396	15.2943	13.8049	16.0099	15.8582	16.6933	16.5889	12	12	12	61,9	61,9	61,9	22127	0	323,31	258780000	607	0,493793837544229	1	101919746398926	0,978217483728357	252977473201438
P62140	P62140	Serine/threonine-protein phosphatase PP1-beta catalytic subunit	PPP1CB					+	IP_HA-nsp3-nsp4-V5_IP_empty_pcDNA	9.768	NaN	NaN	NaN	11.2969	13.6263	13.0742	12.4017	13.8313	11.8524	13.5027	NaN	12.6256	16.531	11.7071	13.1096	11.9847	NaN	NaN	NaN	12.7184	9.14667	10.9966	12.2755	19	19	7	68,5	68,5	33,6	37186	0	323,31	109860000	512	0,325324626188235	1	0,893519639968872	0,705405428996496	166118769236648
P62191;P62191-2	P62191;P62191-2	26S protease regulatory subunit 4	PSMC1			+		+	IP_HA-nsp3-nsp4-V5_IP_empty_pcDNA;IP_HA-nsp3-nsp4-V5_IP_nsp3-nsp4-V5	NaN	NaN	NaN	NaN	13.3439	15.3255	16.0248	15.175	14.494	14.4629	15.5341	10.0018	12.569	15.9633	13.733	13.9294	11.4585	13.9271	13.7908	11.2907	8.65277	NaN	NaN	NaN	19	19	19	62	62	62	49184	0	227,57	87012000	558	0,45501302108167	1	-0,918633222579956	-0,911306854612743	0,688644234338839
P62195;P62195-2	P62195;P62195-2	26S protease regulatory subunit 8	PSMC5					+	IP_HA-nsp3-nsp4-V5_IP_empty_pcDNA	NaN	NaN	NaN	NaN	11.7742	14.7943	15.833	13.9998	14.372	14.5809	15.1831	12.571	10.4571	15.415	13.9468	13.0436	12.7545	13.5467	13.3977	10.2682	10.3017	9.19943	NaN	NaN	18	18	17	58,1	58,1	55,2	45626	0	206,16	79836000	492	0,270044725840832	1	-0,884683609008789	-0,60952897428386	0,225537471032508
P62241	P62241	40S ribosomal protein S8	RPS8		+	+		+	IP_HA-nsp3-nsp4-V5_IP_empty_pcDNA;IP_HA-nsp3-nsp4-V5_IP_HA-nsp4-V5;IP_HA-nsp3-nsp4-V5_IP_nsp3-nsp4-V5	16.9595	16.9388	17.1012	16.0228	16.7619	19.1606	21.1143	19.79	19.5143	19.7696	19.7314	19.6694	18.7166	21.6356	20.5389	20.8229	17.627	16.977	17.0283	16.059	15.8864	16.534	16.6165	18.7248	15	15	15	59,1	59,1	59,1	24205	0	205,32	390220000	817	0,509890376785944	1	122179841995239	101837017182113	262660463291577
P62244	P62244	40S ribosomal protein S15a	RPS15A			+		+	IP_HA-nsp3-nsp4-V5_IP_empty_pcDNA;IP_HA-nsp3-nsp4-V5_IP_nsp3-nsp4-V5	15.1874	16.7292	16.6224	14.5491	16.083	18.4333	19.1949	18.9831	18.2419	18.1266	18.7947	17.0219	18.0867	19.4049	18.7149	18.6932	16.4357	15.6721	15.9112	NaN	15.8489	16.9065	17.0716	17.2841	9	9	9	65,4	65,4	65,4	14839	0	66433	111490000	370	0,303006268222309	1	0,551356792449951	0,63802646690242	124979810640242
P62249	P62249	40S ribosomal protein S16	RPS16					+	IP_HA-nsp3-nsp4-V5_IP_empty_pcDNA	13.7945	16.3441	15.6828	13.0178	16.1867	18.2717	19.2901	18.1364	17.757	17.5585	18.8759	15.6006	16.705	19.7309	17.7718	18.9476	17.1418	14.8131	15.479	12.0648	16.1726	15.4635	14.6617	16.7255	11	11	11	59,6	59,6	59,6	16445	0	36795	159490000	303	0,128537134706638	1	0,317587852478027	0,308979849215976	14692700570504
P62258;P62258-2	P62258;P62258-2	14-3-3 protein epsilon	YWHAE							14.4021	14.6666	14.9643	13.6775	14.2416	13.8496	14.8635	13.5664	15.8568	14.4613	13.9639	13.4085	14.2418	15.7862	13.792	11.9375	16.0715	15.312	14.8746	14.0383	15.6634	13.5963	14.8626	14.8409	23	23	20	83,5	83,5	80,4	29174	0	323,31	839930000	951	0,0820327784343699	1	-0,190897941589355	-0,202962450159097	0,595754357905228
P62263	P62263	40S ribosomal protein S14	RPS14					+	IP_HA-nsp3-nsp4-V5_IP_empty_pcDNA	16.3273	17.113	16.3076	16.9661	16.676	19.7664	20.8814	18.8148	19.4506	19.8027	20.151	19.6017	17.8044	21.1164	20.786	20.3703	18.3223	17.3359	16.9115	16.116	16.4044	17.2319	17.4495	18.0947	10	10	10	66,2	66,2	66,2	16273	0	295,83	157960000	519	0,364875459906139	1	0,984620571136475	0,776355867086183	174454207851764
P62266	P62266	40S ribosomal protein S23	RPS23							10.8553	17.9621	17.5713	16.7546	15.7627	18.9332	19.1213	18.8631	16.6549	16.5452	18.8779	15.8299	17.5354	19.1171	17.2071	19.6678	16.4737	15.9448	16.6389	12.9726	15.0577	17.1895	16.3117	17.3487	7	7	7	49	49	49	15807	0	139,66	60370000	313	0,075905694233988	1	0,211778402328491	0,192135949960555	147695639180839
P62269	P62269	40S ribosomal protein S18	RPS18							15.5091	15.8559	13.3555	15.4515	13.9554	18.1487	19.1822	17.3151	18.1527	19.1315	18.5977	18.3545	15.3446	20.7291	19.7749	18.7201	17.021	15.588	16.2125	14.5336	14.86	15.8121	16.2985	16.2465	12	12	12	58,6	58,6	58,6	17718	0	24,89	186730000	365	0,403024193849488	1	149178957939148	0,86236058937059	114302326349153
P62273;P62273-2	P62273;P62273-2	40S ribosomal protein S29	RPS29							12.9009	15.3753	13.6691	NaN	NaN	14.6696	17.4086	NaN	17.2777	16.6907	NaN	NaN	14.5926	18.6545	17.404	NaN	NaN	14.9597	14.5096	13.3987	NaN	14.4991	NaN	NaN	2	2	2	32,1	32,1	32,1	66767	0	46273	17495000	87	0,394100973505578	1	313532316684723	0,873432798759514	0,292344371739835
P62277	P62277	40S ribosomal protein S13	RPS13					+	IP_HA-nsp3-nsp4-V5_IP_empty_pcDNA	16.0679	16.5587	16.4008	15.5744	16.382	19.2254	19.7659	18.6302	18.7706	18.7447	19.1455	17.6219	17.7792	21.1953	19.2005	19.7501	17.1322	16.2548	15.8398	14.6822	15.5151	16.4873	16.7848	17.0685	12	12	12	57,6	57,6	57,6	17222	0	33799	245680000	351	0,424876498512748	1	0,980390071868896	0,871138582744715	21600961467769
P62280	P62280	40S ribosomal protein S11	RPS11					+	IP_HA-nsp3-nsp4-V5_IP_empty_pcDNA	16.4862	16.7284	16.4214	16.6555	16.4081	18.7894	19.5421	18.3014	18.7477	18.9848	18.8435	18.8609	17.223	19.8612	19.5668	19.3471	17.4968	17.2651	16.2651	15.5301	15.5111	16.6995	16.5245	17.7792	14	14	14	57,6	57,6	57,6	18431	0	69885	186080000	569	0,354297160964321	1	0,739281177520752	0,740091433272799	169009633984817
P62304	P62304	Small nuclear ribonucleoprotein E	SNRPE							14.3803	17.5544	16.6085	17.7731	15.9114	17.3643	15.6832	15.5748	17.2709	NaN	17.2043	NaN	16.2266	16.7875	11.7161	16.5371	17.2001	16.9796	16.6165	11.717	15.4855	16.8157	17.0892	17.1017	5	5	5	69,6	69,6	69,6	10803	0	134,45	41045000	160	0,263053794137447	1	-0,81661319732666	-0,593670191771875	0,0620685444665057
P62306	P62306	Small nuclear ribonucleoprotein F	SNRPF							14.8267	15.9375	14.6667	16.2382	15.3075	17.2983	16.6461	NaN	17.0425	16.0804	16.4443	14.9769	11.4713	16.7445	15.4352	16.8863	16.8289	15.1979	15.1573	14.8836	10.7459	14.929	16.436	16.4655	6	6	6	89,5	89,5	89,5	97251	0	88124	48819000	200	0,177555661048291	1	134186780452728	0,441022233839881	0,105276446081373
P62308;A8MWD9	P62308;A8MWD9	Small nuclear ribonucleoprotein G;Putative small nuclear ribonucleoprotein G-like protein 15	SNRPG;SNRPGP15							NaN	17.3059	15.5728	12.8194	15.0824	15.2539	12.8251	14.9275	16.1615	NaN	NaN	NaN	14.3024	16.8515	NaN	13.5981	15.2417	13.643	16.0843	NaN	13.5843	16.7788	NaN	16.0233	5	5	5	76,3	76,3	76,3	8496	0	130,5	13748000	93	0,262158696009955	1	-113205409049988	-0,604285353849373	0,023322094261338
P62310	P62310	U6 snRNA-associated Sm-like protein LSm3	LSM3							12.8577	14.2579	NaN	13.5168	14.1244	15.3108	16.8473	13.8561	17.196	15.1786	15.8911	15.7137	14.0386	15.8244	14.7023	14.6393	16.2153	13.2307	14.6241	NaN	13.5064	13.8234	13.5536	17.3662	5	5	5	43,1	43,1	43,1	11845	0	112,51	11257000	83	0,111303668339879	1	-0,233493804931641	-0,266252884959604	0,440689253890104
P62314	P62314	Small nuclear ribonucleoprotein Sm D1	SNRPD1							16.1769	18.2853	17.7497	18.0055	18.2072	17.8532	19.1626	17.0413	20.0249	15.8444	17.4086	17.1193	18.7532	19.129	16.3965	17.1306	19.0296	14.9679	17.0704	17.1381	17.8832	18.1102	18.2137	19.8986	5	5	5	54,6	54,6	54,6	13281	0	99,32	83193000	289	0,0998648907017158	1	-0,213767051696777	-0,24147317679903	0,322057808083268
P62316;P62316-2	P62316;P62316-2	Small nuclear ribonucleoprotein Sm D2	SNRPD2							16.6148	18.6338	17.9517	18.3895	17.7253	18.0997	17.6336	17.7764	18.8793	17.912	17.3997	17.9808	16.9301	17.3839	16.4803	18.2184	18.6071	18.0207	17.958	15.6954	17.4082	18.2484	18.2515	18.3023	12	12	12	74,6	74,6	74,6	13527	0	107,91	58909000	293	0,702076782291619	1	-0,55558443069458	-11467688079941	0,165132583685474
P62318;P62318-2	P62318;P62318-2	Small nuclear ribonucleoprotein Sm D3	SNRPD3							14.0575	18.2047	17.7266	16.1757	16.9548	17.8179	18.2227	16.4805	18.6937	15.8519	17.2835	15.8533	16.5779	17.9336	NaN	17.334	18.2111	17.0148	17.1637	16.5001	17.1702	18.185	16.6391	18.7313	5	5	5	49,2	49,2	49,2	13916	0	128,16	54825000	199	0,457196261009687	1	-240626811981201	-0,974528246567132	0,424960557212507
P62333	P62333	26S protease regulatory subunit 10B	PSMC6					+	IP_HA-nsp3-nsp4-V5_IP_empty_pcDNA	NaN	NaN	NaN	NaN	12.9921	12.7999	15.1778	13.8822	14.5159	14.319	13.4502	13.0852	11.7561	15.9603	11.9882	11.3946	11.7339	14.0122	13.1956	8.14868	10.3599	NaN	NaN	NaN	18	18	18	59,9	59,9	59,9	44172	0	276,46	78355000	464	0,333948656295815	1	-0,938208103179932	-0,72253150662992	0,242075336310511
P62424	P62424	60S ribosomal protein L7a	RPL7A		+	+		+	IP_HA-nsp3-nsp4-V5_IP_empty_pcDNA;IP_HA-nsp3-nsp4-V5_IP_HA-nsp4-V5;IP_HA-nsp3-nsp4-V5_IP_nsp3-nsp4-V5	16.3105	17.3939	17.1395	16.1234	18.1455	20.8739	21.5205	21.0026	19.741	20.4725	21.4124	19.6962	19.6811	22.1475	21.2641	22.0155	17.607	16.8432	17.1744	15.8511	17.1336	17.4186	16.7509	18.0649	20	20	20	51,9	51,9	51,9	29995	0	262,93	542620000	985	0,416619672676853	1	0,891412258148193	0,850923567208937	319863886217998
P62701;Q8TD47;P22090	P62701	40S ribosomal protein S4, X isoform	RPS4X		+	+		+	IP_HA-nsp3-nsp4-V5_IP_empty_pcDNA;IP_HA-nsp3-nsp4-V5_IP_HA-nsp4-V5;IP_HA-nsp3-nsp4-V5_IP_nsp3-nsp4-V5	16.0018	17.1805	16.9988	15.947	17.9038	19.4396	20.5106	19.6041	19.0407	18.7464	19.7309	18.5015	18.9824	21.2201	19.5804	19.9699	17.6822	16.8198	16.9312	14.9324	17.2342	17.181	16.5537	18.2946	23	23	23	65,4	65,4	65,4	29597	0	180,04	573010000	1308	0,34191014117498	1	0,573685646057129	0,700843371521467	236236290048767
P62750	P62750	60S ribosomal protein L23a	RPL23A		+			+	IP_HA-nsp3-nsp4-V5_IP_empty_pcDNA;IP_HA-nsp3-nsp4-V5_IP_HA-nsp4-V5	15.8506	16.948	17.4169	16.9471	16.1959	19.5003	20.1438	19.6797	18.3225	19.4859	20.2998	18.4613	18.213	20.5763	20.6281	20.8877	17.0567	15.8822	16.2786	15.118	12.3748	16.1881	17.1499	17.1965	10	10	10	44,2	44,2	44,2	17695	0	26931	182780000	438	0,497029502405094	1	119632148742676	0,997213701821353	276486204110837
P62753	P62753	40S ribosomal protein S6	RPS6							15.7257	17.7589	17.5615	17.1375	16.143	19.4893	20.2745	18.1315	18.8139	19.303	20.093	18.0986	17.6226	19.4851	19.5135	20.2572	17.8768	17.4284	17.1209	14.187	15.7003	17.3372	16.8514	17.59	13	13	13	41	41	41	28,68	0	73993	181080000	497	0,276022672332031	1	0,710019111633301	0,609633769023762	135984488721073
P62805	P62805	Histone H4	HIST1H4A							16.6921	17.1192	16.6604	13.2092	17.1833	20.23	18.9015	16.921	18.6651	16.3655	20.2341	15.7207	17.2397	17.2521	17.0419	16.3246	17.6054	16.6671	19.7707	15.3248	16.971	16.8001	18.1152	17.861	12	12	12	58,3	58,3	58,3	11367	0	40609	48489000	238	0,833716158994747	1	-134437561035156	-148275241012184	0,150035314361268
P62826	P62826	GTP-binding nuclear protein Ran	RAN							14.1637	10.6604	NaN	NaN	NaN	11.2498	13.7889	NaN	12.9284	11.6253	NaN	12.4136	NaN	12.5716	12.3052	NaN	14.5722	13.1591	12.8432	NaN	13.808	NaN	12.1549	NaN	11	11	11	50,9	50,9	50,9	24423	0	87968	154170000	290	0,130227751369641	1	-0,799268245697021	-0,331940060697571	0,356020439929306
P62829	P62829	60S ribosomal protein L23	RPL23		+	+		+	IP_HA-nsp3-nsp4-V5_IP_empty_pcDNA;IP_HA-nsp3-nsp4-V5_IP_HA-nsp4-V5;IP_HA-nsp3-nsp4-V5_IP_nsp3-nsp4-V5	14.9804	16.3125	15.842	13.6371	18.257	20.1865	20.0178	20.0003	18.8621	18.8658	20.6101	17.8556	18.9663	21.5839	19.5766	20.766	16.6972	15.641	15.4552	14.4843	16.7599	16.2326	15.0327	16.8434	12	12	12	67,9	67,9	67,9	14865	0	128,4	345650000	508	0,351997744231239	1	0,60779857635498	0,72094936679322	311636555654443
P62841	P62841	40S ribosomal protein S15	RPS15			+		+	IP_HA-nsp3-nsp4-V5_IP_empty_pcDNA;IP_HA-nsp3-nsp4-V5_IP_nsp3-nsp4-V5	13.4837	16.9825	15.5103	14.6637	15.9064	18.4828	18.3163	17.3941	16.9748	17.2847	18.0728	15.3012	17.1393	20.153	17.694	19.0773	14.4664	14.8158	13.621	NaN	15.8396	15.3608	15.1689	15.4888	7	7	7	64,8	64,8	64,8	17,04	0	236,49	136930000	523	0,503574047938548	1	0,991033315658569	0,989821659777277	169831564267605
P62847;P62847-2;P62847-3;P62847-4	P62847;P62847-2;P62847-3;P62847-4	40S ribosomal protein S24	RPS24		+			+	IP_HA-nsp3-nsp4-V5_IP_empty_pcDNA;IP_HA-nsp3-nsp4-V5_IP_HA-nsp4-V5	11.6861	15.9053	16.1771	14.6942	16.4844	19.0559	19.7574	18.5587	17.5779	17.3607	18.8381	18.0709	17.7733	21.529	18.0642	19.7705	16.0381	14.5258	14.8629	12.3929	15.695	14.7781	13.8085	17.3923	5	5	5	34,6	34,6	34,6	15423	0	32605	157160000	263	0,309040417404505	1	0,820116519927979	0,673351468419625	223812409384198
P62851	P62851	40S ribosomal protein S25	RPS25							13.5859	19.0636	17.6307	18.3836	16.308	19.037	20.0336	18.1696	18.4063	17.1412	19.2999	16.9786	17.7535	19.5104	16.9304	19.861	17.9105	14.9353	17.6417	NaN	16.7113	18.2019	17.2599	18.7972	4	4	4	28	28	28	13742	0	79981	78785000	168	0,041713142681838	1	0,126763343811035	0,109600790113259	0,798644397485744
P62854;Q5JNZ5	P62854;Q5JNZ5	40S ribosomal protein S26;Putative 40S ribosomal protein S26-like 1	RPS26;RPS26P11					+	IP_HA-nsp3-nsp4-V5_IP_empty_pcDNA	15.5376	15.7015	15.25	15.8162	17.0076	19.4334	19.4623	18.8371	18.135	18.1712	19.7687	16.8183	17.4651	20.7622	19.3842	19.5471	15.7686	15.6509	15.0423	NaN	NaN	12.1151	15.5823	16.3899	7	7	7	50,4	50,4	50,4	13015	0	26361	99804000	222	0,280893344966865	1	0,604567050933838	0,608694963127384	141867313905029
P62857	P62857	40S ribosomal protein S28	RPS28							14.4202	12.1559	14.3001	NaN	15.4769	14.6846	15.6509	14.0855	17.6835	12.3616	14.6476	14.3021	15.2561	17.5232	14.7218	NaN	17.0032	14.4956	NaN	NaN	15.8859	14.3591	15.0559	15.463	3	3	3	36,2	36,2	36,2	78409	0	17,41	35294000	117	0,237438883400882	1	-137455177307129	-0,562612324696117	0,218612732772683
P62861	P62861	40S ribosomal protein S30	FAU							NaN	19.8524	19.9784	17.9988	18.4705	17.9804	20.1879	20.86	18.8392	13.59	20.2613	17.3592	18.54	20.5704	14.9051	20.583	18.6985	15.8855	18.6562	NaN	17.8062	19.4613	17.3385	20.3792	4	4	4	32,2	32,2	32,2	66478	0	94001	42242000	149	0,189436366433782	1	-0,725081920623779	-0,452469060456611	0,54127771628297
P62873;P62873-2;P16520;P16520-2	P62873;P62873-2	Guanine nucleotide-binding protein G(I)/G(S)/G(T) subunit beta-1	GNB1							9.33912	NaN	NaN	NaN	10.5367	10.0728	NaN	NaN	10.2694	8.63927	10.113	NaN	10.698	11.1306	11.2224	NaN	12.0076	NaN	NaN	NaN	11.4	8.80093	NaN	NaN	12	12	7	64,1	64,1	38,8	37377	0	265,9	48880000	252	0,226932825399016	1	0,960485100746155	0,532965030334179	0,203519674436939
P62877	P62877	E3 ubiquitin-protein ligase RBX1;E3 ubiquitin-protein ligase RBX1, N-terminally processed	RBX1					+	IP_HA-nsp3-nsp4-V5_IP_empty_pcDNA	NaN	NaN	NaN	10.479	12.7297	16.0546	15.9222	13.277	14.4104	NaN	15.644	NaN	12.4962	15.6339	14.0741	15.564	13.1889	NaN	NaN	NaN	12.7532	NaN	12.4033	12.9444	3	3	3	30,6	30,6	30,6	12274	0	82631	13009000	91	0,01593376061789	1	-0,0538020133972168	-0,0432932260952386	181537448375237
P62888	P62888	60S ribosomal protein L30	RPL30			+		+	IP_HA-nsp3-nsp4-V5_IP_empty_pcDNA;IP_HA-nsp3-nsp4-V5_IP_nsp3-nsp4-V5	14.5049	16.9102	16.8533	14.4341	18.7598	20.236	21.2632	20.0591	19.7129	18.0832	20.2097	18.6006	19.7442	21.9592	18.5892	21.2231	17.514	15.9833	15.6496	NaN	17.2052	16.3265	16.3929	17.5163	9	9	9	68,7	68,7	68,7	12784	0	90872	177210000	429	0,122707357120455	1	0,299418926239014	0,295833267571164	137874389225978
P62891;Q59GN2	P62891;Q59GN2	60S ribosomal protein L39;Putative 60S ribosomal protein L39-like 5	RPL39;RPL39P5							NaN	16.9667	15.0024	NaN	15.7922	15.971	18.8177	17.7028	17.9196	NaN	17.6056	NaN	15.9441	19.8539	19.7618	17.1532	17.1252	15.6484	NaN	NaN	NaN	15.7761	NaN	18.0998	1	1	1	19,6	19,6	19,6	64066	0,00037003	29901	20969000	73	0,401805905096124	1	110732817649841	0,843439156788827	118765813483772
P62899;P62899-3;P62899-2	P62899;P62899-3;P62899-2	60S ribosomal protein L31	RPL31			+		+	IP_HA-nsp3-nsp4-V5_IP_empty_pcDNA;IP_HA-nsp3-nsp4-V5_IP_nsp3-nsp4-V5	15.6843	17.4017	17.1394	17.0103	17.0765	19.5227	19.4821	19.0441	18.6204	18.817	19.4185	19.1063	18.288	20.5084	19.7629	20.1149	16.6981	17.3036	17.0441	12.3133	16.7832	17.4773	16.7257	17.4664	9	9	9	54,4	54,4	54,4	14463	0	60824	128780000	204	0,546223276723621	1	0,887237548828125	103802714949481	161797844828414
P62906	P62906	60S ribosomal protein L10a	RPL10A		+	+		+	IP_HA-nsp3-nsp4-V5_IP_empty_pcDNA;IP_HA-nsp3-nsp4-V5_IP_HA-nsp4-V5;IP_HA-nsp3-nsp4-V5_IP_nsp3-nsp4-V5	14.686	16.4565	16.3781	15.6548	18.3481	20.8529	21.1632	20.3521	19.6125	19.5587	21.457	18.464	19.7037	22.0972	20.4953	21.8263	17.4527	16.5737	16.3907	13.9395	17.0534	16.7137	14.8744	17.8551	16	16	16	65	65	65	24831	0	234,52	447780000	812	0,451139266993472	1	0,85154914855957	0,898564552915833	271746454656273
P62910	P62910	60S ribosomal protein L32	RPL32		+	+		+	IP_HA-nsp3-nsp4-V5_IP_empty_pcDNA;IP_HA-nsp3-nsp4-V5_IP_HA-nsp4-V5;IP_HA-nsp3-nsp4-V5_IP_nsp3-nsp4-V5	13.0064	15.7899	15.6866	NaN	13.2991	17.5454	19.5877	19.6633	17.8696	18.9974	19.1729	18.4719	17.3916	20.6416	20.2229	20.0525	15.8215	14.1801	14.1213	12.8427	14.4847	15.0854	12.8833	16.2362	10	10	10	56,3	56,3	56,3	15,86	0	35172	145430000	486	0,579319674123153	1	20532751083374	116379421387191	284663899906081
P62913;P62913-2	P62913;P62913-2	60S ribosomal protein L11	RPL11		+	+		+	IP_HA-nsp3-nsp4-V5_IP_empty_pcDNA;IP_HA-nsp3-nsp4-V5_IP_HA-nsp4-V5;IP_HA-nsp3-nsp4-V5_IP_nsp3-nsp4-V5	14.6709	16.5332	15.5895	13.8914	17.4146	18.4084	20.0405	19.0244	18.4373	19.0251	20.2622	16.7996	18.0696	19.9838	19.6854	19.8037	16.415	16.2908	16.7863	14.4055	16.1192	16.4491	14.588	16.6433	12	12	12	60,7	60,7	60,7	20252	0	102,51	162220000	276	0,415792818677792	1	0,663646697998047	0,822746654444011	257551999102281
P62917	P62917	60S ribosomal protein L8	RPL8		+	+		+	IP_HA-nsp3-nsp4-V5_IP_empty_pcDNA;IP_HA-nsp3-nsp4-V5_IP_HA-nsp4-V5;IP_HA-nsp3-nsp4-V5_IP_nsp3-nsp4-V5	15.0212	16.6552	15.9272	15.9156	17.1982	19.6857	20.898	19.2748	19.0842	20.2399	20.2836	18.5375	18.2052	21.8367	21.1704	20.3464	16.6947	16.8481	16.8402	15.0042	14.9259	16.8625	15.9733	16.8219	20	20	20	62,3	62,3	62,3	28024	0	323,31	286120000	809	0,459921278067487	1	11255087852478	0,935783942214206	236459332273593
P62937;F5H284;Q9Y536;P0DN26;A0A0B4J2A2;A0A075B767;A0A075B759	P62937	Peptidyl-prolyl cis-trans isomerase A;Peptidyl-prolyl cis-trans isomerase A, N-terminally processed	PPIA							11.9003	14.7794	13.983	NaN	13.5853	12.3006	14.5378	9.28459	15.6223	NaN	12.2946	NaN	14.9567	13.968	12.959	11.0142	16.1506	12.7595	13.3226	NaN	17.0963	14.017	13.7242	14.6631	10	10	5	66,1	66,1	27,3	18012	0	323,31	696440000	643	0,225649231070618	1	0,797386407852173	0,52458831112925	0,15987978436785
P62979;P0CG48;P0CG47	P62979;P0CG48;P0CG47	Ubiquitin-40S ribosomal protein S27a;Ubiquitin;40S ribosomal protein S27a;Polyubiquitin-C;Ubiquitin;Polyubiquitin-B;Ubiquitin	RPS27A;UBC;UBB							18.3569	18.1574	18.2596	16.7136	18.5779	18.5006	19.9755	19.6381	20.7008	21.7867	21.6742	20.8554	18.5189	19.2376	19.8464	17.2299	20.1479	21.6533	21.9515	20.831	18.6862	18.4997	18.151	19.2764	9	9	3	59,6	59,6	21,2	17965	0	120,26	396300000	471	0,286816869158963	1	-0,464814186096191	-0,59996659710318	189556128335926
P62987	P62987	Ubiquitin-60S ribosomal protein L40;Ubiquitin;60S ribosomal protein L40	UBA52							11.6797	16.0454	15.9402	NaN	NaN	NaN	NaN	15.4529	NaN	16.1038	NaN	11.9203	NaN	NaN	16.2827	NaN	NaN	15.3547	15.2093	10.3039	12.877	15.6598	NaN	NaN	7	1	1	54,7	7,8	7,8	14728	0,00037085	30178	2838000	19	0,146439214166376	1	118609571456909	0,372550440810641	0,267907402297543
P62995;P62995-3	P62995;P62995-3	Transformer-2 protein homolog beta	TRA2B							16.2063	17.1635	17.3671	15.4018	15.6603	16.7963	17.3713	16.0892	17.4584	16.7576	15.8938	16.8483	16.4038	18.3526	16.6031	15.4544	16.6131	17.1784	17.1114	16.9711	15.5636	17.0055	17.3915	18.5585	17	17	13	45,1	45,1	41,7	33665	0	102,5	44717000	265	0,117042243174658	1	0,22423529624939	0,275846225218108	0,16579542162908
P63010;P63010-2;P63010-3	P63010;P63010-2;P63010-3	AP-2 complex subunit beta	AP2B1					+	IP_HA-nsp3-nsp4-V5_IP_empty_pcDNA	NaN	NaN	NaN	9.56701	10.7182	12.3712	13.1517	11.1391	13.7486	9.93496	13.2966	11.286	11.6269	14.935	11.0287	12.4093	12.8448	11.4498	9.39596	9.3903	10.68	8.0607	11.1466	11.6185	37	37	23	58,5	58,5	43,5	104,55	0	323,31	70011000	619	0,262333881409996	1	0,654935359954834	0,581967253358333	0,696499460663096
P63104;P63104-2	P63104;P63104-2	14-3-3 protein zeta/delta	YWHAZ							11.8546	12.7879	11.1624	NaN	12.1827	12.3413	11.3725	10.7745	14.4307	13.5647	11.7686	11.0137	12.6844	14.627	13.1954	10.9351	14.5972	12.955	13.4681	11.6069	14.1719	12.7115	13.3794	13.8978	19	16	14	73,5	66,1	54,3	27745	0	323,31	376230000	613	0,682068077430275	1	119273781776428	126172228538469	0,111742862293369
P63167	P63167	Dynein light chain 1, cytoplasmic	DYNLL1							12.1459	13.1762	NaN	NaN	NaN	NaN	16.1082	NaN	15.9567	14.9991	NaN	15.0037	NaN	16.7878	15.6987	NaN	14.4531	14.533	13.7834	NaN	NaN	12.492	NaN	15.5706	4	4	1	50,6	50,6	24,7	10366	0	125,41	42203000	171	0,305378167647257	1	262132465839386	0,706688271535122	0,0685205826415713
P63172	P63172	Dynein light chain Tctex-type 1	DYNLT1							NaN	NaN	NaN	NaN	9.36282	11.9614	10.6797	10.3517	NaN	NaN	10.2146	NaN	8.94764	11.9728	NaN	12.5159	NaN	NaN	NaN	NaN	10.556	NaN	NaN	NaN	5	5	5	79,6	79,6	79,6	12452	0	167,79	13999000	157	0,0473696628485589	1	-0,161391973495483	-0,124985772471431	116161135065705
P63173	P63173	60S ribosomal protein L38	RPL38							18.0385	20.6167	18.6488	20.3027	14.7849	17.925	19.4613	18.232	18.1728	13.5534	NaN	17.7418	18.5142	17.5767	17.5056	18.8969	19.6629	16.8122	16.7398	NaN	15.6979	16.8403	18.7077	19.7608	5	5	5	50	50	50	82178	0	76266	36775000	123	0,195442676007116	1	0,522562742233276	0,452907043290505	0,50506223568372
P63208;P63208-2	P63208;P63208-2	S-phase kinase-associated protein 1	SKP1							NaN	9.66763	NaN	NaN	NaN	NaN	11.9728	10.4185	13.174	11.5332	NaN	10.7404	NaN	13.8548	NaN	NaN	10.8426	NaN	NaN	NaN	NaN	NaN	NaN	NaN	7	7	7	55,8	55,8	55,8	18658	0	169,43	18450000	208	0,0521851658761086	1	0,304691672325134	0,141641537003601	0,00927067655927463
P63241;P63241-2;Q6IS14;Q9GZV4	P63241;P63241-2;Q6IS14	Eukaryotic translation initiation factor 5A-1;Eukaryotic translation initiation factor 5A-1-like	EIF5A;EIF5AL1							NaN	13.3016	12.5792	12.4449	11.4378	9.37667	13.8647	10.3256	13.9686	14.2911	9.66646	NaN	13.8626	14.4392	13.8444	10.7616	13.6498	12.0713	10.9032	NaN	13.2938	10.2198	8.97679	12.024	14	14	14	78,6	78,6	78,6	16832	0	323,31	305810000	701	0,762504385331935	1	197576546669006	143483205622927	0,689124340326331
P63244	P63244	Guanine nucleotide-binding protein subunit beta-2-like 1;Guanine nucleotide-binding protein subunit beta-2-like 1, N-terminally processed	GNB2L1							NaN	NaN	NaN	NaN	7.13175	NaN	13.3604	NaN	12.4657	12.2353	8.53302	10.6784	8.435	12.4603	10.9999	NaN	12.5037	12.0174	10.8331	NaN	9.81492	NaN	NaN	11.4647	19	19	19	76,7	76,7	76,7	35076	0	272,94	191010000	521	0,176692259138203	1	0,900511622428894	0,432268207535705	0,242069784865199
P63261	P63261	Actin, cytoplasmic 2;Actin, cytoplasmic 2, N-terminally processed	ACTG1							21.9437	21.6773	22.572	22.0456	23.2466	23.0539	22.715	22.6468	23.1505	21.8708	22.8716	21.6602	23.0102	22.9347	22.096	22.3293	23.1548	22.4748	22.5932	21.9156	23.4598	22.951	23.7065	23.8363	44	44	2	98,7	98,7	4,8	41792	0	323,31	5466200000	4625	0,568561144690042	1	-0,323060512542725	-0,882873631763185	0,0604555177971545
P67809	P67809	Nuclease-sensitive element-binding protein 1	YBX1							16.8833	17.9002	18.3578	17.8591	17.7309	20.0618	20.6644	19.0279	19.6892	19.6361	20.3931	19.7919	18.1631	20.2834	19.4057	19.2965	18.5346	18.0984	17.9582	17.5573	17.2977	18.8795	19.7853	20.3645	23	23	18	75,3	75,3	62,7	35924	0	323,31	363550000	991	0,0374996460455969	1	-0,0840630531311035	-0,0959522350268132	139524399279459
P67870	P67870	Casein kinase II subunit beta	CSNK2B							13.3468	12.5974	10.9106	NaN	12.9284	13.2054	14.1394	12.5036	15.3192	11.1178	12.9497	9.76868	13.4507	15.34	11.7025	12.4397	14.9354	12.8331	13.0766	12.6091	13.6314	11.533	10.1372	14.2227	9	9	9	56,7	56,7	56,7	24942	0	173,62	36420000	205	0,0153137190753344	1	0,0389947891235352	0,0405694381983449	0,0479276805261804
P67936;Q2TAC2;Q2TAC2-2	P67936	Tropomyosin alpha-4 chain	TPM4							16.3346	14.2394	14.8015	16.0475	15.0774	17.068	16.1591	15.1221	17.5862	16.3901	17.2814	16.8772	15.3725	17.3246	16.6406	15.9624	17.7572	16.5957	16.5906	17.4026	16.3619	16.4964	18.2106	18.5303	30	15	7	71,8	41,1	17,3	28521	0	214,15	56730000	373	0,310852353067588	1	0,46833610534668	0,636935099215083	0,723080446878758
P68032	P68032	Actin, alpha cardiac muscle 1	ACTC1					+	IP_HA-nsp3-nsp4-V5_IP_empty_pcDNA	15.8868	17.3519	17.552	16.3697	19.0875	19.9152	19.5535	18.7076	20.6474	17.8523	19.9687	16.5657	19.0353	19.6151	18.15	18.8333	19.8241	18.2876	18.5474	16.9191	19.7608	18.8092	19.8468	20.5611	26	5	0	51,7	17	0	42019	0	51548	517470000	308	0,456903501677602	1	-0,407538414001465	-0,812694645365746	0,327186026009189
P68104;Q5VTE0;P68104-2	P68104;Q5VTE0;P68104-2	Elongation factor 1-alpha 1;Putative elongation factor 1-alpha-like 3	EEF1A1;EEF1A1P5							14.7107	15.9799	15.3122	12.5738	16.2049	16.6967	17.3188	16.2319	16.4372	15.4963	16.5308	11.9972	16.9192	18.9997	17.0455	16.8467	16.8591	15.451	15.1255	11.5873	17.8528	15.63	14.9966	15.4313	27	27	16	69,5	69,5	43,3	50,14	0	323,31	1985600000	2002	0,704599616776775	1	0,839679718017578	123598431863863	114487662435478
P68363;P68363-2;Q9H853	P68363;P68363-2	Tubulin alpha-1B chain	TUBA1B							14.9789	15.8935	15.5932	12.9703	17.0774	17.8123	17.6436	16.5604	17.3499	16.2278	17.3216	13.7908	17.1822	18.7928	16.1077	16.4076	17.2113	15.5914	15.8045	13.7333	17.7951	15.6597	15.3084	16.5346	32	32	0	81,2	81,2	0	50151	0	323,31	1729900000	1482	0,0818991871342012	1	-0,150826454162598	-0,197127833432853	0,82202526473261
P68371	P68371	Tubulin beta-4B chain	TUBB4B							14.0945	15.1802	14.9171	11.4555	15.8546	16.8525	17.5721	16.3057	16.8927	12.9458	16.4494	14.047	16.5765	18.3671	13.919	14.7905	16.84	14.7905	14.8553	13.4248	16.5398	15.0577	15.0125	15.7336	30	30	1	75,1	75,1	2,7	49,83	0	323,31	1329500000	1758	0,289882743389036	1	-0,732909917831421	-0,634884418403782	0,328424223565563
P68400;Q8NEV1;P68400-2	P68400;Q8NEV1;P68400-2	Casein kinase II subunit alpha;Casein kinase II subunit alpha 3	CSNK2A1;CSNK2A3							13.5653	13.9496	12.8256	9.43409	13.009	12.2325	15.2663	10.6823	16.2195	11.4516	11.9853	NaN	14.62	15.0863	NaN	NaN	15.649	11.6261	12.3192	11.0582	14.0687	13.8995	10.9582	14.8117	17	17	17	55,5	55,5	55,5	45143	0	157,34	74257000	499	0,321516635595999	1	-187717485427856	-0,728905080626641	0,290238800879961
P68431	P68431	Histone H3.1	HIST1H3A					+	IP_HA-nsp3-nsp4-V5_IP_empty_pcDNA	NaN	NaN	NaN	NaN	NaN	11.9917	13.6778	NaN	13.805	NaN	NaN	NaN	12.9853	13.4126	12.5138	11.2107	NaN	NaN	14.6158	NaN	NaN	11.3034	NaN	10.6891	4	1	1	43,4	23,5	23,5	15404	0	122,62	1492800	37	0,6988404479615	1	288274037837982	137106931990194	0,79229144948199
P78346;P78346-2	P78346;P78346-2	Ribonuclease P protein subunit p30	RPP30							NaN	NaN	NaN	NaN	NaN	12.0967	10.4718	11.283	NaN	NaN	12.3319	NaN	NaN	14.9284	11.8164	10.7433	NaN	NaN	NaN	NaN	NaN	NaN	NaN	NaN	11	11	11	55,6	55,6	55,6	29321	0	138,93	14192000	237	0,0666268938796467	1	0,339904069900513	0,177307498587389	0,96577070739006
P78362;P78362-2	P78362;P78362-2	SRSF protein kinase 2;SRSF protein kinase 2 N-terminal;SRSF protein kinase 2 C-terminal	SRPK2							NaN	10.6958	11.603	9.41912	NaN	12.1622	13.3547	10.6875	12.4598	10.9672	12.3018	12.2064	NaN	14.2014	NaN	11.556	NaN	NaN	NaN	NaN	NaN	NaN	10.1092	12.3366	18	14	14	32,6	27,2	27,2	77526	0	103,37	4501400	143	0,259353127702251	1	-140445256233215	-0,605284478780227	0,30957035487014
P78371;P78371-2	P78371;P78371-2	T-complex protein 1 subunit beta	CCT2							11.1761	9.9272	8.52176	NaN	10.9082	12.8539	11.9042	10.1595	12.2871	11.4723	12.2475	NaN	12.2065	13.3522	10.365	10.0608	12.3966	11.6634	9.38401	NaN	14.1621	8.27142	9.38141	9.62209	31	31	31	72,1	72,1	72,1	57488	0	323,31	507400000	1118	0,0137348245183106	1	0,0396955013275146	0,0369003683854637	0,40314034168344
P78406	P78406	mRNA export factor	RAE1							13.1063	16.7271	12.5858	NaN	14.9899	14.9758	16.3725	13.1847	16.0468	15.055	14.7919	10.601	15.3041	16.7374	13.673	NaN	16.0539	15.3165	15.5781	10.7695	14.3699	16.7498	14.297	14.4795	18	18	18	82,3	82,3	82,3	40968	0	210,96	17581000	292	0,350483896414005	1	-224784541130066	-0,786523423446377	0,248264233951647
P78527;P78527-2	P78527;P78527-2	DNA-dependent protein kinase catalytic subunit	PRKDC					+	IP_HA-nsp3-nsp4-V5_IP_empty_pcDNA	7.00551	5.18892	NaN	NaN	8.84345	9.8121	9.95658	8.23926	11.4616	9.66528	9.79194	NaN	10.1871	13.0423	10.0955	8.79061	11.0044	7.40523	NaN	NaN	11.0677	NaN	5.37455	6.83061	177	177	177	54,2	54,2	54,2	469,08	0	323,31	494270000	3668	0,638430362233352	1	13160400390625	121306454353653	0,675966305111746
P81605;P81605-2	P81605;P81605-2	Dermcidin;Survival-promoting peptide;DCD-1	DCD							17.45	17.4449	16.6679	16.3687	15.4598	17.6144	NaN	11.6818	15.6868	17.1048	16.8178	17.6412	12.4013	NaN	16.9638	17.46	NaN	18.7505	18.7727	16.7619	17.2219	18.5684	17.8865	17.5524	3	3	3	22,7	22,7	22,7	11284	0	74129	18104000	68	0,121039813921321	1	0,865070343017578	0,312523870436439	0,247856146830162
P82650;P82650-2	P82650	28S ribosomal protein S22, mitochondrial	MRPS22							NaN	NaN	NaN	NaN	13.0037	12.1332	13.5282	11.7964	14.5453	10.9786	12.5261	11.0955	12.3173	14.378	NaN	11.0115	9.54653	10.0803	NaN	9.68731	NaN	NaN	8.78771	9.69066	13	13	13	42,5	42,5	42,5	41,28	0	49368	20645000	227	0,404598324279141	1	-162117969989777	-0,869006239782133	0,457342563386176
P82663;P82663-3;P82663-2	P82663;P82663-3;P82663-2	28S ribosomal protein S25, mitochondrial	MRPS25							NaN	NaN	NaN	NaN	12.2261	NaN	14.2389	12.2262	14.4831	12.0241	NaN	NaN	12.5812	14.7126	NaN	NaN	NaN	NaN	NaN	NaN	NaN	NaN	NaN	NaN	6	6	6	48,6	48,6	48,6	20116	0	47175	9212400	84	0,239629713518998	1	-140230548381805	-0,567334796497085	0,529831916108015
P82664	P82664	28S ribosomal protein S10, mitochondrial	MRPS10							NaN	NaN	NaN	NaN	12.3301	NaN	12.7925	8.81215	14.2493	NaN	NaN	NaN	11.6116	12.6997	NaN	NaN	NaN	NaN	NaN	NaN	NaN	NaN	NaN	NaN	7	7	7	38,8	38,8	38,8	22999	0	24882	6699100	138	0,0869914705689357	1	-0,501744389533997	-0,228845585101165	0,501812165413525
P82673;P82673-2	P82673;P82673-2	28S ribosomal protein S35, mitochondrial	MRPS35							NaN	NaN	NaN	NaN	13.2331	12.835	9.5238	11.5546	12.8354	NaN	NaN	NaN	12.8345	11.083	NaN	10.6633	NaN	NaN	NaN	NaN	NaN	NaN	NaN	NaN	9	9	9	37,8	37,8	37,8	36844	0	68172	13689000	148	0,429882708961925	1	-155697596073151	-0,909019136633639	0,714673204180738
P82675;P82675-2	P82675;P82675-2	28S ribosomal protein S5, mitochondrial	MRPS5							NaN	NaN	NaN	NaN	8.70815	9.62013	11.2467	NaN	11.1473	NaN	NaN	NaN	9.77307	12.0472	NaN	NaN	NaN	NaN	NaN	NaN	NaN	NaN	NaN	NaN	6	6	6	17,2	17,2	17,2	48006	0	19621	6717700	102	0,0611009988982626	1	-0,284886956214905	-0,16260145464728	0,193254930582264
P82921	P82921	28S ribosomal protein S21, mitochondrial	MRPS21							NaN	NaN	NaN	NaN	13.3754	NaN	12.0484	11.965	NaN	NaN	NaN	NaN	12.9432	14.0093	NaN	NaN	NaN	NaN	NaN	NaN	NaN	NaN	NaN	NaN	2	2	2	29,9	29,9	29,9	10688	0	85152	3325300	42	0,0716592788807183	1	-0,514670729637146	-0,19275990028014	0,478132968838669
P82930	P82930	28S ribosomal protein S34, mitochondrial	MRPS34		+			+	IP_HA-nsp3-nsp4-V5_IP_empty_pcDNA;IP_HA-nsp3-nsp4-V5_IP_HA-nsp4-V5	NaN	NaN	NaN	NaN	13.8055	12.3994	15.083	13.3103	15.323	11.0262	12.6738	10.218	12.1326	13.5094	11.522	12.6041	9.84394	NaN	NaN	NaN	11.521	NaN	8.9257	8.8301	9	9	9	56,9	56,9	56,9	25,65	0	101,43	13700000	161	0,870106110487915	1	-120753383636475	-151111571070219	31854965603476
P82933	P82933	28S ribosomal protein S9, mitochondrial	MRPS9							NaN	NaN	NaN	NaN	12.1037	10.0885	12.0758	9.93453	13.884	8.05685	10.5645	10.91	10.9447	13.4791	8.07666	NaN	7.77195	NaN	NaN	NaN	8.72448	NaN	NaN	NaN	15	15	15	47,5	47,5	47,5	45834	0	97005	15479000	178	0,286460901523244	1	-102968037128448	-0,645052822017058	0,513817465485117
P83111;P83111-2	P83111;P83111-2	Serine beta-lactamase-like protein LACTB, mitochondrial	LACTB					+	IP_HA-nsp3-nsp4-V5_IP_empty_pcDNA	NaN	NaN	NaN	NaN	11.6325	12.9452	12.6876	11.4271	14.1788	NaN	12.3038	10.4206	11.2356	15.0977	9.94672	12.8838	11.6385	NaN	NaN	NaN	12.0344	NaN	NaN	11.3657	10	10	10	23,2	23,2	23,2	60693	0	37711	3010400	59	0,0346492651285538	1	0,117871761322021	0,0924979702393284	134609646839165
P83731	P83731	60S ribosomal protein L24	RPL24		+			+	IP_HA-nsp3-nsp4-V5_IP_empty_pcDNA;IP_HA-nsp3-nsp4-V5_IP_HA-nsp4-V5	13.4937	16.2103	16.5517	14.4821	16.2893	17.1394	18.7859	18.4452	17.8545	17.0596	17.7569	16.9421	17.5176	19.5462	17.9365	18.0736	16.4765	13.0532	14.2651	12.0822	15.6606	15.7484	15.5755	17.1788	9	9	9	42,7	42,7	42,7	17779	0	14641	75579000	223	0,357072068179891	1	0,603514671325684	0,7279399756537	220252099668926
P83876	P83876	Thioredoxin-like protein 4A	TXNL4A							NaN	13.5271	10.5576	10.6011	NaN	10.1385	NaN	NaN	13.8377	NaN	NaN	NaN	7.39025	13.891	NaN	10.3552	12.965	10.3168	9.81897	NaN	NaN	11.4699	NaN	13.789	6	6	6	56,3	56,3	56,3	16786	0	47208	3477600	104	0,305046471953235	1	139531695842743	0,689736222290209	0,18363379415045
P83881;Q969Q0	P83881;Q969Q0	60S ribosomal protein L36a;60S ribosomal protein L36a-like	RPL36A;RPL36AL							14.8692	14.8389	15.0086	16.0723	11.994	17.5185	18.0705	17.2928	15.8525	18.6216	17.7275	19.2227	NaN	17.2044	20.2278	19.1462	14.7601	14.5222	14.411	16.5013	NaN	14.6472	14.8187	NaN	5	5	5	28,3	28,3	28,3	12441	0	91153	37344000	85	0,0403824325937907	1	0,324121713638306	0,112273590802863	0,248671757064436
P84077;P61204;P61204-2	P84077;P61204;P61204-2	ADP-ribosylation factor 1;ADP-ribosylation factor 3	ARF1;ARF3					+	IP_HA-nsp3-nsp4-V5_IP_empty_pcDNA	NaN	8.69185	NaN	NaN	11.8017	14.2774	14.471	12.1742	13.5616	12.9019	13.4797	11.9814	13.4936	15.6613	13.4045	13.1805	13.5008	12.0683	12.7695	11.5488	13.0614	NaN	10.8057	10.5564	13	13	9	84,5	84,5	55,8	20697	0	206,97	156540000	383	0,360255830677602	1	0,753916025161743	0,750868486271446	105676063259745
P84090	P84090	Enhancer of rudimentary homolog	ERH							18.8039	19.5396	19.9246	18.6883	18.8332	18.8727	19.3528	16.9381	20.1214	19.6798	19.4967	19.1844	18.5788	19.0332	19.2758	18.1884	19.3649	19.513	19.4136	18.9901	18.0556	19.3296	19.7687	19.7295	8	8	8	86,5	86,5	86,5	12259	0	163,65	102940000	279	0,179671167100135	1	0,269867420196533	0,393569927135642	107243367139726
P84098	P84098	60S ribosomal protein L19	RPL19		+	+		+	IP_HA-nsp3-nsp4-V5_IP_empty_pcDNA;IP_HA-nsp3-nsp4-V5_IP_HA-nsp4-V5;IP_HA-nsp3-nsp4-V5_IP_nsp3-nsp4-V5	15.2811	17.1022	16.3597	16.2584	NaN	17.0603	20.1312	18.6063	18.7389	19.9696	19.5858	18.8953	17.9833	20.8005	21.0364	20.0803	16.7464	17.2425	17.0321	15.7982	16.0893	16.4152	15.6198	17.4777	9	9	9	30,6	30,6	30,6	23466	0	66362	220200000	302	0,66570823422919	1	446807944774628	134151401037861	228359043135349
P84103;P84103-2	P84103;P84103-2	Serine/arginine-rich splicing factor 3	SRSF3							15.4301	16.147	17.099	15.4603	14.3455	15.6611	18.706	16.3073	17.3957	16.4906	17.4581	16.6767	15.0734	18.8873	16.885	14.1663	16.4094	16.1699	17.5681	16.1587	NaN	17.0511	18.217	18.6625	8	7	7	41,5	41,5	41,5	19329	0	38801	58211000	241	0,000468926511324322	1	-0,00195574760437012	-0,00131501632214102	0,109039526906421
P84243;Q16695;Q6NXT2	P84243;Q16695;Q6NXT2	Histone H3.3;Histone H3.1t;Histone H3.3C	H3F3A;HIST3H3;H3F3C							14.783	15.3418	NaN	NaN	10.474	11.8787	17.9106	16.3398	14.0014	12.5907	16.7944	14.5813	12.9634	15.7604	17.4456	13.1025	11.2054	14.5609	17.5472	14.9593	NaN	13.0464	15.5295	13.4691	4	4	1	43,4	43,4	23,5	15328	0	168,26	9892100	93	0,119778652978087	1	0,667207002639771	0,306432782947817	0,0517160596831131
P98175;P98175-2;P98175-5;P98175-3;P98175-4	P98175;P98175-2;P98175-5;P98175-3;P98175-4	RNA-binding protein 10	RBM10							9.88996	9.90159	7.83181	NaN	NaN	10.1335	10.6405	NaN	11.7528	10.2566	9.65578	12.1009	NaN	12.1112	NaN	NaN	10.439	10.7626	10.0792	NaN	NaN	9.82241	7.52834	10.1833	18	18	17	30,3	30,3	29,2	103,53	0	111,59	6855300	225	0,254984775581062	1	0,964445352554321	0,585606685008148	0,039073162479821
Q00059;Q00059-2	Q00059;Q00059-2	Transcription factor A, mitochondrial	TFAM							16.0717	15.3599	15.7268	14.2642	15.7546	NaN	16.348	14.7062	17.8096	16.1981	NaN	16.1317	15.7722	16.6025	14.4649	NaN	17.2116	16.5778	16.4463	15.0181	16.2256	15.4929	16.625	17.6785	13	13	13	38,6	38,6	38,6	29096	0	63329	32398000	210	0,0591044273564465	1	-0,463300943374634	-0,161306900295551	0,60101594966456
Q00325-2;Q00325	Q00325-2;Q00325	Phosphate carrier protein, mitochondrial	SLC25A3					+	IP_HA-nsp3-nsp4-V5_IP_empty_pcDNA	NaN	NaN	NaN	7.85449	NaN	13.594	15.4384	12.4469	13.7335	13.4926	13.3558	12.9684	11.7449	17.2162	14.0797	13.6161	12.782	12.098	11.0535	11.4571	NaN	NaN	12.1855	12.1099	14	14	14	58,7	58,7	58,7	39958	0	323,31	102930000	388	0,402994300038617	1	175541567802429	0,869861907242708	0,995245069333475
Q00341;Q00341-2	Q00341;Q00341-2	Vigilin	HDLBP							NaN	NaN	NaN	NaN	6.25991	9.26456	11.1685	7.59149	9.33755	11.5173	9.7452	10.1213	7.00708	9.43634	9.97943	8.62447	NaN	NaN	6.76792	NaN	7.54944	NaN	NaN	NaN	32	32	32	36,3	36,3	36,3	141,45	0	323,31	77119000	723	0,0539606256020984	1	0,190717697143555	0,141925723930299	0,617883371978624
Q00577	Q00577	Transcriptional activator protein Pur-alpha	PURA							NaN	12.273	13.7275	NaN	12.908	13.9243	14.2596	14.9606	13.1914	13.4471	14.909	12.7509	12.9314	16.0823	14.0797	NaN	11.7514	11.8513	13.0293	11.8818	13.2426	12.8463	NaN	14.0339	6	6	6	23,9	23,9	23,9	34,91	0	63085	4285100	92	0,316330078965577	1	-150791990756989	-0,712723222966536	0,0673783368843962
Q00610;Q00610-2;P53675-2	Q00610;Q00610-2	Clathrin heavy chain 1	CLTC							9.68533	6.80077	NaN	NaN	8.81314	9.36122	10.9038	9.33492	13.6126	10.3395	8.55562	8.0427	10.5183	10.7246	8.40565	5.50868	12.1759	8.53675	10.7144	NaN	12.3749	8.65539	8.98633	9.03183	91	91	73	69,6	69,6	60,2	191,61	0	323,31	530230000	2521	0,257683207604984	1	-0,813973665237427	-0,583947427566102	0,154080011426798
Q00839;Q00839-2	Q00839;Q00839-2	Heterogeneous nuclear ribonucleoprotein U	HNRNPU							15.312	16.4365	15.896	15.3643	17.3612	16.8333	18.2446	17.1921	18.8951	17.0868	16.9365	15.6442	17.1963	18.6694	16.9699	16.3104	17.3886	15.8674	15.9457	12.7321	16.2595	15.9802	15.7259	17.3959	33	33	33	49,6	49,6	49,6	90583	0	323,31	391260000	1275	0,0748897084660469	1	-0,121263027191162	-0,178034553676476	0,816841353706252
Q01081-2	Q01081-2	Splicing factor U2AF 35 kDa subunit	U2AF1							NaN	12.0872	NaN	11.582	NaN	NaN	NaN	NaN	11.101	NaN	NaN	NaN	NaN	NaN	NaN	NaN	10.1888	NaN	NaN	NaN	10.0971	12.4235	NaN	12.7155	10	1	1	58,8	16,2	16,2	27882	0	44,86	230970	9	NaN	1	0	NaN	0,317057372337875
Q01082;Q01082-3;Q01082-2	Q01082;Q01082-3;Q01082-2	Spectrin beta chain, non-erythrocytic 1	SPTBN1							4.29087	NaN	NaN	NaN	7.85125	NaN	7.36527	7.82203	10.7238	7.26144	NaN	NaN	7.69384	7.35103	NaN	NaN	10.3287	6.97556	NaN	6.80051	8.80739	NaN	NaN	8.72253	79	79	73	47,5	47,5	44,3	274,61	0	323,31	74346000	1435	0,577077456663685	1	-0,692919015884399	-104443293436469	0,507646490516878
Q01105;Q01105-2;Q01105-3;Q01105-4;P0DME0	Q01105;Q01105-2;Q01105-3;Q01105-4;P0DME0	Protein SET;Protein SETSIP	SET;SETSIP							12.0673	10.6991	NaN	NaN	NaN	NaN	12.5557	NaN	13.0513	NaN	NaN	NaN	NaN	NaN	NaN	NaN	13.2309	NaN	NaN	NaN	12.2451	NaN	11.9524	11.8871	12	12	12	54,8	54,8	54,8	33488	0	323,31	125030000	323	0,60857827514792	1	-199131047725677	-120680709538105	0,778770204236955
Q01469;A8MUU1	Q01469	Fatty acid-binding protein, epidermal	FABP5							11.9309	NaN	NaN	NaN	NaN	NaN	NaN	NaN	11.6338	NaN	NaN	NaN	NaN	NaN	NaN	NaN	12.8793	12.3023	12.5205	8.71077	NaN	NaN	14.1773	12.7608	6	6	6	59,3	59,3	59,3	15164	0	68716	40768000	150	NaN	1	0	NaN	1990313053178
Q01658	Q01658	Protein Dr1	DR1							NaN	11.9438	11.7876	NaN	13.6289	NaN	NaN	12.8581	14.8383	NaN	NaN	NaN	13.8541	13.3714	9.47417	NaN	12.8871	12.2516	11.7476	NaN	14.4754	NaN	10.0528	NaN	4	4	4	42,6	42,6	42,6	19443	0	46464	1534400	39	0,205494604063099	1	114726555347443	0,495582975834849	0,0621913414080453
Q02413;Q02413-2	Q02413	Desmoglein-1	DSG1							NaN	13.8639	11.1549	NaN	12.3292	11.647	9.53197	11.4881	11.0595	NaN	10.1201	NaN	9.55543	11.6179	9.7263	11.3678	11.4062	12.8902	13.2251	NaN	12.2202	13.5425	10.2723	13.6747	13	13	13	20,4	20,4	20,4	113,75	0	90742	3735600	86	0,366446701547854	1	-0,682202339172363	-0,752524980107573	0,151424778831471
Q02543	Q02543	60S ribosomal protein L18a	RPL18A		+	+		+	IP_HA-nsp3-nsp4-V5_IP_empty_pcDNA;IP_HA-nsp3-nsp4-V5_IP_HA-nsp4-V5;IP_HA-nsp3-nsp4-V5_IP_nsp3-nsp4-V5	15.1716	15.445	15.4718	14.5881	16.2799	18.5183	19.5623	18.9955	18.2139	19.1189	18.7859	19.3587	17.8111	20.3977	19.9556	19.6378	16.0674	15.806	14.6676	15.7166	14.1614	14.8912	15.3184	16.5256	12	12	12	54,5	54,5	54,5	20762	0	56855	115600000	381	0,567555934607523	1	111153078079224	109374735361672	302025693165553
Q02878	Q02878	60S ribosomal protein L6	RPL6		+	+		+	IP_HA-nsp3-nsp4-V5_IP_empty_pcDNA;IP_HA-nsp3-nsp4-V5_IP_HA-nsp4-V5;IP_HA-nsp3-nsp4-V5_IP_nsp3-nsp4-V5	13.985	16.7052	16.3732	17.0009	15.95	19.7717	20.3893	19.5338	18.7098	19.8288	20.0858	18.8519	18.2681	21.8231	20.7903	20.6446	17.2724	15.5622	16.0897	13.4675	13.9609	16.0745	16.8977	16.985	26	26	26	53,5	53,5	53,5	32728	0	247,05	430010000	979	0,544630337006057	1	147033333778381	108611822732454	232701277185403
Q02978;Q02978-2	Q02978;Q02978-2	Mitochondrial 2-oxoglutarate/malate carrier protein	SLC25A11							11.2292	NaN	NaN	12.0085	10.1752	14.2473	15.6463	13.6767	11.2701	12.0649	12.3021	9.99039	10.5408	17.5592	14.3251	13.7102	NaN	9.5257	NaN	NaN	NaN	NaN	NaN	9.14878	16	16	16	59,9	59,9	59,9	34061	0	312,25	57626000	367	0,120531084473148	1	0,5974440574646	0,306438955564538	19982891378259
Q03701	Q03701	CCAAT/enhancer-binding protein zeta	CEBPZ							NaN	NaN	NaN	NaN	NaN	NaN	NaN	NaN	NaN	NaN	NaN	NaN	NaN	11.2242	7.46328	8.99229	NaN	NaN	NaN	NaN	NaN	NaN	NaN	NaN	8	8	8	12,4	12,4	12,4	120,97	0	20027	187510	10	0,324318422298059	1	109754741191864	0,71417792745343	0,0871421549192463
Q04637-4;Q04637;Q04637-3;Q04637-8;Q04637-5;Q04637-9;Q04637-6;Q04637-7;REV__Q8NEG2-2;REV__Q8NEG2	Q04637-4;Q04637;Q04637-3;Q04637-8;Q04637-5;Q04637-9;Q04637-6;Q04637-7	Eukaryotic translation initiation factor 4 gamma 1	EIF4G1					+	IP_HA-nsp3-nsp4-V5_IP_empty_pcDNA	NaN	7.95733	NaN	NaN	8.00523	12.7128	14.2513	12.7722	12.5139	12.7021	13.4165	11.624	10.1184	14.2563	10.1063	10.4481	10.9819	NaN	10.1606	NaN	9.67426	8.11816	6.87295	8.75181	50	50	46	43,7	43,7	40,9	166,62	0	323,31	200080000	1133	0,159700301232294	1	-0,703110933303833	-0,392210141976965	0,814422968407227
Q04837	Q04837	Single-stranded DNA-binding protein, mitochondrial	SSBP1							16.8194	15.2093	15.7706	16.0238	15.5851	14.2596	15.4832	14.1483	17.4305	16.232	15.5841	16.0466	16.7582	17.5857	15.2636	15.0118	18.5366	16.871	15.5463	16.797	16.4579	15.8839	16.8044	18.3424	12	12	12	68,9	68,9	68,9	17259	0	232,51	74773000	353	0,899080572007582	1	128577923774719	156007636349658	0,396259530575969
Q04917	Q04917	14-3-3 protein eta	YWHAH							NaN	NaN	NaN	NaN	NaN	NaN	11.3578	9.65751	11.9737	NaN	NaN	NaN	10.6707	10.4625	NaN	NaN	12.5521	NaN	NaN	NaN	12.3305	NaN	10.4943	10.6369	14	11	11	56,9	52,8	52,8	28218	0	156,62	72553000	214	0,151610820814069	1	-0,564369320869446	-0,370633017695695	0,00987538697935589
Q05519;Q05519-2	Q05519;Q05519-2	Serine/arginine-rich splicing factor 11	SRSF11							NaN	13.0636	13.1959	NaN	14.2903	NaN	11.3416	13.544	14.2745	10.7814	12.4396	NaN	15.423	13.9661	NaN	NaN	13.7126	12.8811	12.9146	NaN	14.6927	13.7429	NaN	13.2534	7	7	6	28,5	28,5	18,4	53542	0	92714	26277000	175	0,10318527393703	1	-0,886029481887817	-0,271880807837967	0,300985228111499
Q06787-5;Q06787;Q06787-3	Q06787-5;Q06787;Q06787-3	Fragile X mental retardation protein 1	FMR1		+			+	IP_HA-nsp3-nsp4-V5_IP_empty_pcDNA;IP_HA-nsp3-nsp4-V5_IP_HA-nsp4-V5	13.3745	13.4294	13.2165	12.5883	13.1107	17.0591	17.3977	15.0079	16.947	16.6464	16.6708	15.8312	15.8301	18.3946	16.6569	15.9216	14.4109	13.6331	13.7862	12.8288	8.72427	12.3327	13.0862	13.6374	40	38	0	71,5	70,2	0	68454	0	323,31	54902000	502	0,401019518325402	1	105696558952332	0,839135873223013	2378264081869
Q06787-8;Q06787-9	Q06787-8;Q06787-9	Fragile X mental retardation protein 1	FMR1							NaN	11.3505	11.8579	NaN	14.1267	14.5055	14.8499	14.1668	14.0237	NaN	14.0958	NaN	14.1217	16.3437	NaN	NaN	11.654	NaN	NaN	NaN	12.1689	11.1777	NaN	11.9815	39	1	0	70,5	1,9	0	66245	0,0021337	21976	8710900	28	0,632391671246143	1	-297705960273743	-126930259630215	0,513735495270569
Q06830	Q06830	Peroxiredoxin-1	PRDX1							13.418	14.3979	12.8047	10.4257	14.2055	12.0107	14.8632	12.5268	15.5372	14.7728	13.0468	12.71	14.2017	14.788	10.9889	12.7712	15.8352	13.461	13.9087	NaN	15.5986	13.8268	10.4138	13.4143	19	19	15	80,9	80,9	69,3	22,11	0	250,86	310600000	645	0,0706543340994482	1	-0,214075803756714	-0,180930899416174	0,0630674118021309
Q07020;Q07020-2	Q07020;Q07020-2	60S ribosomal protein L18	RPL18		+	+		+	IP_HA-nsp3-nsp4-V5_IP_empty_pcDNA;IP_HA-nsp3-nsp4-V5_IP_HA-nsp4-V5;IP_HA-nsp3-nsp4-V5_IP_nsp3-nsp4-V5	14.3124	17.5504	17.4317	17.1367	18.9817	20.8073	21.058	20.4562	20.0447	20.3489	21.2669	18.9734	20.4021	21.9637	21.0693	21.7379	17.8577	17.6272	17.4981	15.0428	17.8882	17.9431	16.586	18.294	12	12	12	46,8	46,8	46,8	21634	0	57806	337830000	499	0,828900584365469	1	0,967422008514404	141579721225518	291426285724648
Q07021	Q07021	Complement component 1 Q subcomponent-binding protein, mitochondrial	C1QBP							12.1889	15.3476	15.4323	11.3789	15.6569	15.5181	14.1163	14.8961	16.7009	14.2618	15.3801	NaN	16.1878	17.1719	14.446	13.6029	16.2176	14.9833	14.5431	NaN	16.6654	15.2443	12.7295	15.8415	9	9	9	60,6	60,6	60,6	31362	0	323,31	276880000	485	0,129863855631888	1	0,305317163467407	0,310339936558541	0,405470407028941
Q07065	Q07065	Cytoskeleton-associated protein 4	CKAP4							NaN	NaN	NaN	NaN	NaN	12.089	14.6394	9.8304	11.8795	12.2374	11.1002	11.5375	8.51613	15.027	12.8747	11.0415	NaN	NaN	NaN	NaN	NaN	NaN	NaN	NaN	24	24	24	50,7	50,7	50,7	66022	0	275,73	38096000	473	0,0845194412054374	1	0,433261156082153	0,22153838663651	143468133831219
Q07666;Q07666-2;Q07666-3;Q5VWX1	Q07666;Q07666-2;Q07666-3	KH domain-containing, RNA-binding, signal transduction-associated protein 1	KHDRBS1					+	IP_HA-nsp3-nsp4-V5_IP_empty_pcDNA	NaN	11.6165	11.7084	10.6794	16.4275	16.2247	16.3093	14.492	16.9003	15.7803	16.3229	14.5589	15.79	15.8498	15.2919	13.751	12.9832	11.6247	13.6184	12.9441	13.7835	13.1481	10.6982	13.2687	9	9	9	25,1	25,1	25,1	48227	0	193,85	71689000	346	0,466307553279446	1	-0,692689418792725	-0,898407087146219	199179216773472
Q07955;Q07955-3;Q07955-2	Q07955;Q07955-3;Q07955-2	Serine/arginine-rich splicing factor 1	SRSF1							17.029	19.0615	19.6182	18.3025	18.7814	18.8056	19.7083	18.7534	19.42	18.27	19.4946	17.7264	18.2453	19.9114	18.4274	17.7568	18.5805	18.8336	19.2577	17.067	18.1285	19.4149	20.3684	20.346	23	23	22	60,5	60,5	57,7	27744	0	114,19	218600000	721	0,354306173077321	1	-0,426894187927246	-0,689587548228107	0,0816991484271184
Q08188	Q08188	Protein-glutamine gamma-glutamyltransferase E;Protein-glutamine gamma-glutamyltransferase E 50 kDa catalytic chain;Protein-glutamine gamma-glutamyltransferase E 27 kDa non-catalytic chain	TGM3							NaN	11.6937	8.15684	NaN	5.20281	NaN	NaN	NaN	NaN	NaN	NaN	NaN	NaN	NaN	NaN	NaN	8.17493	NaN	10.0285	NaN	7.88332	11.3998	8.64519	11.2413	8	8	8	16	16	16	76631	0	16443	429100	19	0,667605341304659	1	107845270633698	122838292379629	0,823185046805419
Q08211;Q08211-2	Q08211	ATP-dependent RNA helicase A	DHX9					+	IP_HA-nsp3-nsp4-V5_IP_empty_pcDNA	14.224	15.707	14.9774	15.0282	16.3821	17.1946	17.4489	16.5306	18.8743	16.6358	17.1292	15.9702	16.5675	18.2132	16.2778	16.6002	16.3387	15.6622	15.8079	14.3216	15.0846	15.3224	14.9916	18.1814	62	62	62	66,3	66,3	66,3	140,96	0	323,31	368710000	2044	0,0171039750136608	1	0,0256695747375488	0,0421809887137452	118530215001055
Q08554;Q08554-2	Q08554;Q08554-2	Desmocollin-1	DSC1							NaN	12.8237	10.1505	NaN	7.94802	11.0253	11.2172	NaN	8.99087	8.71201	10.5259	NaN	NaN	8.93626	NaN	10.2774	10.4873	11.2514	12.2769	NaN	NaN	12.7035	11.9156	12.5873	12	12	12	18,3	18,3	18,3	99986	0	37789	2052300	68	0,232385985253997	1	-0,666776895523071	-0,530116410507456	102961224949291
Q08945	Q08945	FACT complex subunit SSRP1	SSRP1							10.6705	NaN	NaN	NaN	7.80716	9.80062	11.7431	NaN	13.5727	NaN	7.90797	8.29057	NaN	12.2489	NaN	NaN	12.66	NaN	7.88813	NaN	11.5482	NaN	NaN	9.96372	24	24	24	42,2	42,2	42,2	81074	0	271,14	68632000	517	0,302680433336716	1	-119312357902527	-0,679795265264615	0,33801782167051
Q09028;Q09028-3;Q09028-2	Q09028;Q09028-3;Q09028-2	Histone-binding protein RBBP4	RBBP4							NaN	NaN	NaN	NaN	NaN	NaN	12.0863	NaN	11.8413	9.91296	NaN	11.0696	11.5846	11.6661	NaN	NaN	11.6111	11.2557	NaN	NaN	NaN	NaN	NaN	11.3356	16	11	2	71,8	63,1	10,4	47655	0	263,1	28105000	184	0,344189414876941	1	131072640419006	0,75648213196911	0,187208512252473
Q09161	Q09161	Nuclear cap-binding protein subunit 1	NCBP1							13.0217	13.4593	12.9343	11.8953	14.3703	14.9349	16.2153	13.6816	16.416	14.2351	14.1	12.9832	14.1265	16.0306	12.5138	13.5868	14.8529	14.2871	14.0618	12.2267	12.3697	14.2195	15.0273	15.6539	31	31	30	65,9	65,9	61	91838	0	300,22	43912000	698	0,346863329719515	1	-0,736099004745483	-0,728093153141054	0,0804042178170347
Q10471;Q10471-2;Q8N4A0;Q8N4A0-2	Q10471	Polypeptide N-acetylgalactosaminyltransferase 2;Polypeptide N-acetylgalactosaminyltransferase 2 soluble form	GALNT2							NaN	NaN	NaN	NaN	NaN	NaN	11.1094	NaN	NaN	9.56463	NaN	8.70106	NaN	14.4596	10.9521	8.88353	NaN	NaN	NaN	NaN	NaN	NaN	NaN	NaN	15	15	15	37,7	37,7	37,7	64732	0	114,44	15763000	204	0,367897301942891	1	150038433074951	0,803181514296121	0,745162549015334
Q10570	Q10570	Cleavage and polyadenylation specificity factor subunit 1	CPSF1							12.0478	14.0181	12.029	12.4013	10.9679	12.3194	14.1322	9.84384	15.078	12.305	12.1726	12.785	12.1029	14.6257	11.734	12.1072	13.9123	12.9452	13.49	12.8336	10.9824	13.5857	13.486	15.184	49	49	49	44,8	44,8	44,8	160,88	0	323,31	22696000	503	0,305174779991875	1	0,826622247695923	0,667267975486968	0,403583144396356
Q12789;Q12789-3	Q12789;Q12789-3	General transcription factor 3C polypeptide 1	GTF3C1							NaN	NaN	NaN	NaN	NaN	9.181	9.9193	7.18854	NaN	6.69251	9.82053	7.59619	NaN	12.858	7.23448	9.23161	NaN	NaN	NaN	NaN	NaN	NaN	NaN	NaN	35	35	35	24,2	24,2	24,2	238,87	0	208,81	10746000	278	0,22265716701013	1	0,866049528121948	0,521678651108196	0,217625924075605
Q12792;Q12792-3;Q12792-4	Q12792;Q12792-3;Q12792-4	Twinfilin-1	TWF1							NaN	NaN	NaN	NaN	9.8851	7.88704	NaN	NaN	10.5735	NaN	NaN	NaN	8.66448	10.8741	NaN	NaN	9.74253	NaN	NaN	NaN	10.4248	NaN	8.97439	10.2333	9	8	8	35,1	33,1	33,1	40282	0	65271	10658000	122	0,135329885723541	1	0,451688170433044	0,332111314848131	0,271966677726114
Q12797;Q12797-10;Q12797-9;Q12797-6;Q12797-11;Q12797-5;Q12797-8;Q12797-2;Q12797-3;Q12797-7;Q12797-4	Q12797;Q12797-10	Aspartyl/asparaginyl beta-hydroxylase	ASPH		+	+		+	IP_HA-nsp3-nsp4-V5_IP_empty_pcDNA;IP_HA-nsp3-nsp4-V5_IP_HA-nsp4-V5;IP_HA-nsp3-nsp4-V5_IP_nsp3-nsp4-V5	NaN	NaN	NaN	NaN	9.48643	11.2559	11.4288	11.1158	10.0744	11.0659	11.7386	NaN	11.551	15.5657	13.8984	13.3745	NaN	NaN	NaN	NaN	NaN	NaN	NaN	NaN	14	14	14	29,2	29,2	29,2	85862	0	92359	12034000	180	159114914422783	1	277569961547852	266602851109694	338201300420243
Q12800;Q12800-4;Q12800-3;Q12800-2;Q9NZI6	Q12800;Q12800-4;Q12800-3;Q12800-2	Alpha-globin transcription factor CP2	TFCP2							12.5151	10.1264	9.69881	NaN	15.6095	12.4267	11.0462	13.4769	16.6942	10.3875	12.3875	NaN	15.2787	15.1937	10.7154	NaN	15.8658	10.3582	NaN	NaN	16.2223	12.221	11.9279	14.1596	17	17	16	52,2	52,2	48,6	57255	0	94846	14538000	235	0,198734237324263	1	-112515830993652	-0,481603036687473	0,298152549512945
Q12816;Q12816-2;Q12816-5;Q12816-3;Q12816-4	Q12816;Q12816-2	Trophinin	TRO							NaN	NaN	NaN	NaN	NaN	NaN	8.48663	NaN	NaN	9.71632	9.60777	NaN	NaN	10.4232	10.2819	9.22417	NaN	NaN	NaN	NaN	NaN	NaN	NaN	NaN	6	5	5	7,4	6,8	6,8	143,71	0	54,2	2972600	8	0,87892564424022	1	19348429441452	159808088636103	0,168260520401575
Q12849;Q12849-5	Q12849;Q12849-5	G-rich sequence factor 1	GRSF1			+		+	IP_HA-nsp3-nsp4-V5_IP_empty_pcDNA;IP_HA-nsp3-nsp4-V5_IP_nsp3-nsp4-V5	7.85804	NaN	NaN	8.34527	NaN	11.048	13.0002	10.8493	12.8643	12.3057	10.5187	12.0825	11.0876	16.1682	12.8546	11.3485	9.78598	NaN	NaN	NaN	NaN	NaN	NaN	NaN	17	17	17	51,5	51,5	51,5	53126	0	268,99	33535000	336	0,673109777990371	1	259738826751709	132451969650532	166017189416951
Q12874	Q12874	Splicing factor 3A subunit 3	SF3A3							14.7281	16.1153	15.5618	15.5658	15.243	14.2191	16.0262	14.9528	16.9231	15.7161	14.4988	15.2721	15.6903	15.8011	14.7031	10.7099	16.2982	15.977	16.1638	14.8238	14.6625	16.1902	15.0904	16.6257	31	31	31	68,9	68,9	68,9	58848	0	323,31	55716000	747	0,294627695314692	1	-0,884153604507446	-0,65266352452325	0,604457143596187
Q12905	Q12905	Interleukin enhancer-binding factor 2	ILF2							13.2579	16.8285	16.7996	14.5722	17.9476	18.6188	18.4572	18.2465	18.4105	15.5669	18.8474	14.6238	18.2037	18.4498	15.6692	17.1921	16.9125	15.1929	15.7373	11.4471	16.9163	16.6711	14.655	17.3047	24	24	24	89,2	89,2	89,2	43062	0	323,31	167800000	902	0,704472047758881	1	-0,938858985900879	-125534441250938	0,979306294323985
Q12906;Q12906-5;Q12906-2;Q12906-3	Q12906;Q12906-5;Q12906-2;Q12906-3	Interleukin enhancer-binding factor 3	ILF3							NaN	12.8068	13.6545	9.03078	14.9347	15.5968	14.519	15.2014	15.1728	10.5394	15.9067	10.4725	14.5767	16.1746	10.8315	14.7562	13.1673	13.0344	13.0177	11.1964	14.2441	13.0243	11.7994	14.2505	46	2	2	59,5	5	5	95337	0	87032	40702000	126	0,363604263192861	1	-0,978245735168457	-0,773886130274566	0,559596175831903
Q12906-7;Q12906-4;Q12906-6	Q12906-7;Q12906-4;Q12906-6	Interleukin enhancer-binding factor 3	ILF3							15.4105	16.7719	16.8139	14.9877	16.8312	17.7746	18.3108	17.7873	18.3653	17.3748	18.0078	16.413	17.1959	18.3741	16.9966	16.4846	16.9663	16.2882	16.2672	15.0511	16.1019	16.7141	15.9071	17.4543	46	46	2	58,8	58,8	4,6	95807	0	323,31	284650000	1619	0,352492958226308	1	-0,413179874420166	-0,683468223337324	102439089376153
Q12923;Q12923-3;Q12923-4;Q12923-2	Q12923;Q12923-3;Q12923-4;Q12923-2	Tyrosine-protein phosphatase non-receptor type 13	PTPN13							NaN	NaN	NaN	NaN	NaN	7.23026	9.11956	6.41461	NaN	4.75152	NaN	NaN	NaN	10.6232	7.1642	NaN	NaN	8.40633	8.5068	NaN	NaN	NaN	9.94449	9.57539	27	27	27	17,1	17,1	17,1	276,9	0	97671	1589400	65	0,11388865663479	1	0,336235165596008	0,281188910485016	0,0709651265648219
Q12926;Q12926-2;P26378;P26378-4;P26378-2;P26378-5;P26378-1;P26378-3;Q14576;Q14576-2	Q12926;Q12926-2;P26378;P26378-4;P26378-2;P26378-5;P26378-1;P26378-3	ELAV-like protein 2;ELAV-like protein 4	ELAVL2;ELAVL4							NaN	NaN	9.53995	NaN	10.1728	NaN	11.3725	9.94165	12.648	11.7486	NaN	NaN	NaN	11.9039	NaN	NaN	10.062	NaN	NaN	NaN	NaN	7.79429	NaN	11.0703	6	5	5	21,7	19,2	19,2	39503	0	19,65	362660	15	0,458311998084513	1	-2071817278862	-0,970052276264835	0,36563703876792
Q12962	Q12962	Transcription initiation factor TFIID subunit 10	TAF10							12.4544	12.8317	NaN	11.4121	13.3319	12.6463	13.8675	NaN	15.7007	NaN	12.9684	12.4703	13.5281	14.4691	NaN	11.5111	15.7047	12.7641	12.8514	12.7335	13.8331	12.6543	12.5785	14.6847	5	5	5	46,3	46,3	46,3	21711	0	168,91	5568700	142	0,0987555401261059	1	0,690715074539185	0,25933663713871	0,45894477128431
Q12965	Q12965	Unconventional myosin-Ie	MYO1E							NaN	NaN	NaN	NaN	NaN	NaN	10.4425	NaN	7.96728	NaN	NaN	NaN	NaN	9.7354	6.58532	NaN	8.99486	NaN	8.03094	8.91698	NaN	8.71046	8.71692	12.9912	20	20	18	22,2	22,2	20,7	127,06	0	31812	3446500	74	0,187513144284725	1	-0,672820448875427	-0,446559833348588	0,40785212930399
Q12986;Q12986-2;Q12986-3	Q12986;Q12986-2;Q12986-3	Transcriptional repressor NF-X1	NFX1							NaN	NaN	NaN	NaN	NaN	6.17698	8.53636	6.90195	NaN	NaN	NaN	NaN	NaN	8.47731	NaN	NaN	NaN	NaN	NaN	NaN	NaN	NaN	NaN	NaN	8	8	7	11,4	11,4	10,4	124,39	0	19284	306720	23	0,473377190345978	1	0,813543081283569	0,926168778240468	0,233821401453737
Q12996;Q12996-2;Q12996-3	Q12996	Cleavage stimulation factor subunit 3	CSTF3							NaN	8.67472	9.0297	9.27447	12.3085	12.0065	12.19	11.2385	13.4685	5.77408	12.039	NaN	12.193	12.0369	NaN	10.4303	11.4916	7.24593	NaN	NaN	11.1242	9.90578	10.586	11.2499	16	16	16	33,3	33,3	33,3	82921	0	133,19	18834000	321	0,598355364547764	1	-127349412441254	-115227855762961	0,62439751071329
Q13045;Q13045-3	Q13045;Q13045-3	Protein flightless-1 homolog	FLII							NaN	NaN	NaN	NaN	8.89624	8.77847	6.49723	8.44741	10.0828	NaN	NaN	NaN	8.64118	10.5943	NaN	NaN	9.3921	NaN	NaN	NaN	10.0275	NaN	NaN	8.6818	23	23	1	27,7	27,7	1,6	144,75	0	130,09	19284000	309	0,0485100443174346	1	0,146997332572937	0,126643654483401	0,00489604407360945
Q13123	Q13123	Protein Red	IK							11.7623	11.8809	11.7554	7.81954	12.5046	12.0861	14.155	11.9618	14.9412	12.3187	11.6595	12.6859	11.795	13.7382	NaN	10.5809	13.8361	10.5074	11.9604	12.1753	12.656	11.3615	NaN	13.1957	13	13	13	31,8	31,8	31,8	65601	0	95694	7166100	157	0,595161472903786	1	-15433943271637	-116605734206083	0,319958604820706
Q13148;Q13148-4	Q13148;Q13148-4	TAR DNA-binding protein 43	TARDBP							12.0361	NaN	NaN	NaN	10.2518	13.0453	13.2058	11.2295	13.2013	11.4305	12.3371	12.9057	NaN	13.6703	NaN	8.35746	11.6921	9.89845	10.0604	11.0462	9.82193	NaN	NaN	11.0726	12	12	12	47,8	47,8	47,8	44739	0	322,53	26360000	226	0,685902525834988	1	-207833337783813	-132700910329205	0,247788725055999
Q13151	Q13151	Heterogeneous nuclear ribonucleoprotein A0	HNRNPA0							13.6582	12.4739	13.779	13.2265	15.4378	15.5094	14.8252	13.271	16.6328	14.6964	15.871	14.5844	16.1356	17.2326	14.6194	NaN	14.1904	12.658	12.7632	10.6998	14.0932	NaN	NaN	14.0484	10	10	9	42	42	39,3	30,84	0	165,64	29087000	243	0,219029669870669	1	-160962057113647	-0,529317820198482	0,0686065206571534
Q13155	Q13155	Aminoacyl tRNA synthase complex-interacting multifunctional protein 2	AIMP2							NaN	NaN	NaN	NaN	NaN	10.9479	11.5165	9.95504	10.2607	10.9965	NaN	NaN	NaN	NaN	NaN	NaN	8.46471	NaN	NaN	NaN	10.5559	NaN	NaN	NaN	11	11	2	67,2	67,2	19,1	35348	0	308,21	45216000	196	0,241332244462303	1	-0,934707880020142	-0,559257497697254	0,335811429650444
Q13162	Q13162	Peroxiredoxin-4	PRDX4							11.6378	NaN	NaN	NaN	9.66619	NaN	9.84634	9.76655	11.4099	11.3731	NaN	NaN	NaN	10.4916	10.5422	NaN	11.4396	NaN	9.8286	NaN	11.0556	9.13404	NaN	NaN	12	9	9	48,7	44,3	44,3	30,54	0	85553	9737300	154	0,19166566320627	1	-0,582116842269897	-0,449854869991768	0,211546419611492
Q13200;Q13200-3;Q13200-2	Q13200;Q13200-3;Q13200-2	26S proteasome non-ATPase regulatory subunit 2	PSMD2			+		+	IP_HA-nsp3-nsp4-V5_IP_empty_pcDNA;IP_HA-nsp3-nsp4-V5_IP_nsp3-nsp4-V5	NaN	NaN	NaN	NaN	11.1936	14.3757	15.2098	13.2456	13.1353	13.7956	14.7826	12.1848	11.1259	15.1783	13.1381	13.4531	10.7169	12.7108	12.398	10.542	8.64933	NaN	NaN	NaN	46	46	46	72,7	72,7	72,7	100,2	0	323,31	130420000	1182	0,0850103869479843	1	-0,282290935516357	-0,216710953953091	0,810945324259023
Q13206	Q13206	Probable ATP-dependent RNA helicase DDX10	DDX10							NaN	NaN	NaN	NaN	NaN	8.22357	10.5504	NaN	NaN	9.81179	9.78725	9.71773	NaN	12.8264	10.6691	10.078	NaN	NaN	NaN	NaN	NaN	NaN	NaN	NaN	12	12	12	20,3	20,3	20,3	100,89	0	31156	813510	32	0,763614823073383	1	222728502750397	144833010190032	0,915572064870086
Q13217	Q13217	DnaJ homolog subfamily C member 3	DNAJC3							NaN	NaN	NaN	NaN	NaN	NaN	NaN	NaN	NaN	NaN	NaN	NaN	NaN	12.8506	10.1967	NaN	10.1732	12.6788	12.6064	NaN	NaN	NaN	NaN	NaN	8	8	8	27	27	27	57579	0	69516	4249800	112	0,0462475613097072	1	0,231888294219971	0,125262285675748	0,518109690841332
Q13242	Q13242	Serine/arginine-rich splicing factor 9	SRSF9							13.9739	16.1122	16.3199	13.4445	11.2451	14.8681	16.7722	10.7947	17.188	15.4567	15.9206	14.1673	11.6286	17.3985	15.4161	14.2505	15.8805	15.3894	16.1336	13.9022	15.1474	16.4771	17.2094	17.1782	13	12	12	54,8	51,6	51,6	25542	0	27429	36664000	278	0,276032939780482	1	125338649749756	0,633222227049459	0,197585047025778
Q13243;Q13243-3;Q13243-2	Q13243;Q13243-3;Q13243-2	Serine/arginine-rich splicing factor 5	SRSF5							12.3143	13.2669	14.5118	7.89815	NaN	10.4372	14.9691	NaN	14.6229	NaN	11.9779	NaN	NaN	16.278	13.2393	NaN	13.7152	11.0034	13.8666	NaN	NaN	14.2107	14.2628	15.4	8	7	7	27,9	24,6	24,6	31263	0	39697	13758000	156	0,0830646020557773	1	0,627097964286804	0,221633964917789	0,078575888749892
Q13247;Q13247-3;Q13247-2	Q13247;Q13247-3	Serine/arginine-rich splicing factor 6	SRSF6							12.5777	11.5709	14.8951	14.2379	NaN	14.35	13.3439	12.3224	14.0093	14.0081	15.8398	12.9674	10.7664	13.5205	14.1116	13.4824	14.7823	15.1384	15.4375	10.791	10.9341	14.7587	16.8427	16.1532	13	13	8	30,2	30,2	20,1	39586	0	30419	10484000	109	0,263407494143003	1	107605957984924	0,604913546228097	0,346234363356014
Q13263;Q13263-2	Q13263;Q13263-2	Transcription intermediary factor 1-beta	TRIM28							10.1062	10.5667	10.1401	NaN	11.7877	9.18879	14.2114	12.6459	13.0925	13.1903	11.8831	12.6828	12.3364	16.0289	12.3021	11.2842	12.7782	9.62278	9.72329	9.67545	13.1459	10.8846	NaN	12.03	32	32	32	64,8	64,8	64,8	88549	0	323,31	236820000	750	0,290056215929048	1	102944278717041	0,65143981892892	10055439613368
Q13283;Q13283-2	Q13283	Ras GTPase-activating protein-binding protein 1	G3BP1							10.0769	NaN	NaN	NaN	NaN	9.8885	13.5694	12.3852	14.0982	12.9626	NaN	10.5548	11.1742	15.7363	12.4667	NaN	12.3821	9.95465	8.86171	NaN	11.1026	NaN	NaN	8.05685	18	18	17	53	53	51,3	52164	0	317,1	127370000	478	0,0396981791077552	1	0,275824666023254	0,109853918029237	0,286340280331627
Q13310-3;Q13310;Q13310-2	Q13310-3;Q13310;Q13310-2	Polyadenylate-binding protein 4	PABPC4							11.7267	15.5616	15.7063	14.039	11.3055	14.9326	16.061	14.68	16.1741	14.6373	15.2039	14.5034	12.8579	15.984	14.9706	14.0051	15.393	15.4874	15.1682	11.541	13.7771	16.0172	16.2132	16.9048	31	19	17	58,5	40,5	37,6	72,39	0	106,49	53184000	485	0,0606918655989944	1	0,209619283676147	0,158406466788272	0,0165727293276781
Q13356;Q13356-2	Q13356;Q13356-2	Peptidyl-prolyl cis-trans isomerase-like 2	PPIL2							NaN	7.82585	NaN	NaN	11.1066	10.0756	10.1932	10.561	10.4097	NaN	11.1156	NaN	10.857	11.4697	NaN	NaN	NaN	8.77942	NaN	NaN	10.3372	NaN	NaN	8.63804	10	10	10	32,3	32,3	32,3	58823	0	90696	3105700	89	0,564736210566452	1	-172091317176819	-112891335194934	0,292216627536135
Q13405	Q13405	39S ribosomal protein L49, mitochondrial	MRPL49							NaN	NaN	NaN	NaN	NaN	NaN	13.1512	10.7287	13.5941	12.0412	NaN	10.9327	NaN	13.4001	10.7001	NaN	NaN	NaN	NaN	NaN	NaN	NaN	NaN	NaN	4	4	4	30,1	30,1	30,1	19198	0	28,64	9603600	77	0,0183066953426098	1	0,123034119606018	0,0516874619007871	0,193094789728155
Q13427;Q13427-2	Q13427;Q13427-2	Peptidyl-prolyl cis-trans isomerase G	PPIG							11.1574	9.78756	10.1732	NaN	10.5257	10.7809	11.9825	NaN	13.6991	NaN	NaN	NaN	10.5746	11.8896	NaN	NaN	12.719	10.0767	NaN	NaN	10.6702	NaN	NaN	12.5086	5	5	5	8,5	8,5	8,5	88616	0	14821	1990700	46	0,35848741642584	1	-18009192943573	-0,793903542695313	0,210233137603452
Q13428;Q13428-3;Q13428-4;Q13428-2;Q13428-8;Q13428-5	Q13428;Q13428-3;Q13428-4;Q13428-2;Q13428-8	Treacle protein	TCOF1							8.23328	11.8553	10.7421	9.56241	NaN	10.3688	10.4425	NaN	11.7332	10.8119	7.62695	7.72676	NaN	11.0404	10.0327	NaN	12.2332	11.28	9.85848	8.35218	9.36881	11.0473	10.4962	11.9088	21	21	2	22,8	22,8	2,8	152,1	0	178,46	19957000	301	0,00811569508147083	0,995511852502195	0,0446815490722656	0,0229465306882416	0,662151469970247
Q13435	Q13435	Splicing factor 3B subunit 2	SF3B2							15.3846	17.0006	16.601	16.0425	16.3146	16.466	17.0151	16.1285	17.6915	16.0589	16.591	16.1443	16.5876	17.3051	15.17	15.5406	17.2314	16.4388	16.3103	15.2489	16.0752	16.8521	16.6472	17.8198	50	50	50	59,2	59,2	59,2	100,23	0	323,31	162740000	1434	0,258215684992077	1	-0,330217838287354	-0,529193358740215	0,0895289803716592
Q13492;Q13492-3;Q13492-2;Q13492-5;Q13492-4;O60641;O60641-3;O60641-4	Q13492;Q13492-3;Q13492-2;Q13492-5;Q13492-4	Phosphatidylinositol-binding clathrin assembly protein	PICALM							NaN	13.4368	12.6566	NaN	13.0046	14.1676	13.026	12.9808	10.7912	13.1982	13.9981	NaN	13.066	15.1097	11.7196	12.4664	12.361	13.3355	12.6738	7.0387	12.6024	14.1103	13.386	13.7381	13	13	13	29,9	29,9	29,9	70754	0	279,62	23593000	307	0,0953140523786055	1	-0,204313278198242	-0,231301259655741	0,487252232869487
Q13501;Q13501-2	Q13501;Q13501-2	Sequestosome-1	SQSTM1							NaN	NaN	NaN	NaN	NaN	NaN	11.8199	9.55349	9.47994	10.2361	9.96852	NaN	NaN	12.5944	8.84175	NaN	NaN	10.6294	10.5056	11.8082	NaN	NaN	NaN	NaN	11	11	11	44,5	44,5	44,5	47687	0	119,15	3703900	146	0,0427857643492058	1	0,200108289718628	0,115812199807784	0,389815301838023
Q13523	Q13523	Serine/threonine-protein kinase PRP4 homolog	PRPF4B							NaN	NaN	NaN	NaN	NaN	9.49309	9.57232	NaN	9.96352	8.61857	10.5505	10.0946	NaN	12.9339	NaN	NaN	8.67694	NaN	NaN	NaN	NaN	NaN	10.8776	9.91794	12	12	12	13,6	13,6	13,6	116,99	0	61175	7032400	188	0,0929569679824349	1	0,439347624778748	0,240919012614441	0,0528255474790511
Q13573	Q13573	SNW domain-containing protein 1	SNW1							13.842	15.2874	14.3859	14.6202	14.9495	15.0044	16.3072	14.8101	16.7821	14.1588	15.0375	14.2586	15.1264	15.4172	NaN	14.1195	16.1102	14.6927	14.5674	11.6741	14.2465	14.5922	15.0187	15.9345	21	21	21	46,3	46,3	46,3	61494	0	192,95	32463000	395	0,553196768214106	1	-20283682346344	-112215143336799	0,212891115487755
Q13595;Q13595-4;Q13595-3;Q13595-2	Q13595;Q13595-4;Q13595-3;Q13595-2	Transformer-2 protein homolog alpha	TRA2A							14.3679	15.3835	16.0678	14.1869	15.0861	14.6066	16.1139	15.2725	16.4668	15.6202	14.5954	16.0172	15.3227	16.9032	14.8023	11.7088	15.7327	15.5497	15.4298	15.2751	15.1419	15.7322	15.2808	17.1738	11	7	7	40,8	34	34	32688	0	69924	21023000	166	0,205109022427667	1	-0,585517406463623	-0,475150617130705	0,314311272397474
Q13610;Q13610-2	Q13610	Periodic tryptophan protein 1 homolog	PWP1		+	+		+	IP_HA-nsp3-nsp4-V5_IP_empty_pcDNA;IP_HA-nsp3-nsp4-V5_IP_HA-nsp4-V5;IP_HA-nsp3-nsp4-V5_IP_nsp3-nsp4-V5	NaN	NaN	NaN	NaN	7.04876	13.0393	14.5387	8.88432	12.585	13.8623	13.4821	13.1642	10.3823	16.2377	13.767	13.6113	NaN	NaN	NaN	NaN	NaN	NaN	NaN	NaN	14	14	14	41,9	41,9	41,9	55827	0	81,1	10109000	174	0,580531922721978	1	262181043624878	118020903147713	253817681334222
Q13616	Q13616	Cullin-1	CUL1							NaN	7.66085	6.467	NaN	9.26931	9.24653	9.67525	10.3159	10.364	NaN	NaN	NaN	9.14234	13.1892	NaN	9.59727	NaN	NaN	NaN	NaN	9.38262	8.34682	NaN	NaN	25	25	25	40,2	40,2	40,2	89677	0	282,61	23019000	443	0,0343699824367158	1	0,128674387931824	0,0924394166267491	0,662053826714564
Q13617;Q13617-2	Q13617;Q13617-2	Cullin-2	CUL2							NaN	NaN	NaN	NaN	NaN	10.7634	12.2041	9.59122	NaN	NaN	NaN	NaN	5.897	14.6051	11.6239	10.5447	NaN	NaN	NaN	NaN	NaN	NaN	NaN	NaN	18	18	18	33,8	33,8	33,8	86982	0	151,45	11776000	230	0,0942890354686428	1	0,519610404968262	0,246024409857767	0,53051677548061
Q13724;Q13724-2	Q13724;Q13724-2	Mannosyl-oligosaccharide glucosidase	MOGS							NaN	NaN	NaN	NaN	NaN	10.584	9.01505	9.92122	NaN	NaN	11.0345	NaN	NaN	13.7632	10.1991	9.15778	NaN	NaN	NaN	NaN	NaN	NaN	NaN	NaN	17	17	17	35,5	35,5	35,5	91916	0	144,47	14789000	274	0,490709287028606	1	154851722717285	100654196695169	107589600287501
Q13769	Q13769	THO complex subunit 5 homolog	THOC5							11.5172	14.4051	11.166	13.9658	12.1075	12.8941	15.4472	13.1626	14.7499	13.6423	12.6637	12.682	12.6983	14.2652	11.7343	11.2191	13.4086	14.3615	13.8699	12.2619	10.5096	13.372	13.4124	15.17	28	28	28	56,5	56,5	56,5	78507	0	323,31	11497000	254	0,416910250251438	1	-0,923626661300659	-0,854212526613023	0,580497209797691
Q13813-3;Q13813;Q13813-2	Q13813-3;Q13813;Q13813-2	Spectrin alpha chain, non-erythrocytic 1	SPTAN1							NaN	NaN	NaN	NaN	NaN	5.7065	NaN	NaN	11.0046	NaN	NaN	NaN	5.01217	7.87768	NaN	NaN	10.996	6.80284	NaN	5.83362	8.85443	6.08494	8.4292	9.67539	83	83	83	48,9	48,9	48,9	282,28	0	323,31	75031000	1381	0,163932228844164	1	-0,464795827865601	-0,389468825516543	0,493327535166892
Q13823	Q13823	Nucleolar GTP-binding protein 2	GNL2							NaN	NaN	NaN	NaN	NaN	9.12603	12.8297	10.7819	10.0207	NaN	9.96093	10.3741	NaN	15.1159	12.1008	10.6281	NaN	NaN	NaN	NaN	NaN	NaN	NaN	NaN	14	14	14	24,2	24,2	24,2	83654	0	134,88	5130000	125	0,200131291540625	1	111512839794159	0,484228412833299	0,793766697906447
Q13838;Q13838-2	Q13838;Q13838-2	Spliceosome RNA helicase DDX39B	DDX39B							13.7442	15.3331	14.2639	12.8906	16.1905	15.7623	16.5868	14.6179	18.2223	15.1621	14.9361	12.942	16.6287	16.6855	13.6155	13.0771	17.0416	15.2949	15.3266	10.3563	15.9101	15.5044	14.7697	16.4956	27	27	14	75	75	48,1	48991	0	323,31	177700000	851	0,316698409020362	1	-0,787667989730835	-0,683804887428969	0,105669112340951
Q13867	Q13867	Bleomycin hydrolase	BLMH							NaN	10.3136	NaN	NaN	9.20075	NaN	NaN	NaN	10.561	NaN	NaN	NaN	NaN	10.2132	NaN	NaN	11.0345	NaN	9.25482	NaN	9.94895	11.7392	NaN	10.9361	13	13	13	46,6	46,6	46,6	52562	0	118,76	15649000	195	0,18494708450441	1	0,616426706314087	0,438932886790461	0,0808285462610219
Q14008;Q14008-3;Q14008-2	Q14008;Q14008-3;Q14008-2	Cytoskeleton-associated protein 5	CKAP5							NaN	NaN	NaN	NaN	NaN	6.65664	4.94406	NaN	5.92234	9.11494	7.88387	NaN	NaN	8.78715	4.83041	NaN	NaN	NaN	NaN	NaN	NaN	NaN	NaN	NaN	69	69	69	45,9	45,9	45,9	225,49	0	323,31	86053000	1191	0,0696209299252343	1	0,206318259239197	0,178102389153473	0,25498864929309
Q14103;Q14103-3;Q14103-4;Q14103-2	Q14103;Q14103-3;Q14103-4;Q14103-2	Heterogeneous nuclear ribonucleoprotein D0	HNRNPD							15.5586	14.8411	14.1282	11.8118	16.5801	15.2147	17.217	13.9614	18.1507	16.5029	16.2946	13.9777	14.6384	16.917	15.7588	14.8937	16.1391	13.6852	15.2756	13.8418	13.599	14.4748	13.8056	15.1067	16	16	14	33	33	30,1	38434	0	247,2	153350000	397	0,0773480421153687	1	-0,191336870193481	-0,193314622499701	0,472902976621736
Q14126	Q14126	Desmoglein-2	DSG2							NaN	NaN	NaN	NaN	NaN	NaN	11.9301	8.11312	10.3301	10.3771	9.97799	8.57088	NaN	13.2242	9.64362	NaN	9.30716	NaN	NaN	NaN	NaN	NaN	NaN	9.40331	26	26	26	37,8	37,8	37,8	122,29	0	224,79	42085000	333	0,0561088309222389	1	0,363024950027466	0,152429976530389	0,18362211384411
Q14151;Q14151-2	Q14151	Scaffold attachment factor B2	SAFB2							11.9005	12.5578	12.4645	8.46972	13.3671	12.1996	12.9562	12.6809	14.8783	12.6832	13.6029	9.36665	12.5	12.8259	11.3034	8.55834	13.7527	12.9058	13.2552	9.18861	12.3671	13.9179	13.1343	14.6161	20	20	8	26,1	26,1	11,4	107,47	0	263,08	10691000	159	0,736717233007655	1	-15040647983551	-136704013163757	0,285883960861866
Q14152;Q14152-2	Q14152;Q14152-2	Eukaryotic translation initiation factor 3 subunit A	EIF3A							NaN	NaN	NaN	NaN	NaN	7.61036	10.2678	8.2758	10.5239	NaN	6.70446	NaN	NaN	9.52953	NaN	NaN	9.96185	NaN	NaN	NaN	9.8732	NaN	5.56563	NaN	52	52	52	40,4	40,4	40,4	166,57	0	323,31	182520000	1154	0,176758665500122	1	-0,523368716239929	-0,417942307515294	0,182088827458952
Q14157;Q14157-5;Q14157-1;Q14157-4;Q14157-3	Q14157;Q14157-5;Q14157-1;Q14157-4;Q14157-3	Ubiquitin-associated protein 2-like	UBAP2L							11.4715	14.2308	15.5032	11.9489	12.7715	15.4629	16.9321	13.9453	14.9044	15.2783	16.4717	12.1052	13.1551	17.2261	13.5791	13.8088	13.8681	14.0661	15.2277	13.6495	12.577	15.2578	15.6069	16.4442	24	24	24	37,9	37,9	37,9	114,53	0	323,31	95986000	771	0,0940221098201956	1	-0,335694074630737	-0,239224384347259	0,0866869129356847
Q14165	Q14165	Malectin	MLEC							NaN	NaN	NaN	NaN	NaN	NaN	NaN	NaN	NaN	NaN	NaN	NaN	NaN	11.4587	NaN	NaN	NaN	13.4426	14.5356	10.3259	NaN	NaN	NaN	NaN	10	10	10	43,5	43,5	43,5	32233	0	45661	11949000	170	0,064749874347821	1	-0,248568773269653	-0,16968287094266	100565225850937
Q14203-4;Q14203;Q14203-6;Q14203-3;Q14203-5;Q14203-2	Q14203-4;Q14203;Q14203-6;Q14203-3;Q14203-5;Q14203-2	Dynactin subunit 1	DCTN1							NaN	NaN	NaN	NaN	6.72642	8.70404	10.7619	8.48655	NaN	NaN	NaN	NaN	NaN	9.63644	NaN	12.2905	NaN	NaN	NaN	NaN	7.45096	NaN	NaN	NaN	44	44	44	54,3	54,3	54,3	138,75	0	323,31	62644000	841	0,0243368027839508	1	-0,122679471969604	-0,0673516301060671	0,0215659056721124
Q14204	Q14204	Cytoplasmic dynein 1 heavy chain 1	DYNC1H1							NaN	NaN	NaN	NaN	NaN	5.90234	5.13681	3.50868	8.52258	NaN	5.50998	NaN	NaN	5.83051	NaN	NaN	8.17518	NaN	NaN	NaN	9.00515	NaN	NaN	NaN	190	190	190	54,7	54,7	54,7	532,4	0	323,31	421580000	3954	0,511901974327414	1	105674910545349	100822881080208	136051010810436
Q14247;Q14247-3;Q14247-2	Q14247;Q14247-3;Q14247-2	Src substrate cortactin	CTTN							12.2594	NaN	8.7285	11.2691	NaN	12.187	13.7652	NaN	14.456	13.0947	10.7903	12.2707	NaN	14.4186	13.0709	NaN	13.7529	12.9462	11.8666	13.3133	12.4117	13.1179	13.965	15.3798	16	16	16	36,4	36,4	36,4	61585	0	261,34	30702000	320	0,0292469802278109	1	0,187049508094788	0,0814887024025161	0,564472936823417
Q14257;Q14257-2	Q14257;Q14257-2	Reticulocalbin-2	RCN2					+	IP_HA-nsp3-nsp4-V5_IP_empty_pcDNA	NaN	NaN	NaN	NaN	NaN	NaN	12.4554	NaN	10.5599	11.1943	NaN	10.7565	11.5301	15.9655	13.2515	9.60444	9.50591	12.2411	11.8832	NaN	NaN	NaN	NaN	NaN	14	14	14	74,4	74,4	74,4	36876	0	323,31	32362000	355	111729978951259	1	405946433544159	203128920794671	0,653886738590968
Q14318;Q14318-2;Q14318-3	Q14318;Q14318-2	Peptidyl-prolyl cis-trans isomerase FKBP8	FKBP8							NaN	NaN	NaN	NaN	NaN	10.9457	13.1593	12.5774	NaN	11.7491	9.99265	NaN	NaN	14.5882	13.4265	NaN	NaN	NaN	9.6167	NaN	NaN	NaN	NaN	NaN	9	9	9	41,3	41,3	41,3	44561	0	212,3	20736000	187	0,0456690014541376	1	-0,313839316368103	-0,125597727850988	0,489998943638585
Q14331	Q14331	Protein FRG1	FRG1							15.7743	17.449	15.8912	15.7897	14.4093	14.8392	16.1753	14.1042	16.3977	16.4432	11.6624	16.4815	14.8372	16.3053	15.5982	15.2671	16.3749	16.6702	17.0971	15.8183	14.9019	16.8692	15.7345	16.8644	15	15	15	50,4	50,4	50,4	29172	0	90738	24299000	268	0,516862172906403	1	0,619961500167847	0,951084185489299	127941214127721
Q14444;Q14444-2	Q14444;Q14444-2	Caprin-1	CAPRIN1							12.6825	11.3591	10.3522	NaN	NaN	NaN	13.0328	9.98712	14.8933	11.7453	11.1639	12.9736	12.3422	13.7746	11.2895	12.1281	14.5862	10.4232	10.1007	11.1457	11.7627	NaN	12.433	12.3908	13	13	13	33,1	33,1	33,1	78365	0	235,19	49556000	315	0,989084273124418	1	331107699871063	181927962133183	0,297737427819529
Q14498-2;Q14498;Q14498-3	Q14498-2;Q14498;Q14498-3	RNA-binding protein 39	RBM39							15.3208	16.1268	15.5971	13.1207	16.2941	15.4316	15.9574	15.5529	17.4159	15.8446	14.778	14.6836	16.0833	17.0208	14.7636	13.0198	17.0039	15.9163	15.2921	14.3788	16.3805	16.5877	15.1166	16.958	23	23	19	58,6	58,6	52,3	58656	0	233,28	78982000	626	0,272547167153641	1	-0,58712100982666	-0,593120962096276	0,15920152764277
Q14527;Q14527-2	Q14527;Q14527-2	Helicase-like transcription factor	HLTF							10.8645	6.72137	NaN	NaN	10.5392	NaN	8.27719	NaN	12.8516	NaN	NaN	NaN	10.8206	12.2713	9.38515	NaN	11.0972	NaN	NaN	NaN	11.507	8.16159	NaN	NaN	29	29	29	42,6	42,6	42,6	113,93	0	134,08	10179000	292	0,719960313814324	1	177222120761871	136198451335893	0,718640455106076
Q14562	Q14562	ATP-dependent RNA helicase DHX8	DHX8							9.7468	11.1297	8.90162	9.4778	11.5698	12.4311	12.9164	12.1711	13.884	10.91	12.5924	8.77913	11.2183	12.7209	10.536	10.9804	12.3967	11.5102	11.5444	9.27484	10.8351	10.3176	8.03309	12.3982	28	27	27	35,2	34,5	34,5	139,31	0	179,5	10516000	301	0,823361790444782	1	-0,90823221206665	-139579611927252	0,0803082444912476
Q14571	Q14571	Inositol 1,4,5-trisphosphate receptor type 2	ITPR2							NaN	NaN	NaN	NaN	8.10371	8.35658	NaN	8.15659	9.39883	NaN	6.51311	NaN	7.05126	9.87314	NaN	6.12433	6.63826	NaN	NaN	NaN	8.56495	NaN	NaN	8.33445	9	9	7	5,4	5,4	4,6	308,06	0	40394	496230	26	0,248551007984294	1	-0,498428821563721	-0,543503418288195	0,243947259763934
Q14671;Q14671-4	Q14671;Q14671-4	Pumilio homolog 1	PUM1							NaN	NaN	NaN	NaN	NaN	NaN	9.67128	6.35438	10.9204	NaN	9.09321	11.9714	NaN	10.2531	NaN	NaN	NaN	NaN	NaN	NaN	NaN	7.46279	NaN	NaN	16	16	1	20,4	20,4	1,3	126,47	0	79711	7654800	196	0,163103410431269	1	0,543297648429871	0,392609622905441	0,109890050484618
Q14677-3;Q14677-2;Q14677	Q14677-3;Q14677-2;Q14677	Clathrin interactor 1	CLINT1							14.3784	15.8622	14.0405	13.4657	12.3484	15.6395	16.8397	12.1606	16.2556	16.1073	16.2717	14.3531	14.0508	16.5979	13.2559	12.6522	16.4923	16.1994	16.2169	13.0001	13.5282	16.238	16.6369	16.017	21	21	21	36,7	36,7	36,7	70294	0	233,68	42036000	586	0,0252112653756122	1	-0,107862234115601	-0,0690356331180245	0,51213521594602
Q14684;Q14684-2	Q14684;Q14684-2	Ribosomal RNA processing protein 1 homolog B	RRP1B		+	+		+	IP_HA-nsp3-nsp4-V5_IP_empty_pcDNA;IP_HA-nsp3-nsp4-V5_IP_HA-nsp4-V5;IP_HA-nsp3-nsp4-V5_IP_nsp3-nsp4-V5	8.64285	NaN	NaN	NaN	10.2971	14.1666	14.9848	13.581	14.556	14.7015	14.9562	14.7227	12.6355	17.0308	15.4013	14.9746	11.8465	9.91586	NaN	9.17433	8.48462	NaN	10.5018	11.9354	25	25	25	55,8	55,8	55,8	84427	0	323,31	42584000	544	0,605200667791767	1	17531886100769	119186613602594	229707211694804
Q14690	Q14690	Protein RRP5 homolog	PDCD11							NaN	NaN	9.43579	4.27113	NaN	11.0362	14.5681	NaN	12.9704	14.6379	13.1366	NaN	NaN	15.4956	15.8046	12.8976	NaN	NaN	NaN	NaN	8.60381	NaN	NaN	NaN	11	11	11	10,7	10,7	10,7	208,7	0	54664	38878000	43	0,567035880410732	1	285216593742371	116278594162754	14369102424808
Q14692	Q14692	Ribosome biogenesis protein BMS1 homolog	BMS1							NaN	NaN	NaN	NaN	NaN	10.1302	9.63762	9.79349	NaN	NaN	10.8345	NaN	NaN	13.0968	9.11712	7.92719	NaN	NaN	NaN	NaN	NaN	NaN	NaN	NaN	15	15	15	17,6	17,6	17,6	145,81	0	65675	2688200	85	0,14455801627025	1	0,610034584999084	0,357919088409944	0,414477371029022
Q14697	Q14697	Neutral alpha-glucosidase AB	GANAB							NaN	NaN	NaN	NaN	NaN	NaN	NaN	NaN	7.97441	NaN	NaN	NaN	NaN	10.5884	NaN	NaN	9.1097	10.8396	10.2996	9.52331	9.43263	NaN	NaN	NaN	47	47	1	62,2	62,2	2,2	106,87	0	323,31	177480000	1084	0,0556025727131508	1	0,25012218952179	0,148392925944469	0,910652913588015
Q14839;Q14839-2	Q14839;Q14839-2	Chromodomain-helicase-DNA-binding protein 4	CHD4							NaN	NaN	NaN	NaN	7.18953	NaN	NaN	NaN	10.1981	NaN	NaN	NaN	7.72089	10.1059	NaN	6.99141	8.86851	NaN	NaN	NaN	8.42911	NaN	NaN	7.53021	50	50	36	38,3	38,3	29,2	218	0	323,31	37144000	810	0,217181021605459	1	0,434198260307312	0,482902302653461	0,107316714901312
Q14966;Q14966-3;Q14966-5;Q14966-4;Q14966-2;Q14966-6	Q14966;Q14966-3;Q14966-5;Q14966-4	Zinc finger protein 638	ZNF638							NaN	NaN	NaN	NaN	NaN	8.14231	10.8687	7.32256	9.73402	NaN	7.29434	NaN	NaN	10.686	8.57501	NaN	6.50289	NaN	NaN	NaN	NaN	NaN	NaN	6.76182	18	18	18	14,5	14,5	14,5	220,62	0	136,4	4643600	142	0,0198212165522066	1	0,0778394937515259	0,0542570083201641	0,272261969498287
Q14974;Q14974-2	Q14974;Q14974-2	Importin subunit beta-1	KPNB1							10.3779	9.69532	9.11873	NaN	11.5361	12.6574	13.1991	11.7695	12.1997	11.2231	13.3333	10.632	11.5023	13.891	10.2235	10.9353	11.6088	7.59178	9.68624	NaN	13.1982	9.12714	7.81449	8.11291	42	42	42	62	62	62	97169	0	323,31	443130000	1433	0,311050310441545	1	-0,652455568313599	-0,662673449313922	104807156963403
Q14978-3	Q14978-3	Nucleolar and coiled-body phosphoprotein 1	NOLC1							13.6641	13.9756	12.7642	14.0588	9.89017	11.5972	13.2811	7.57758	14.6743	13.2821	12.3033	14.2577	11.8103	13.5249	12.5496	9.90576	15.2531	14.5466	13.9339	13.1442	11.6001	13.9225	14.1945	14.3746	13	13	1	19,7	19,7	3,4	73744	0	28212	11782000	142	0,419279202588596	1	136112725734711	0,884245562471364	136736431761049
Q15007;Q15007-2	Q15007;Q15007-2	Pre-mRNA-splicing regulator WTAP	WTAP							13.5563	13.5672	14.0431	12.6745	NaN	14.2317	14.6092	12.2547	15.3531	13.2903	14.2195	13.2016	NaN	15.3234	13.4675	12.722	15.2992	14.8358	14.2484	13.9341	13.0479	15.2233	15.8238	16.5091	17	17	17	54,8	54,8	54,8	44243	0	178,63	12012000	177	0,0861594113799757	1	0,466940522193909	0,226151882860961	0,70701761945435
Q15008;Q15008-4;Q15008-3;Q15008-2	Q15008;Q15008-4;Q15008-3;Q15008-2	26S proteasome non-ATPase regulatory subunit 6	PSMD6							NaN	NaN	NaN	NaN	NaN	14.1043	15.5685	9.19387	14.4649	14.873	14.3364	13.7642	NaN	15.3392	14.8902	13.2162	11.5252	13.6604	14.7374	11.5673	NaN	NaN	NaN	NaN	22	22	22	69,4	69,4	69,4	45531	0	194,52	91748000	638	0,130778320237268	1	0,960395574569702	0,335493661573685	0,0522826227409067
Q15029;Q15029-2;Q15029-3	Q15029;Q15029-2;Q15029-3	116 kDa U5 small nuclear ribonucleoprotein component	EFTUD2							14.4215	16.8556	16.1045	15.4501	16.2175	16.0416	16.7066	16.0505	17.4891	14.8628	15.7964	14.7569	16.1334	16.805	14.0816	15.2406	16.5504	15.9693	16.3264	13.5059	15.7706	16.5221	15.5025	17.2906	61	61	60	81,2	81,2	80,1	109,43	0	323,31	201630000	1852	0,520585125942438	1	-0,688863277435303	-0,970810299993223	0,0083519871097895
Q15038;Q15038-3;Q15038-6;Q15038-4	Q15038;Q15038-3;Q15038-6;Q15038-4	DAZ-associated protein 2	DAZAP2		+			+	IP_HA-nsp3-nsp4-V5_IP_empty_pcDNA;IP_HA-nsp3-nsp4-V5_IP_HA-nsp4-V5	NaN	NaN	14.3635	NaN	16.6416	13.6475	NaN	15.7071	NaN	NaN	14.7755	NaN	15.8602	17.855	14.8146	15.9957	NaN	NaN	NaN	NaN	14.5993	13.1015	NaN	15.7678	2	2	2	31	31	31	17318	0	32072	697810	16	0,615194632245486	1	258147573471069	123416008749726	487818951933657
Q15050	Q15050	Ribosome biogenesis regulatory protein homolog	RRS1							NaN	NaN	NaN	NaN	NaN	10.8099	12.3475	10.352	10.3006	11.5819	NaN	10.9029	9.42393	15.0495	NaN	12.2228	NaN	NaN	NaN	NaN	NaN	NaN	NaN	NaN	9	9	9	35,3	35,3	35,3	41193	0	96047	4755500	74	0,244725349707016	1	120407867431641	0,573329028670419	12211882169863
Q15070;Q15070-2	Q15070;Q15070-2	Mitochondrial inner membrane protein OXA1L	OXA1L							NaN	NaN	NaN	NaN	NaN	NaN	NaN	NaN	NaN	NaN	NaN	NaN	NaN	12.658	12.4953	10.0471	NaN	NaN	NaN	NaN	NaN	NaN	NaN	NaN	5	5	2	12,2	12,2	4,8	48547	0	84358	2094900	43	0,693309739105307	1	25507675409317	135420390446917	0,65406961306576
Q15084;Q15084-5;Q15084-3;Q15084-4;Q15084-2	Q15084;Q15084-5;Q15084-3;Q15084-4;Q15084-2	Protein disulfide-isomerase A6	PDIA6							NaN	NaN	NaN	NaN	NaN	NaN	10.1783	NaN	11.6611	NaN	NaN	NaN	NaN	11.9529	NaN	NaN	13.3455	14.205	13.2195	NaN	NaN	NaN	NaN	NaN	18	18	18	46,1	46,1	46,1	48121	0	323,31	100010000	399	0,431958106414999	1	139116680622101	0,906097570641733	0,763611473385266
Q15165;Q15165-3;Q15165-1	Q15165;Q15165-3;Q15165-1	Serum paraoxonase/arylesterase 2	PON2							NaN	NaN	NaN	NaN	NaN	NaN	NaN	NaN	NaN	NaN	NaN	NaN	NaN	12.1944	NaN	NaN	NaN	11.9979	12.1503	9.88142	NaN	NaN	NaN	NaN	8	8	8	37,3	37,3	37,3	39,38	0	26697	1414900	54	0,307747150701882	1	109958565235138	0,685433789388843	0,656742650597298
Q15233;Q15233-2	Q15233;Q15233-2	Non-POU domain-containing octamer-binding protein	NONO							12.6163	9.64082	8.12008	NaN	13.2566	14.0314	15.0582	13.9799	15.214	13.728	15.216	13.5464	13.4345	16.1528	13.3857	11.6258	13.4596	12.0218	13.4844	NaN	14.2649	11.6903	12.2228	10.4722	23	23	22	53,5	53,5	51,8	54231	0	323,31	226000000	606	0,165887832262501	1	-0,431792020797729	-0,390690799197099	0,55375892703723
Q15287;Q15287-3;Q15287-2	Q15287;Q15287-3;Q15287-2	RNA-binding protein with serine-rich domain 1	RNPS1							16.2797	16.654	16.445	15.447	15.0919	15.8278	17.7377	15.5176	18.6302	14.2948	15.8836	12.5114	15.8175	17.065	12.7414	12.8085	17.3087	16.018	16.7803	15.3587	15.089	16.2861	17.0419	18.1316	5	5	5	23,3	23,3	23,3	34208	0	96037	33720000	202	0,538505891039985	1	-143566751480103	-107491648632548	0,736441902765803
Q15365	Q15365	Poly(rC)-binding protein 1	PCBP1							17.2009	18.1688	17.8403	17.186	17.5468	17.8254	18.0368	16.9824	18.8355	17.8495	17.8039	17.1631	17.7473	18.2633	16.8679	16.6605	18.4988	18.0846	18.0162	17.0583	17.6502	18.2808	17.4835	18.3532	19	19	15	84,8	84,8	73,9	37497	0	323,31	272310000	896	0,190318218434482	1	-0,213088512420654	-0,394774243607188	0,500978387015301
Q15366-2	Q15366-2	Poly(rC)-binding protein 2	PCBP2							NaN	NaN	NaN	NaN	NaN	11.7014	12.0151	NaN	9.87337	12.4474	12.2442	11.4357	NaN	12.1311	11.988	10.3892	NaN	NaN	NaN	NaN	NaN	NaN	NaN	NaN	17	1	0	71,6	3,8	0	38651	0	20,14	11420000	32	0,141911243183646	1	0,794977784156799	0,357208036621061	0,583177843009637
Q15366-5;Q15366-8	Q15366-5;Q15366-8	Poly(rC)-binding protein 2	PCBP2					+	IP_HA-nsp3-nsp4-V5_IP_empty_pcDNA	13.25	13.3886	13.3581	12.093	15.5661	16.3557	16.747	15.578	16.4071	15.6401	16.4735	14.6392	14.9972	16.532	15.2174	15.5843	14.4871	14.4698	14.2091	12.4858	14.492	13.2515	13.492	13.844	17	13	0	82,7	71	0	35346	0	323,31	151140000	430	0,486087375137267	1	-0,479002714157104	-0,873405363566306	153047301038713
Q15369;Q15369-2	Q15369;Q15369-2	Transcription elongation factor B polypeptide 1	TCEB1							NaN	NaN	NaN	NaN	NaN	12.962	14.3806	12.6456	12.7343	14.6969	12.4919	12.6092	NaN	16.4078	15.6638	12.4877	10.7274	NaN	NaN	NaN	NaN	NaN	NaN	NaN	5	5	5	75	75	75	12473	0	180,37	33211000	98	0,0926078650681545	1	0,700859308242798	0,245131405560146	0,725722370451025
Q15370;Q15370-2	Q15370;Q15370-2	Transcription elongation factor B polypeptide 2	TCEB2		+	+		+	IP_HA-nsp3-nsp4-V5_IP_empty_pcDNA;IP_HA-nsp3-nsp4-V5_IP_HA-nsp4-V5;IP_HA-nsp3-nsp4-V5_IP_nsp3-nsp4-V5	NaN	NaN	NaN	NaN	9.2095	13.3392	13.1198	12.3744	NaN	10.7681	12.1952	NaN	12.1416	14.9607	10.6315	13.2192	NaN	NaN	NaN	NaN	8.74786	NaN	NaN	NaN	10	10	10	84,7	84,7	84,7	13133	0	182,37	23201000	200	0,220639071968059	1	0,727550029754639	0,512018950076672	253411910399558
Q15392;Q15392-2	Q15392;Q15392-2	Delta(24)-sterol reductase	DHCR24							NaN	NaN	NaN	NaN	NaN	7.96982	12.5012	NaN	NaN	11.0384	9.12422	10.7026	NaN	14.1334	13.143	8.39558	NaN	10.4994	9.24394	NaN	NaN	NaN	NaN	NaN	13	13	13	28,5	28,5	28,5	60101	0	77384	13512000	174	0,41633802293129	1	211460947990417	0,900174036510339	0,273664791899309
Q15393;Q15393-3;Q15393-2	Q15393	Splicing factor 3B subunit 3	SF3B3							15.3512	17.1882	16.6614	15.8017	15.5835	16.2657	17.0477	15.8528	17.5577	15.8803	16.1599	15.5696	16.1809	17.0756	15.6043	15.5426	17.1989	16.742	16.6372	14.5705	15.3902	16.9016	16.3088	17.7958	56	56	56	67,8	67,8	67,8	135,58	0	323,31	230100000	1676	0,0644456128789172	1	-0,0866000652313232	-0,149922161549952	0,0998633556773129
Q15424;Q15424-3;Q15424-4;Q15424-2	Q15424;Q15424-3;Q15424-4;Q15424-2	Scaffold attachment factor B1	SAFB							10.6791	10.5028	10.592	NaN	9.5014	10.6734	12.7846	10.091	14.2291	12.18	11.0921	9.78481	7.31678	13.1296	10.2382	NaN	13.181	10.7095	9.92441	7.97636	10.7964	11.3346	11.4442	13.5706	20	9	9	26,8	14,4	14,4	102,64	0	100,23	4593900	134	0,395910932316149	1	-154835748672485	-0,852237304882336	0,268044231319868
Q15427	Q15427	Splicing factor 3B subunit 4	SF3B4							13.3671	15.1345	14.4303	14.5576	12.841	13.9269	14.4826	13.2339	15.3467	14.1528	14.0407	14.6847	14.239	14.6623	13.9653	13.4516	14.9912	14.3675	14.9446	13.3641	12.6645	14.9549	14.0498	15.6259	7	7	7	25,5	25,5	25,5	44385	0	159,04	15126000	201	0,46636040105596	1	0,458477973937988	0,842645291245012	0,312380828458365
Q15428	Q15428	Splicing factor 3A subunit 2	SF3A2							14.1265	15.0498	13.4285	11.7742	10.6008	12.4824	15.4134	14.0566	15.0592	14.5274	12.5271	15.2283	13.5097	15.521	13.0052	12.1867	15.0101	15.1151	15.0242	13.7604	10.7554	14.7702	13.8762	15.3189	15	15	15	35,1	35,1	35,1	49255	0	96954	13288000	251	0,124369805057183	1	0,417329788208008	0,307770059328568	0,73626332670247
Q15434	Q15434	RNA-binding motif, single-stranded-interacting protein 2	RBMS2							10.255	NaN	NaN	NaN	NaN	11.2156	12.5333	NaN	12.3709	11.2006	11.2921	13.2826	NaN	12.4709	NaN	NaN	NaN	10.4518	NaN	10.6532	NaN	NaN	NaN	11.8759	6	6	4	23,3	23,3	18,7	43958	0	12424	1459100	37	0,283443207137043	1	-11658478975296	-0,644338453012214	0,179230201300429
Q15459;Q15459-2	Q15459;Q15459-2	Splicing factor 3A subunit 1	SF3A1							15.4844	17.0619	16.6102	15.8395	16.2371	15.7156	16.7445	16.2133	17.6054	15.8361	15.6768	15.6061	16.2329	16.56	14.8978	14.8082	17.1337	16.3309	16.3617	15.0076	15.7667	16.6257	15.8627	17.499	39	39	39	52,8	52,8	52,8	88885	0	323,31	144630000	1108	0,566898860583976	1	-0,602892160415649	-100910897133265	0,408352639171808
Q15517	Q15517	Corneodesmosin	CDSN							NaN	13.6647	10.1276	NaN	NaN	NaN	13.0263	NaN	13.1745	NaN	NaN	NaN	NaN	11.3897	NaN	NaN	12.489	12.6345	12.8367	NaN	NaN	13.4891	NaN	12.8443	3	3	3	9,6	9,6	9,6	51522	0	19785	1089700	18	0,0727247126587218	1	-0,380929350852966	-0,192764718199086	108761419670323
Q15542;Q15542-2	Q15542;Q15542-2	Transcription initiation factor TFIID subunit 5	TAF5							12.1478	13.2511	11.8669	12.3669	9.504	NaN	12.6548	NaN	15.2364	11.388	8.41836	11.6869	12.9989	12.9386	NaN	NaN	15.3616	13.2968	13.3204	11.4859	13.1806	12.746	12.1818	14.5077	28	28	27	54,6	54,6	50,4	86829	0	174,97	6827000	158	0,135617401614421	1	0,929109454154968	0,345783857226056	0,88479919685687
Q15545	Q15545	Transcription initiation factor TFIID subunit 7	TAF7							NaN	10.1463	9.03268	11.4893	10.7388	NaN	10.4568	9.28575	14.0892	NaN	NaN	8.55082	10.9229	11.3836	NaN	NaN	13.8401	9.19256	10.7363	NaN	11.9517	10.6855	11.3369	12.7974	11	11	11	45,6	45,6	45,6	40259	0	51964	1243100	46	0,121589984840315	1	-0,404236435890198	-0,301301480278858	0,317812094477828
Q15633;Q15633-2	Q15633;Q15633-2	RISC-loading complex subunit TARBP2	TARBP2							NaN	NaN	NaN	NaN	NaN	NaN	12.3039	NaN	9.8363	10.8557	10.1193	NaN	NaN	13.8017	NaN	NaN	NaN	NaN	NaN	NaN	NaN	NaN	NaN	NaN	5	5	5	29,2	29,2	29,2	39039	0	37861	2305600	81	0,152993184614167	1	-0,990053653717041	-0,384367417416502	0,162395822120892
Q15637-6;Q15637;Q15637-4;Q15637-2;Q15637-3;Q15637-5;Q15637-7	Q15637-6;Q15637;Q15637-4;Q15637-2;Q15637-3;Q15637-5;Q15637-7	Splicing factor 1	SF1							NaN	9.9122	11.1797	NaN	12.7293	12.5824	10.4648	11.33	13.3738	9.83976	12.3685	10.7933	9.95687	13.2293	10.0235	NaN	11.6797	NaN	NaN	NaN	12.713	NaN	9.56807	13.1754	17	17	17	37,1	37,1	37,1	61888	0	119,28	64221000	385	0,575424162706107	1	-151850259304047	-113518699131408	0,0760817737022607
Q15717;Q15717-2	Q15717;Q15717-2	ELAV-like protein 1	ELAVL1							14.7967	15.4927	14.5182	13.0367	16.264	16.6009	16.1422	15.3027	17.2344	15.152	16.8238	14.3588	16.005	16.9763	15.613	15.1798	15.9473	14.8342	15.5186	14.092	15.0814	15.4766	14.2067	15.9404	17	17	16	63,8	63,8	61	36091	0	205,7	33260000	374	0,104401362419759	1	-0,133884429931641	-0,233961890292574	0,742758093318079
Q15758;Q15758-3;Q15758-2	Q15758;Q15758-3;Q15758-2	Neutral amino acid transporter B(0)	SLC1A5							NaN	9.56087	NaN	NaN	12.1372	12.3225	NaN	11.8655	NaN	NaN	11.7217	NaN	12.0089	NaN	NaN	10.9585	10.9149	NaN	NaN	NaN	13.0872	11.0408	NaN	NaN	10	10	10	28,1	28,1	28,1	56598	0	100,51	37600000	152	0,379343536696738	1	-127156162261963	-0,814706693947844	0,373808315921177
Q15907;Q15907-2	Q15907;Q15907-2	Ras-related protein Rab-11B	RAB11B							NaN	12.0705	11.2013	11.9921	NaN	NaN	11.7159	NaN	13.1429	11.3606	NaN	10.8873	NaN	12.1779	NaN	10.8061	12.9355	9.98428	12.258	9.46879	10.6167	9.43402	11.8075	12.8781	11	11	2	55,5	55,5	13,3	24488	0	58448	19758000	131	0,599003109148005	1	207008051872253	119484614685902	0,428304136053911
Q16514;Q16514-2	Q16514;Q16514-2	Transcription initiation factor TFIID subunit 12	TAF12							14.0007	10.6844	NaN	NaN	NaN	NaN	NaN	NaN	13.3959	NaN	NaN	12.2429	NaN	10.985	NaN	10.5618	14.0663	NaN	NaN	12.5264	11.063	NaN	11.7976	12.1861	4	4	4	42,2	42,2	42,2	17924	0	68512	564930	13	0,91325250401406	1	193488335609436	164602474155084	0,564571110010292
Q16576	Q16576	Histone-binding protein RBBP7	RBBP7							NaN	12.2807	10.7665	10.2467	NaN	9.606	14.1068	12.2909	14.1731	8.60592	9.73261	11.9101	9.34851	14.3778	10.6827	10.0771	13.4232	12.4807	12.3134	NaN	NaN	12.1745	11.6515	13.0718	18	18	1	72,9	72,9	2,4	47,82	0	323,31	111860000	497	0,10063448650708	1	0,560586214065552	0,261361565500103	0,111820588336186
Q16594	Q16594	Transcription initiation factor TFIID subunit 9	TAF9							NaN	11.026	10.7407	NaN	11.1018	NaN	NaN	10.9586	12.3114	10.0118	NaN	NaN	11.0653	8.5871	NaN	NaN	12.2016	11.025	9.8395	NaN	11.8805	10.4986	NaN	11.236	10	4	4	50,4	28,4	28,4	28974	0	26956	575400	24	0,258907600132592	1	-0,73814845085144	-0,581834331685416	0,430317139203851
Q16629;Q16629-4;Q16629-3;Q16629-2	Q16629;Q16629-4;Q16629-3;Q16629-2	Serine/arginine-rich splicing factor 7	SRSF7							16.724	17.9046	18.3979	17.1765	15.8579	17.5891	18.8311	15.9485	18.8272	18.1921	17.911	17.6653	16.5654	19.3994	18.0484	14.9024	18.0116	18.3351	18.6024	17.2106	16.1592	18.4818	19.4177	19.9722	13	13	12	41,6	41,6	41,6	27366	0	74244	91923000	392	0,0502592267441547	1	0,172263383865356	0,132323739209608	0,342822950975548
Q16630;Q16630-2;Q16630-3	Q16630;Q16630-2;Q16630-3	Cleavage and polyadenylation specificity factor subunit 6	CPSF6							10.2855	13.6572	12.2779	8.40084	12.0622	11.8662	11.3829	7.69558	13.3514	12.4583	10.2869	10.3245	12.2471	11.2626	10.6954	7.89682	12.4798	12.1908	12.1675	8.48941	13.2963	13.8059	11.7014	13.795	11	11	11	24	24	24	59209	0	323,31	36411000	260	0,0575287885639031	1	-0,22624945640564	-0,151972318908128	0,246429922760542
Q16637;Q16637-4;Q16637-2;Q16637-3	Q16637;Q16637-4;Q16637-2;Q16637-3	Survival motor neuron protein	SMN1					+	IP_HA-nsp3-nsp4-V5_IP_empty_pcDNA	NaN	12.2574	11.5647	NaN	14.2924	16.0534	15.2908	14.9133	14.7239	14.3201	16.3948	14.4081	14.5943	16.8438	13.2521	15.4412	13.9646	11.3976	12.3152	NaN	14.789	14.2989	14.0316	14.63	7	7	7	31	31	31	31848	0	104,45	22981000	138	0,0434697130752107	1	-0,104647636413574	-0,1115074198789	124535308532353
Q16643;Q16643-3;Q16643-2	Q16643;Q16643-3;Q16643-2	Drebrin	DBN1							NaN	NaN	NaN	NaN	NaN	10.5282	8.66853	NaN	11.8183	NaN	9.83515	9.80859	NaN	9.47758	NaN	NaN	12.315	NaN	NaN	11.068	10.0276	NaN	11.1113	12.6701	11	11	11	31	31	31	71428	0	92191	2084300	77	0,693389684734699	1	-134949314594269	-12932047778715	0,499340355918925
Q6FI13;Q16777	Q6FI13;Q16777	Histone H2A type 2-A;Histone H2A type 2-C	HIST2H2AA3;HIST2H2AC							12.6671	11.6414	12.0862	NaN	10.8179	11.7998	11.0828	10.7039	NaN	16.5679	11.58	14.257	13.4726	13.2257	16.6959	12.2702	NaN	14.4613	15.3887	12.7577	10.1226	10.6485	9.33222	NaN	6	1	1	60	22,3	22,3	14095	0	71952	2873400	69	15260031227162	1	281496953964233	257511515988273	0,264379163421393
Q16850;Q16850-2	Q16850;Q16850-2	Lanosterol 14-alpha demethylase	CYP51A1							NaN	NaN	NaN	NaN	NaN	8.35156	11.3888	NaN	NaN	10.7679	6.50379	NaN	8.20594	13.6463	13.0112	10.566	NaN	7.35332	NaN	NaN	NaN	NaN	NaN	NaN	17	17	17	51,9	51,9	51,9	56805	0	154,93	22926000	327	0,903735819605929	1	293386626243591	16810697110076	132706386072082
Q16891-2	Q16891-2	MICOS complex subunit MIC60	IMMT					+	IP_HA-nsp3-nsp4-V5_IP_empty_pcDNA	NaN	NaN	8.3254	NaN	10.798	13.7205	14.7532	13.3025	11.5169	10.6894	11.5329	10.4802	10.3874	14.6979	11.606	11.0222	9.79675	8.96457	8.16516	NaN	10.5026	8.98965	9.03722	9.1637	31	31	2	55,6	55,6	3,9	82624	0	323,31	69836000	645	0,424396047908855	1	-121516942977905	-0,885588040125472	165117473403194
Q1ED39	Q1ED39	Lysine-rich nucleolar protein 1	KNOP1							NaN	NaN	NaN	NaN	NaN	8.14456	11.0672	9.84541	NaN	NaN	9.29276	NaN	NaN	13.378	11.9017	10.3726	NaN	NaN	NaN	NaN	NaN	NaN	NaN	NaN	8	8	8	26,9	26,9	26,9	51588	0	32515	645140	30	0,373456515762615	1	1505530834198	0,812857614623631	110303200121806
Q1KMD3	Q1KMD3	Heterogeneous nuclear ribonucleoprotein U-like protein 2	HNRNPUL2							10.0459	7.06447	NaN	NaN	NaN	NaN	12.8591	9.29598	14.9335	10.7913	NaN	10.6536	10.3692	12.7877	8.63376	NaN	12.377	NaN	9.48337	NaN	NaN	9.89454	NaN	11.4613	17	17	17	29	29	29	85104	0	57842	2803300	69	0,0647396192631649	1	0,400610685348511	0,174171133092701	0,0804265331339068
Q2NL82	Q2NL82	Pre-rRNA-processing protein TSR1 homolog	TSR1							NaN	NaN	NaN	NaN	NaN	10.833	12.1201	11.0138	NaN	NaN	11.2116	NaN	NaN	13.4766	9.96665	10.7226	7.40761	NaN	NaN	NaN	NaN	NaN	NaN	NaN	19	19	18	37,9	37,9	36,1	91809	0	84442	20257000	268	0,00829964734633224	0,997160949868074	0,0369998216629028	0,0231823492138107	112571092593709
Q2TAY7;Q2TAY7-2	Q2TAY7;Q2TAY7-2	WD40 repeat-containing protein SMU1;WD40 repeat-containing protein SMU1, N-terminally processed	SMU1							13.4026	12.8834	12.3014	12.9722	13.1742	13.2031	14.8591	12.2203	15.4323	14.6057	12.7056	13.3896	12.9713	13.334	12.0103	10.643	14.5	13.616	13.77	11.7629	10.9738	11.8996	12.5723	14.3608	21	21	21	61	61	61	57543	0	217,79	15344000	294	0,665336383913988	1	-112450170516968	-123106244093139	0,676132964619296
Q2TBE0;Q2TBE0-2;Q2TBE0-3	Q2TBE0;Q2TBE0-2;Q2TBE0-3	CWF19-like protein 2	CWF19L2							NaN	NaN	NaN	NaN	NaN	NaN	NaN	NaN	11.6356	NaN	NaN	NaN	NaN	NaN	NaN	NaN	11.702	9.83637	8.25479	NaN	NaN	NaN	NaN	11.163	9	9	9	13,1	13,1	13,1	103,79	0	20229	491260	24	NaN	1	0	NaN	0,895539162653566
Q3B726	Q3B726	DNA-directed RNA polymerase I subunit RPA43	TWISTNB							NaN	11.8169	9.41026	NaN	NaN	10.1524	9.79482	11.7829	NaN	NaN	NaN	NaN	NaN	12.8296	NaN	NaN	NaN	NaN	NaN	NaN	NaN	11.7228	NaN	10.0649	3	3	3	20,1	20,1	20,1	37432	0	19911	334640	10	0,478054472340195	1	-224911880493164	-100648840706328	0,074638786421935
Q3MHD2;Q3MHD2-2	Q3MHD2;Q3MHD2-2	Protein LSM12 homolog	LSM12							12.5958	NaN	NaN	NaN	NaN	NaN	14.6883	NaN	14.8616	12.6268	13.5005	13.3845	NaN	12.9383	12.4916	NaN	13.4684	NaN	12.5022	NaN	NaN	NaN	12.4652	13.1312	5	5	5	45,1	45,1	45,1	21701	0	26,98	8952000	94	0,0473262703159816	1	0,356457114219666	0,130407152800594	0,201245653795696
Q3YEC7;Q3YEC7-2;Q3YEC7-3;Q3YEC7-4;Q3YEC7-6;Q3YEC7-5	Q3YEC7;Q3YEC7-2;Q3YEC7-3;Q3YEC7-4;Q3YEC7-6	Rab-like protein 6	RABL6							10.1188	15.51	13.5725	11.1277	11.05	12.7912	14.7212	9.49725	14.6823	11.8637	11.1611	NaN	11.0497	15.2881	11.161	9.73637	14.4148	14.1266	13.8916	10.6657	10.6555	15.6537	14.0223	15.0182	24	24	24	42,4	42,4	42,4	79548	0	133,21	12060000	210	0,0435617366044833	1	-0,206102848052979	-0,117904658988207	0,440171761025387
Q3ZCM7	Q3ZCM7	Tubulin beta-8 chain	TUBB8					+	IP_HA-nsp3-nsp4-V5_IP_empty_pcDNA	NaN	11.0146	10.4003	NaN	12.3872	14.1841	11.712	12.0608	11.2572	12.6897	13.8113	NaN	13.2614	15.467	12.7413	13.7696	12.0677	11.743	11.5838	NaN	13.6121	11.9655	NaN	10.4313	10	2	2	24,5	7,4	7,4	49775	0	323,31	85997000	103	0,743806923538552	1	12238290309906	134865432671004	125440806670657
Q4VCS5;Q4VCS5-2	Q4VCS5;Q4VCS5-2	Angiomotin	AMOT							11.9029	NaN	NaN	NaN	11.7264	12.2327	12.4714	11.5498	14.3414	10.8302	11.5182	11.8027	11.066	13.2181	NaN	10.0564	13.9611	11.7237	10.0871	9.98868	12.5684	10.5627	12.3826	14.2058	33	33	32	38,8	38,8	37,9	118,08	0	323,31	54861000	637	0,597189749415381	1	-169399440288544	-117699861424005	0,294686918733357
Q53F19	Q53F19	Uncharacterized protein C17orf85	C17orf85							NaN	11.5184	NaN	NaN	NaN	10.8304	11.2858	NaN	13.392	11.5737	11.165	NaN	NaN	10.2386	NaN	NaN	11.7496	11.093	11.6969	NaN	NaN	9.51365	NaN	11.8788	6	6	2	11,9	11,9	4,2	70592	0	16034	1031600	31	0,426116999747692	1	-144513082504272	-0,898790298161061	139857993560883
Q53GQ0;Q53GQ0-2	Q53GQ0	Very-long-chain 3-oxoacyl-CoA reductase	HSD17B12			+			IP_HA-nsp3-nsp4-V5_IP_nsp3-nsp4-V5	NaN	NaN	NaN	NaN	NaN	11.8334	11.4508	9.85053	NaN	NaN	10.2176	NaN	10.0853	14.601	12.0123	11.6145	NaN	NaN	NaN	NaN	NaN	NaN	NaN	NaN	12	12	12	57,7	57,7	57,7	34324	0	147,42	30307000	238	0,684697843648355	1	205280423164368	132415978097968	197893900295813
Q53GS9;Q53GS9-2;Q53GS9-3	Q53GS9;Q53GS9-2;Q53GS9-3	U4/U6.U5 tri-snRNP-associated protein 2	USP39							9.98157	15.8708	14.7395	14.0607	14.5459	14.9329	14.6016	14.7246	15.4715	12.8925	14.5332	10.9298	15.3399	15.7273	12.4379	15.0655	15.3536	13.8967	14.5129	8.94301	14.5115	15.4776	14.2767	16.2793	17	17	17	45	45	45	65,38	0	159,46	40447000	434	0,0266783041804006	1	-0,0586204528808594	-0,0687835619056402	0,396225312138338
Q53H12;Q53H12-2	Q53H12	Acylglycerol kinase, mitochondrial	AGK							NaN	NaN	NaN	NaN	8.35275	11.4773	13.3343	NaN	NaN	NaN	10.8208	NaN	9.94673	13.6629	NaN	10.7044	NaN	7.87719	NaN	NaN	9.7676	6.95513	8.66881	NaN	17	17	17	56,4	56,4	56,4	47137	0	254,48	30541000	253	0,025375405664521	1	0,130123972892761	0,0702182991995015	10255206184476
Q58FF8	Q58FF8	Putative heat shock protein HSP 90-beta 2	HSP90AB2P							11.1394	11.9737	10.3708	NaN	NaN	NaN	NaN	8.03232	NaN	10.2	NaN	NaN	12.1082	12.5333	9.7708	NaN	12.2998	NaN	10.5791	NaN	11.7393	11.6367	NaN	10.5557	7	1	1	18,6	3,9	3,9	44348	0	21909	97252000	74	0,693804588803732	1	237479639053345	134964642905849	0,0387381103124784
Q5BKZ1;Q5BKZ1-3;Q5BKZ1-2	Q5BKZ1;Q5BKZ1-3	DBIRD complex subunit ZNF326	ZNF326							12.8199	13.2881	13.101	NaN	14.504	14.6736	15.3499	14.2809	16.4968	14.3867	14.8738	14.4326	14.1979	15.4215	13.3425	13.685	14.3745	14.1264	13.3581	12.392	13.4842	13.4038	13.0635	15.4904	22	22	22	50	50	50	65653	0	192,43	17077000	245	0,481059668584397	1	-0,540368795394897	-0,885526121928667	0,416047897658931
Q5C9Z4	Q5C9Z4	Nucleolar MIF4G domain-containing protein 1	NOM1							NaN	NaN	NaN	NaN	NaN	NaN	9.89414	NaN	11.5943	NaN	NaN	8.89633	NaN	13.4833	8.50176	11.3183	NaN	NaN	10.2869	NaN	NaN	NaN	NaN	11.8976	12	12	12	19,2	19,2	19,2	96256	0	50161	3693600	83	0,797841408538317	1	286219358444214	15211570480417	0,438928487700717
Q5JTH9;Q5JTH9-2;Q5JTH9-3	Q5JTH9;Q5JTH9-2;Q5JTH9-3	RRP12-like protein	RRP12							NaN	NaN	NaN	NaN	NaN	9.26547	7.77972	NaN	6.17802	NaN	9.74361	NaN	NaN	12.4121	8.40782	10.3854	NaN	NaN	NaN	NaN	NaN	NaN	NaN	NaN	20	20	20	24,9	24,9	24,9	143,7	0	236,66	11136000	291	0,632482557654711	1	163835120201111	122670505950508	0,440656083215811
Q5JTW2;Q5JTW2-5;Q5JTW2-2;Q5JTW2-3	Q5JTW2;Q5JTW2-5;Q5JTW2-2;Q5JTW2-3	Centrosomal protein of 78 kDa	CEP78							NaN	NaN	NaN	NaN	NaN	10.347	12.3644	11.5897	NaN	NaN	9.1901	NaN	NaN	13.9787	NaN	10.3377	NaN	NaN	NaN	NaN	NaN	NaN	NaN	NaN	9	9	9	19	19	19	76396	0	57293	799820	25	0,0843489942584252	1	-0,448071956634521	-0,221519828535913	0,499051832174942
Q5SW79;Q5SW79-2;Q5SW79-3;Q96L14;Q9Y4F5;Q9Y4F5-2;Q9Y4F5-3	Q5SW79;Q5SW79-2;Q5SW79-3	Centrosomal protein of 170 kDa	CEP170							NaN	NaN	NaN	NaN	NaN	10.7943	11.152	8.70919	9.5218	9.53592	10.8419	NaN	7.58669	13.0798	9.37117	9.68683	NaN	NaN	NaN	NaN	NaN	NaN	NaN	NaN	25	25	25	24,1	24,1	24,1	175,29	0	145,96	16387000	336	0,0519017007898504	1	0,200652241706848	0,137643423692944	0,350181176779318
Q5SY16	Q5SY16	Polynucleotide 5-hydroxyl-kinase NOL9	NOL9							NaN	NaN	NaN	NaN	NaN	8.75562	NaN	NaN	NaN	NaN	9.33664	NaN	NaN	14.6022	9.97857	10.5239	NaN	NaN	NaN	NaN	NaN	NaN	NaN	NaN	13	13	12	31,5	31,5	30,3	79322	0	67314	7437600	143	0,992636513742653	1	325988018512726	182296986879296	0,675074184757729
Q5T200;Q5T200-2	Q5T200;Q5T200-2	Zinc finger CCCH domain-containing protein 13	ZC3H13							8.34789	NaN	10.2873	NaN	NaN	9.487	11.8561	8.44095	13.0659	9.46369	10.3085	9.49175	NaN	12.2209	NaN	7.97522	12.467	11.3716	11.0112	10.6402	NaN	12.1614	12.5829	13.5464	17	17	17	13,4	13,4	13,4	196,63	0	59741	3716600	94	0,221828767710838	1	-0,776335477828979	-0,516522526884085	110858594638821
Q5T3I0;Q5T3I0-3;Q5T3I0-2	Q5T3I0;Q5T3I0-3	G patch domain-containing protein 4	GPATCH4							11.0167	NaN	NaN	NaN	NaN	NaN	13.8591	12.4604	13.247	12.8339	11.244	13.7467	7.97545	15.4447	14.0231	11.5224	11.1431	9.98939	9.04045	NaN	NaN	NaN	NaN	11.819	16	16	16	44,8	44,8	44,8	50381	0	91647	6886700	119	0,368503169869295	1	201829600334167	0,815437752453337	0,745262809645895
Q5T6F2;Q5T6F2-2	Q5T6F2	Ubiquitin-associated protein 2	UBAP2							NaN	NaN	6.93699	NaN	8.30067	12.4012	10.9305	NaN	NaN	NaN	12.7967	NaN	7.02436	12.6996	NaN	12.2033	6.45454	NaN	9.37745	NaN	7.84191	10.1306	NaN	12.1426	12	12	12	19,4	19,4	19,4	117,11	0	112,35	9619200	168	0,0715527437404964	1	-0,433828353881836	-0,191169739622205	0,346650728896026
Q5T749	Q5T749	Keratinocyte proline-rich protein	KPRP							11.0726	14.4938	11.8471	NaN	11.1737	NaN	NaN	9.64479	10.0902	NaN	NaN	NaN	NaN	NaN	NaN	NaN	NaN	9.08842	13.3726	10.6199	10.4376	13.4211	12.1858	NaN	10	10	10	22,5	22,5	22,5	64135	0	23969	1632200	34	0,460494191185174	1	-111814737319946	-0,936150685761657	0,970555098220127
Q5T9A4;Q5T9A4-3	Q5T9A4;Q5T9A4-3	ATPase family AAA domain-containing protein 3B	ATAD3B							NaN	NaN	NaN	NaN	NaN	9.1251	12.012	8.81673	11.3157	11.8567	NaN	9.25817	9.67375	15.1347	12.4761	9.8487	NaN	9.11962	7.4417	NaN	NaN	NaN	NaN	NaN	27	12	10	53,9	30,2	25,2	72572	0	135,55	5831500	108	0,761324772982177	1	257845222949982	145784098670943	129136017744623
Q5VUJ6;Q5VUJ6-2	Q5VUJ6;Q5VUJ6-2	Leucine-rich repeat and calponin homology domain-containing protein 2	LRCH2							9.07682	NaN	NaN	NaN	NaN	NaN	NaN	NaN	NaN	NaN	NaN	8.58924	NaN	10.5462	NaN	NaN	9.39708	NaN	NaN	NaN	8.2149	NaN	10.0688	9.58406	6	6	6	11,5	11,5	11,5	84587	0	14381	276510	16	0,00825306198640623	0,996386643233743	0,0347009897232056	0,0229666347271359	0,415122810648201
Q5VV42;Q5VV42-2;Q5VV42-3	Q5VV42;Q5VV42-2	Threonylcarbamoyladenosine tRNA methylthiotransferase	CDKAL1							NaN	NaN	NaN	NaN	NaN	9.08603	9.68138	NaN	NaN	7.01357	10.2551	NaN	NaN	14.3987	9.82224	10.9632	NaN	NaN	NaN	NaN	NaN	NaN	NaN	NaN	12	12	12	36,3	36,3	36,3	65111	0	80041	2956100	87	0,750358317728038	1	233290946483612	143295457500026	100731168676791
Q5VWG9	Q5VWG9	Transcription initiation factor TFIID subunit 3	TAF3							NaN	NaN	NaN	NaN	9.76944	9.71301	NaN	8.94471	8.65832	NaN	NaN	NaN	8.97068	9.4949	NaN	8.34749	NaN	NaN	NaN	NaN	10.512	NaN	NaN	NaN	2	2	2	3,1	3,1	3,1	103,58	0	42128	185390	9	0,359403799717185	1	-0,579339385032654	-0,727735215858854	0,210653120385853
Q5W0B1	Q5W0B1	RING finger protein 219	RNF219							NaN	NaN	NaN	NaN	NaN	9.75061	10.0454	9.54978	NaN	NaN	10.697	NaN	NaN	10.0301	NaN	NaN	NaN	NaN	NaN	NaN	9.06089	NaN	NaN	NaN	8	8	8	16,1	16,1	16,1	81116	0	82,16	5025800	92	0,577757073334309	1	-114777362346649	-111175316848253	0,138340361298543
Q66PJ3;Q66PJ3-2;Q66PJ3-7;Q66PJ3-3;Q66PJ3-4;Q66PJ3-5	Q66PJ3;Q66PJ3-2;Q66PJ3-7;Q66PJ3-3;Q66PJ3-4	ADP-ribosylation factor-like protein 6-interacting protein 4	ARL6IP4							NaN	9.80826	12.3995	10.2879	NaN	12.289	11.5461	NaN	13.8336	10.4592	12.1875	NaN	10.5047	12.2084	NaN	10.6313	14.6167	9.99534	10.946	NaN	11.2204	10.4921	11.9266	13.1642	5	5	5	17,6	17,6	17,6	44915	0	60201	1856600	35	0,337349747927314	1	141122555732727	0,747649416383084	0,0305679958324837
Q69YN4;Q69YN4-3;Q69YN4-2;Q69YN4-4	Q69YN4;Q69YN4-3;Q69YN4-2;Q69YN4-4	Protein virilizer homolog	KIAA1429							10.4798	11.3038	11.9656	10.5769	11.9233	12.353	12.8944	11.3853	13.6942	10.2738	12.6367	9.29216	12.0074	13.9021	9.80901	11.6495	13.3394	11.0337	10.3417	10.5987	12.5276	12.9296	13.9076	14.8293	50	50	50	40,2	40,2	40,2	202,02	0	323,31	18088000	399	0,123764847788806	1	-0,297007083892822	-0,297662456270123	0,185665305434335
Q69YQ0;Q69YQ0-2	Q69YQ0;Q69YQ0-2	Cytospin-A	SPECC1L							8.67751	NaN	NaN	NaN	NaN	NaN	NaN	NaN	11.9049	NaN	NaN	NaN	NaN	8.38616	NaN	NaN	10.8101	NaN	NaN	NaN	7.91073	NaN	9.173	11.6924	13	13	13	18,5	18,5	18,5	124,6	0	25006	647680	29	0,0136915826560368	1	-0,0420353412628174	-0,0369873985180965	0,56004030813804
Q6DKI1;Q6DKI1-2	Q6DKI1	60S ribosomal protein L7-like 1	RPL7L1							NaN	NaN	NaN	NaN	10.829	11.3964	8.56346	11.7463	10.8246	11.6059	11.9818	NaN	NaN	13.9153	12.104	NaN	NaN	NaN	NaN	NaN	NaN	NaN	NaN	NaN	4	4	4	23,1	23,1	23,1	29669	0	11856	1812500	62	0,000146697949804837	0,999712802768166	0,000742435455322266	0,000416456664879206	0,776561284253472
Q6I9Y2	Q6I9Y2	THO complex subunit 7 homolog	THOC7							NaN	13.2063	10.8807	12.9796	10.2593	NaN	14.6915	12.149	14.6564	14.2915	10.5296	14.1755	11.9492	13.8009	13.5816	NaN	13.738	12.3915	11.4513	13.3187	NaN	13.0064	13.8664	14.8263	11	11	11	66,2	66,2	66,2	23743	0	157,71	3851000	90	0,0513274135050996	1	0,353537201881409	0,140419610315348	0,306435713626895
Q6NSI4;Q6NSI4-4;Q6NSI4-3;Q6NSI4-2	Q6NSI4;Q6NSI4-4	Uncharacterized protein CXorf57	CXorf57							NaN	NaN	NaN	NaN	9.00675	9.49219	10.1595	10.3588	12.024	NaN	NaN	NaN	7.57425	13.3159	NaN	NaN	10.6457	NaN	NaN	NaN	NaN	NaN	NaN	8.84759	13	13	13	19,4	19,4	19,4	97553	0	60178	3883300	100	0,307001916864589	1	-118636703491211	-0,6872529894014	0,0954668369872233
Q6NT76-2;Q6NT76;Q6NT76-4;Q6NT76-3;Q6NT76-5	Q6NT76-2;Q6NT76;Q6NT76-4;Q6NT76-3;Q6NT76-5	Homeobox-containing protein 1	HMBOX1							NaN	NaN	NaN	NaN	NaN	NaN	15.1716	NaN	NaN	NaN	NaN	NaN	7.92142	15.5796	15.5321	NaN	13.8498	15.1371	13.9062	NaN	NaN	NaN	NaN	NaN	3	3	3	9,9	9,9	9,9	45,98	0	47061	3194500	9	0,251535812024037	1	198348617553711	0,597697008316298	0,242011799569054
Q6NW34;Q6NW34-2	Q6NW34;Q6NW34-2	Uncharacterized protein C3orf17	C3orf17							NaN	NaN	NaN	NaN	NaN	9.57454	10.4646	NaN	8.14822	9.90767	10.1518	9.13437	NaN	11.8746	11.1397	10.7178	NaN	NaN	NaN	NaN	NaN	NaN	NaN	NaN	7	7	7	18	18	18	64551	0	18741	2157700	80	0,582751076898601	1	20979528427124	117054783814638	0,255099565468941
Q6NZY4;Q6NZY4-2	Q6NZY4;Q6NZY4-2	Zinc finger CCHC domain-containing protein 8	ZCCHC8							NaN	NaN	NaN	NaN	10.7495	11.4186	9.40026	9.18053	14.2263	NaN	11.0188	7.72253	10.0959	11.7968	NaN	NaN	11.7963	NaN	NaN	NaN	NaN	NaN	NaN	11.842	15	15	15	36,1	36,1	36,1	78576	0	217,02	11075000	235	0,29920903674453	1	-0,817256331443787	-0,656550229986857	0,193932515655799
Q6P087;Q6P087-2;Q6P087-3	Q6P087;Q6P087-2	RNA pseudouridylate synthase domain-containing protein 3	RPUSD3							NaN	NaN	NaN	NaN	10.6823	12.1796	10.5564	9.81566	11.6971	NaN	10.742	NaN	NaN	13.3105	NaN	NaN	NaN	NaN	NaN	NaN	NaN	NaN	NaN	NaN	4	4	4	17,7	17,7	17,7	38,46	0	20882	1156200	37	0,480748504039712	1	-152997732162476	-0,990024221164616	0,3929160358715
Q6P158;Q6P158-2;Q6P158-3	Q6P158	Putative ATP-dependent RNA helicase DHX57	DHX57							NaN	NaN	NaN	NaN	NaN	8.88634	11.7538	8.2896	9.15611	9.89629	9.63405	9.55424	NaN	13.22	11.1759	NaN	NaN	NaN	NaN	NaN	NaN	NaN	NaN	7.51893	34	34	32	35,9	35,9	34,3	155,6	0	217,88	9985100	361	0,102223935671695	1	0,582219839096069	0,265421372439461	0,538804589070581
Q6P161	Q6P161	39S ribosomal protein L54, mitochondrial	MRPL54							NaN	NaN	NaN	NaN	NaN	11.6902	NaN	9.36872	NaN	NaN	9.99633	NaN	10.3649	13.5877	NaN	11.9404	NaN	NaN	NaN	NaN	NaN	NaN	NaN	NaN	3	3	3	48,6	48,6	48,6	15819	0	130,03	1675900	46	0,440799195441454	1	169663274288177	0,931448924857483	0,812006800593192
Q6P1X5	Q6P1X5	Transcription initiation factor TFIID subunit 2	TAF2							8.97882	13.2267	11.5355	6.44928	10.742	11.4557	12.4696	10.4511	14.2025	10.63	11.2833	NaN	10.7147	14.1331	10.2329	8.69216	13.987	13.2583	12.0316	NaN	11.661	13.6592	11.1331	14.0768	34	34	34	38,6	38,6	38,6	136,97	0	323,31	9554100	248	0,100168187748089	1	-0,336383104324341	-0,252490390341715	0,241342835125675
Q6P2Q9	Q6P2Q9	Pre-mRNA-processing-splicing factor 8	PRPF8							13.7225	16.1551	14.9021	14.8832	14.7975	15.2017	16.1195	14.882	16.8076	15.1386	15.0369	14.5313	15.2913	16.373	14.3402	14.4193	15.9272	15.368	15.5562	13.2612	14.568	15.6832	14.8395	16.7275	132	132	132	66,2	66,2	66,2	273,6	0	323,31	269700000	3075	0,0935708831046825	1	-0,144237041473389	-0,217732450058225	0,0351323750370066
Q6P5R6	Q6P5R6	60S ribosomal protein L22-like 1	RPL22L1							11.6479	16.9728	14.29	14.1266	12.3524	15.3449	16.4121	15.5551	15.3641	15.3719	15.6498	13.8217	15.6734	17.6498	16.6556	16.2147	14.5659	15.2194	15.9298	11.9828	12.5313	16.3811	14.0323	16.7543	6	4	4	59	51,6	51,6	14606	0	256,82	20097000	149	0,834018884243422	1	163227701187134	151258572208935	1166392606504
Q6P6C2;Q6P6C2-3;Q6P6C2-1	Q6P6C2;Q6P6C2-3;Q6P6C2-1	RNA demethylase ALKBH5	ALKBH5							NaN	8.62691	NaN	NaN	11.7131	11.9014	NaN	10.9935	NaN	NaN	11.1975	NaN	10.6892	NaN	NaN	10.7562	NaN	NaN	NaN	NaN	10.4181	8.92739	NaN	NaN	7	7	7	30,2	30,2	30,2	44255	0	62478	3428500	67	0,338160452244044	1	-101213335990906	-0,733714010339925	110896909044607
Q6PJT7;Q6PJT7-5;Q6PJT7-10;Q6PJT7-8	Q6PJT7;Q6PJT7-5;Q6PJT7-10	Zinc finger CCCH domain-containing protein 14	ZC3H14							12.8231	14.5559	14.2105	13.0566	12.3745	14.1169	14.6506	12.3515	15.7721	14.0239	13.888	13.9874	11.8994	14.077	13.163	12.6762	15.2773	14.7586	14.967	13.8097	12.6365	14.491	14.3691	15.3757	32	32	0	59,1	59,1	0	82875	0	323,31	27067000	458	0,225208730022146	1	-0,41951584815979	-0,494507781631171	17043675574742
Q6PJT7-2;Q6PJT7-9;Q6PJT7-3	Q6PJT7-2;Q6PJT7-9;Q6PJT7-3	Zinc finger CCCH domain-containing protein 14	ZC3H14							NaN	NaN	NaN	7.42492	NaN	10.1145	10.869	NaN	11.0107	NaN	10.8674	9.51564	NaN	10.8342	NaN	9.71708	10.4433	9.61239	NaN	NaN	NaN	NaN	10.0169	9.79756	32	1	0	59	2	0	82804	0,0014446	24664	1184800	29	0,132149379579498	1	0,608541011810303	0,331775706609396	0,158907522207952
Q6PJT7-4	Q6PJT7-4	Zinc finger CCCH domain-containing protein 14	ZC3H14							NaN	NaN	NaN	NaN	8.72925	10.6424	9.00655	NaN	NaN	NaN	8.01268	NaN	8.433	NaN	NaN	NaN	NaN	NaN	NaN	NaN	8.70746	NaN	7.52034	NaN	27	1	0	64,1	5,1	0	64501	0	99456	130990	8	0,0553503685230531	1	-0,22947096824646	-0,14701162883904	0,0246364599689826
Q6PK04	Q6PK04	Coiled-coil domain-containing protein 137	CCDC137							NaN	NaN	NaN	NaN	NaN	NaN	10.6649	10.528	NaN	11.017	10.1764	NaN	NaN	14.0251	11.8873	10.9322	NaN	NaN	NaN	NaN	NaN	NaN	NaN	NaN	3	3	3	14,2	14,2	14,2	33231	0	23351	632220	17	0,545862923099057	1	211400377750397	111306381178922	124307495980247
Q6PKG0;Q6PKG0-3;Q659C4-7;Q659C4-6;Q659C4-5	Q6PKG0;Q6PKG0-3	La-related protein 1	LARP1							10.2796	11.9318	11.258	NaN	11.4605	13.2229	13.7665	12.1515	14.1665	12.6386	13.7184	11.6778	11.6729	14.704	10.9459	11.3474	12.8279	12.1722	11.649	9.79899	12.6392	11.7246	11.7884	13.9913	38	38	34	53,1	53,1	50,4	123,51	0	293,07	58370000	712	0,188797892749259	1	-0,482800722122192	-0,437556915943757	0,204458146162584
Q6UN15;Q6UN15-5;Q6UN15-4	Q6UN15;Q6UN15-5;Q6UN15-4	Pre-mRNA 3-end-processing factor FIP1	FIP1L1							12.6	14.8729	14.4677	13.4349	13.1069	13.5487	14.5817	12.4598	15.1149	13.2965	13.53	13.3581	12.9129	14.4078	12.7609	12.1185	14.4275	13.771	13.6804	13.2239	13.273	15.1344	14.7916	15.4796	11	11	1	31,3	31,3	3,4	66526	0	262,88	13131000	190	0,228919856215069	1	-0,374242305755615	-0,493544472693919	0,636987358143877
Q6UX04;Q6UX04-2	Q6UX04;Q6UX04-2	Peptidyl-prolyl cis-trans isomerase CWC27 homolog	CWC27							NaN	NaN	NaN	NaN	12.1681	11.5049	11.4382	10.9152	13.2435	NaN	10.4573	NaN	11.6937	10.1814	NaN	NaN	13.6096	8.3933	9.51073	NaN	12.2613	NaN	9.03367	11.9072	10	10	10	36,9	36,9	36,9	53846	0	65609	4125500	115	107105533861826	1	-292909860610962	-19257495966693	0,206811442168541
Q6UXN9	Q6UXN9	WD repeat-containing protein 82	WDR82							NaN	12.5689	11.8274	NaN	11.7777	11.9412	NaN	11.9878	12.3153	NaN	12.326	NaN	12.24	12.6811	9.87343	12.7864	11.7319	12.2697	12.0703	NaN	11.6836	12.1644	NaN	12.4147	10	10	10	36,4	36,4	36,4	35079	0	101,32	15347000	143	0,309604723141264	1	0,750953435897827	0,669231629751923	0,29148142743708
Q6WCQ1;Q6WCQ1-2;Q6WCQ1-3	Q6WCQ1;Q6WCQ1-2;Q6WCQ1-3	Myosin phosphatase Rho-interacting protein	MPRIP							11.2411	NaN	6.38204	NaN	10.4807	10.2783	12.7173	10.9262	14.3189	10.1378	11.1072	9.84768	10.0577	13.1915	11.0451	NaN	14.0414	10.6006	11.0715	11.4223	11.8507	10.9567	14.2884	14.8204	43	43	43	54,9	54,9	54,9	116,53	0	277,07	8361900	205	0,248277520481387	1	-0,929051756858826	-0,57193108665591	0,447602327690538
Q6WKZ4;Q6WKZ4-3;Q6WKZ4-1;Q7L804;Q7L804-2;Q6WKZ4-5	Q6WKZ4;Q6WKZ4-3	Rab11 family-interacting protein 1	RAB11FIP1							NaN	9.70437	NaN	9.38666	NaN	8.78165	NaN	NaN	8.3583	NaN	NaN	9.88017	7.79967	9.94222	NaN	NaN	10.3573	NaN	NaN	NaN	8.80755	7.7224	8.43588	11.578	15	15	8	19,5	19,5	10,4	137,17	0	75834	3797200	110	0,0401459915754683	1	-0,142004251480103	-0,106939651777154	0,276543736488313
Q6Y7W6;Q6Y7W6-4;Q6Y7W6-5;Q6Y7W6-3	Q6Y7W6;Q6Y7W6-4;Q6Y7W6-5;Q6Y7W6-3	PERQ amino acid-rich with GYF domain-containing protein 2	GIGYF2							NaN	NaN	NaN	NaN	NaN	8.07076	9.56779	NaN	NaN	NaN	7.84793	NaN	NaN	12.9362	9.89565	7.5719	NaN	NaN	NaN	NaN	NaN	NaN	NaN	NaN	20	20	20	21,3	21,3	21,3	150,07	0	213,1	18571000	313	0,170931577772147	1	0,828116416931152	0,418735643315773	0,307428666255059
Q6ZVM7;Q6ZVM7-2;Q6ZVM7-5;Q6ZVM7-3	Q6ZVM7;Q6ZVM7-2;Q6ZVM7-5;Q6ZVM7-3	TOM1-like protein 2	TOM1L2							NaN	NaN	NaN	NaN	7.44617	9.18036	NaN	7.14619	9.15267	NaN	8.46254	NaN	NaN	NaN	NaN	NaN	NaN	NaN	NaN	NaN	9.1518	NaN	NaN	NaN	2	2	2	7,7	7,7	7,7	55556	0	10074	314110	25	0,00063052079442383	1	0,00154924392700195	0,00168869646191984	NaN
Q71DI3	Q71DI3	Histone H3.2	HIST2H3A							12.6984	12.237	NaN	NaN	NaN	11.8816	13.9197	11.9901	14.9096	NaN	NaN	11.0822	13.6521	14.7331	NaN	12.0313	11.4903	10.633	15.3117	NaN	12.4371	13.9434	NaN	13.7986	4	1	1	43,4	23,5	23,5	15388	0	107,14	2673000	67	0,0923230541937211	1	0,545018196105957	0,242047875908685	0,0901587982608932
Q71UM5	Q71UM5	40S ribosomal protein S27-like	RPS27L							NaN	NaN	NaN	NaN	NaN	NaN	16.245	13.7751	14.8908	14.4236	NaN	NaN	NaN	16.7435	15.5083	12.2005	13.0901	12.4019	12.1785	NaN	NaN	NaN	11.8166	13.176	5	2	2	40,5	14,3	14,3	94771	0	5786	4969300	61	0,257722499582176	1	203359055519104	0,610278323196194	0,231334562012866
Q75N03;Q75N03-2	Q75N03;Q75N03-2	E3 ubiquitin-protein ligase Hakai	CBLL1							10.7283	12.128	13.1954	NaN	13.1153	11.4266	8.76977	12.1629	13.6357	8.94322	12.171	10.0226	12.982	12.0185	NaN	NaN	13.3311	11.1392	12.2721	12.5822	13.1679	13.6938	12.7811	14.114	10	10	10	28,1	28,1	28,1	54519	0	31107	2415200	46	0,316362035477602	1	-126729941368103	-0,70644051321071	0,735140400158265
Q7KZF4	Q7KZF4	Staphylococcal nuclease domain-containing protein 1	SND1							NaN	NaN	NaN	NaN	9.61246	9.83745	10.5779	8.43829	8.23726	NaN	10.608	NaN	7.95391	12.2175	NaN	NaN	6.91444	NaN	NaN	NaN	9.43532	NaN	NaN	NaN	43	43	43	63,3	63,3	63,3	102	0	323,31	147330000	881	0,319575049768717	1	-101572239398956	-0,702339516275484	0,267151160210186
Q7L014	Q7L014	Probable ATP-dependent RNA helicase DDX46	DDX46							NaN	8.71781	8.20511	NaN	NaN	NaN	8.19421	NaN	10.9856	8.97068	6.43824	NaN	NaN	11.3116	NaN	NaN	10.9003	7.10832	NaN	NaN	NaN	8.73995	NaN	8.58271	28	28	28	33,7	33,7	33,7	117,36	0	212,41	34936000	348	0,00813275867174219	0,994912280701754	0,0323010683059692	0,0225471854715752	0,115327805199835
Q7L2E3;Q7L2E3-3	Q7L2E3;Q7L2E3-3	Putative ATP-dependent RNA helicase DHX30	DHX30							11.639	14.3522	14.2285	12.5306	15.5344	15.6812	16.7411	15.2459	17.189	14.7544	15.7185	13.2638	15.9953	17.3338	13.9193	14.8881	15.6221	13.8463	13.3504	8.09814	14.2578	14.2185	13.8186	15.471	71	71	2	72,3	72,3	2,1	133,94	0	323,31	121050000	1371	0,124077860309842	1	-0,266525268554688	-0,294885984160334	0,780693811776771
Q7L2H7;Q7L2H7-2	Q7L2H7;Q7L2H7-2	Eukaryotic translation initiation factor 3 subunit M	EIF3M							9.01179	NaN	NaN	NaN	NaN	NaN	10.5355	NaN	12.8733	11.4436	10.3156	NaN	8.68043	11.8728	10.3788	NaN	10.3874	10.6166	10.0694	NaN	NaN	NaN	NaN	NaN	22	22	22	74,1	74,1	74,1	42502	0	323,31	129270000	641	0,876812667794104	1	245524895191193	162348772019787	0,0907578142061818
Q7L5D6;Q7L5D6-2	Q7L5D6;Q7L5D6-2	Golgi to ER traffic protein 4 homolog	GET4							NaN	NaN	NaN	NaN	12.212	14.5942	15.2051	14.9253	9.15927	NaN	13.5507	12.5858	NaN	15.119	12.4578	13.5713	NaN	NaN	NaN	NaN	NaN	NaN	NaN	NaN	12	12	12	51,7	51,7	51,7	36504	0	85647	6893000	128	0,535168201410171	1	-240737557411194	-110302994850059	0,909485925384208
Q7LGA3;Q7LGA3-2;Q7LGA3-3	Q7LGA3;Q7LGA3-2;Q7LGA3-3	Heparan sulfate 2-O-sulfotransferase 1	HS2ST1							NaN	NaN	NaN	NaN	NaN	13.5716	15.8494	14.263	11.926	10.9121	13.1186	11.6981	NaN	16.0962	14.9973	13.2965	NaN	NaN	NaN	NaN	NaN	NaN	NaN	NaN	9	9	9	39,3	39,3	39,3	41881	0	60,39	4419800	43	0,0419890591514673	1	0,308230638504028	0,116183070099273	168200851061582
Q7RTV0	Q7RTV0	PHD finger-like domain-containing protein 5A	PHF5A							15.1725	14.7998	14.2476	14.286	12.694	14.3763	15.9382	12.3955	16.5795	15.5882	14.5983	14.6504	13.7837	15.8498	14.4866	13.6766	16.0602	13.9973	15.6438	14.8649	11.8868	15.0384	15.1889	15.9088	7	7	7	62,7	62,7	62,7	12405	0	43101	14977000	161	0,254367239307704	1	0,598191022872925	0,563560568691181	0,461789396682483
Q7Z2E3;Q7Z2E3-8;Q7Z2E3-7;Q7Z2E3-13;Q7Z2E3-3;Q7Z2E3-9;Q7Z2E3-11;Q7Z2E3-2;Q7Z2E3-4;Q7Z2E3-5;Q7Z2E3-10	Q7Z2E3;Q7Z2E3-8;Q7Z2E3-7;Q7Z2E3-13;Q7Z2E3-3;Q7Z2E3-9;Q7Z2E3-11	Aprataxin	APTX							11.4204	NaN	NaN	NaN	10.4774	NaN	9.94522	NaN	12.5768	9.01876	NaN	NaN	NaN	10.7622	10.7283	NaN	11.589	10.4127	9.76248	9.95793	12.7809	NaN	NaN	10.764	3	3	3	15,7	15,7	15,7	40,74	0	72691	1160800	37	0,0785480934133144	1	-0,347995400428772	-0,205273548020584	0,686943729552611
Q7Z2T5;Q7Z2T5-2	Q7Z2T5	TRMT1-like protein	TRMT1L					+	IP_HA-nsp3-nsp4-V5_IP_empty_pcDNA	NaN	NaN	NaN	NaN	NaN	11.6393	13.2355	9.76976	12.4992	10.9548	12.2177	11.2071	8.76789	15.0471	12.7048	12.6285	NaN	NaN	NaN	NaN	NaN	NaN	NaN	NaN	23	23	23	54,8	54,8	54,8	81746	0	221,38	16214000	328	0,466058681743417	1	202118861675262	0,981722475445355	158137399924375
Q7Z2W4;Q7Z2W4-2;Q7Z2W4-3;Q7Z2W4-4;Q7Z2W4-5;Q9H0J9	Q7Z2W4;Q7Z2W4-2;Q7Z2W4-3	Zinc finger CCCH-type antiviral protein 1	ZC3HAV1					+	IP_HA-nsp3-nsp4-V5_IP_empty_pcDNA	9.57609	NaN	NaN	NaN	NaN	13.2205	15.6589	12.4003	14.7402	15.1088	14.0704	13.831	11.6337	16.7913	15.8257	14.2904	11.3006	9.59227	8.56586	8.2744	6.43398	9.60927	9.35098	11.4092	47	47	47	66	66	66	101,43	0	323,31	45027000	728	0,559405048349695	1	271570444107056	114811747555806	212328058890186
Q7Z2W9;Q7Z2W9-2	Q7Z2W9;Q7Z2W9-2	39S ribosomal protein L21, mitochondrial	MRPL21							NaN	NaN	NaN	NaN	10.2771	NaN	9.78563	10.2694	11.3514	NaN	NaN	NaN	NaN	11.9052	NaN	NaN	NaN	NaN	NaN	NaN	NaN	NaN	NaN	NaN	6	6	6	42	42	42	22814	0	61507	9062400	83	0,408640834948244	1	-131259417533875	-0,864810048801931	0,25707638744797
Q7Z406-6;Q7Z406-2;Q7Z406;Q7Z406-4;Q7Z406-5	Q7Z406-6;Q7Z406-2;Q7Z406;Q7Z406-4;Q7Z406-5	Myosin-14	MYH14							16.7789	15.7849	16.4054	15.9652	16.7651	16.8772	17.4158	16.2641	18.6455	16.6653	16.9041	16.5052	16.8551	17.7644	16.7399	15.688	18.4081	16.9452	16.9887	16.5562	17.5437	17.3613	17.9194	19.0088	163	145	144	69,6	63,3	62,2	228,66	0	323,31	402000000	2520	0,0495169000337622	1	-0,0687165260314941	-0,117213886457331	0,336067176805784
Q7Z417;Q7Z417-2	Q7Z417	Nuclear fragile X mental retardation-interacting protein 2	NUFIP2							11.7865	9.98456	9.16005	NaN	11.745	13.4966	14.1168	12.6252	14.5051	13.2489	13.8558	13.1685	10.3683	14.6639	11.9664	11.6457	14.1953	10.9507	8.74241	9.74059	10.7146	11.9982	13.266	13.8832	19	19	19	36,4	36,4	36,4	76,12	0	162,43	11804000	253	0,34395837338345	1	-0,834845066070557	-0,732013226768434	0,364175164633831
Q7Z569;Q7Z569-2	Q7Z569;Q7Z569-2	BRCA1-associated protein	BRAP							NaN	NaN	NaN	NaN	NaN	11.2892	12.5928	11.4863	NaN	NaN	NaN	NaN	NaN	14.3704	10.1445	NaN	NaN	NaN	NaN	NaN	NaN	NaN	NaN	NaN	8	8	8	19,6	19,6	19,6	67304	0	30173	4147300	65	0,106925523003674	1	-0,553568243980408	-0,275335743590683	0,812782008218757
Q7Z6E9;Q7Z6E9-2;Q7Z6E9-4;Q7Z6E9-3	Q7Z6E9;Q7Z6E9-2;Q7Z6E9-4	E3 ubiquitin-protein ligase RBBP6	RBBP6							7.52709	10.6698	10.2079	NaN	10.3833	9.41464	10.9654	9.57115	12.0516	10.7733	9.88515	7.83441	10.6668	12.1705	NaN	7.6879	12.0718	10.7325	9.29698	7.72846	10.6378	11.9182	9.11928	12.482	15	15	15	11,9	11,9	11,9	201,56	0	45372	5386500	164	0,222790631521281	1	-0,712327480316162	-0,515230813169039	0,144215325934469
Q7Z6Z7;Q7Z6Z7-2;Q7Z6Z7-3	Q7Z6Z7;Q7Z6Z7-2;Q7Z6Z7-3	E3 ubiquitin-protein ligase HUWE1	HUWE1							NaN	NaN	NaN	NaN	NaN	6.07906	NaN	4.84122	7.94515	8.91716	9.41128	NaN	NaN	NaN	NaN	NaN	NaN	NaN	NaN	NaN	5.8269	NaN	NaN	NaN	97	97	97	39	39	39	481,89	0	323,31	85001000	1550	0,0770897841252277	1	-0,275789260864258	-0,198911489588598	NaN
Q7Z739	Q7Z739	YTH domain-containing family protein 3	YTHDF3							6.90002	12.3443	13.1787	NaN	10.6497	11.7367	13.9485	12.3127	12.859	13.5677	12.5425	11.7193	11.8548	14.5586	11.9485	NaN	13.5377	11.9599	11.7958	12.0599	9.92662	12.8548	12.0987	14.64	14	10	7	32,1	26,7	20,9	63,86	0	54,16	15772000	180	0,128410993445002	1	-0,499194860458374	-0,32005260819804	0,197672368600136
Q7Z7C8;Q7Z7C8-2;Q7Z7C8-4	Q7Z7C8;Q7Z7C8-2;Q7Z7C8-4	Transcription initiation factor TFIID subunit 8	TAF8							14.7005	15.6503	14.6368	14.1581	14.585	13.9599	14.6691	14.0964	16.3407	14.4162	13.7781	13.581	15.0646	14.8247	14.0072	13.6196	16.6317	15.4117	14.6921	13.1719	15.1302	15.3233	13.2594	15.41	13	13	13	66,8	66,8	66,8	34262	0	208,24	10541000	213	0,0470388423078444	1	0,0514659881591797	0,10668014920602	0,316640307651648
Q7Z7H8;Q7Z7H8-2	Q7Z7H8;Q7Z7H8-2	39S ribosomal protein L10, mitochondrial	MRPL10							NaN	NaN	NaN	NaN	7.91079	8.06437	11.3818	NaN	9.44315	NaN	9.4344	NaN	NaN	11.2985	NaN	8.99935	NaN	NaN	NaN	NaN	NaN	NaN	NaN	NaN	5	5	5	36,8	36,8	36,8	29282	0	76021	8386100	88	0,0569819531820864	1	0,258485674858093	0,151959899737045	0,0399941552793061
Q86U42;Q86U42-2;Q92843-2;A6NDY0;A6NDY0-2;A6NDY0-4	Q86U42;Q86U42-2;Q92843-2	Polyadenylate-binding protein 2	PABPN1							15.2046	16.2492	15.8922	15.1884	17.1315	14.716	16.9224	16.4849	18.1667	16.6226	15.6213	15.6283	16.8199	17.1313	18.0526	9.26777	17.2115	16.1963	16.2611	14.7797	15.4468	15.8486	15.0144	17.1884	9	9	9	51	51	51	32749	0	189,58	33609000	207	0,185009834993698	1	-0,995796680450439	-0,451299741021065	0,144124726342169
Q86UE4	Q86UE4	Protein LYRIC	MTDH		+	+		+	IP_HA-nsp3-nsp4-V5_IP_empty_pcDNA;IP_HA-nsp3-nsp4-V5_IP_HA-nsp4-V5;IP_HA-nsp3-nsp4-V5_IP_nsp3-nsp4-V5	NaN	NaN	NaN	NaN	12.5225	15.0275	15.1717	14.1573	14.297	14.7259	15.7041	13.9624	13.7287	16.4819	14.939	15.2644	11.5327	NaN	NaN	NaN	12.2801	9.66638	10.1608	10.2384	19	19	19	44,7	44,7	44,7	63836	0	226,21	24484000	333	0,483513619822847	1	0,883764505386353	0,949285543065684	2863815339225
Q86UP2;Q86UP2-3;Q86UP2-4;Q86UP2-2	Q86UP2;Q86UP2-3;Q86UP2-4;Q86UP2-2	Kinectin	KTN1							NaN	NaN	NaN	NaN	7.86009	11.1209	11.4459	8.07312	9.6753	10.3708	10.7837	7.44816	9.41853	15.0606	12.1029	11.7945	7.42593	NaN	NaN	NaN	7.82343	NaN	NaN	NaN	35	35	35	37	37	37	156,27	0	323,31	39415000	669	0,81918694990767	1	24691196680069	153985736857037	173785880080158
Q86V81	Q86V81	THO complex subunit 4	ALYREF							14.4203	16.2909	15.9498	13.3825	16.774	16.5726	17.4883	16.8323	17.9823	16.3409	17.1296	15.8703	17.09	18.4284	16.5404	15.4764	16.8103	15.5519	15.8491	14.2476	15.7885	16.414	14.6955	17.3655	13	13	13	51,4	51,4	51,4	26888	0	323,31	74227000	481	0,0173430875397102	1	-0,033027172088623	-0,0443037768729889	0,773481114127075
Q86VM9	Q86VM9	Zinc finger CCCH domain-containing protein 18	ZC3H18							NaN	NaN	NaN	NaN	NaN	10.6497	11.7055	NaN	11.5448	NaN	11.512	8.6306	NaN	11.0934	NaN	NaN	9.98014	9.87558	9.21536	9.20078	NaN	NaN	10.1183	11.4463	11	1	1	21,4	2,6	2,6	106,38	0	53376	1023500	19	0,388474134026033	1	-136361110210419	-0,833549598118329	0,741259284464026
Q86VM9-2	Q86VM9-2	Zinc finger CCCH domain-containing protein 18	ZC3H18							10.5351	11.2646	10.3502	9.8115	10.6379	12.4433	13.0843	10.9766	12.991	11.9675	12.3856	10.439	9.41557	13.6855	12.3107	10.412	12.6302	11.7599	11.3748	10.7179	10.5784	12.0739	13.5971	13.7075	12	12	2	27,7	27,7	4,1	84099	0	75,69	6368800	121	0,108779005809787	1	-0,329553365707397	-0,270187100103297	0,056102297061299
Q86W42;Q86W42-2;Q86W42-3	Q86W42;Q86W42-2;Q86W42-3	THO complex subunit 6 homolog	THOC6							12.3667	15.4946	14.5457	14.3682	14.9457	15.0334	14.8906	15.4214	15.818	13.5191	15.1835	13.282	14.5231	14.6854	12.0175	14.6018	15.179	13.8622	14.2369	13.1048	14.1899	15.0143	14.2606	16.3547	18	18	18	75,1	75,1	75,1	37535	0	158,18	15782000	255	0,850690204501741	1	-111580228805542	-147139378255502	0,0633344664742761
Q86Y07;Q86Y07-5;Q86Y07-2;Q86Y07-3;Q86Y07-4	Q86Y07;Q86Y07-5;Q86Y07-2;Q86Y07-3;Q86Y07-4	Serine/threonine-protein kinase VRK2	VRK2							NaN	NaN	NaN	NaN	NaN	10.1757	NaN	8.59006	8.45483	NaN	10.1738	NaN	8.87338	14.1371	NaN	11.0636	NaN	NaN	NaN	NaN	8.03963	NaN	NaN	NaN	6	6	6	17,7	17,7	17,7	58,14	0	19206	1799300	50	0,523366558738651	1	191804277896881	107161168735759	0,61469043372468
Q8IUF8;Q8IUF8-4;Q8IUF8-3;Q8IUF8-2	Q8IUF8;Q8IUF8-4;Q8IUF8-3	Bifunctional lysine-specific demethylase and histidyl-hydroxylase MINA	MINA							NaN	NaN	NaN	NaN	NaN	9.85632	11.7416	7.87744	NaN	NaN	11.2811	NaN	NaN	14.5798	NaN	10.3991	NaN	NaN	NaN	NaN	NaN	NaN	NaN	NaN	11	11	11	31,4	31,4	31,4	52,8	0	94,69	5648600	184	0,0779241179100576	1	0,429723858833313	0,206142806578303	0,663979381163036
Q8IUH3-3;Q8IUH3;Q8IUH3-2	Q8IUH3-3;Q8IUH3;Q8IUH3-2	RNA-binding protein 45	RBM45							NaN	NaN	NaN	NaN	10.8195	11.1392	NaN	10.5224	11.8577	NaN	10.7134	NaN	9.20386	11.5897	NaN	NaN	NaN	NaN	7.80045	NaN	NaN	8.31234	NaN	9.18978	5	5	5	13,9	13,9	13,9	53346	0	22365	408730	16	0,642458800231405	1	-191368162631989	-125507254718942	0,00642853249230618
Q8IV63;Q8IV63-3;Q8IV63-2	Q8IV63;Q8IV63-3;Q8IV63-2	Inactive serine/threonine-protein kinase VRK3	VRK3							9.76625	NaN	NaN	NaN	NaN	NaN	10.8695	NaN	12.678	9.77099	NaN	NaN	10.6501	12.9358	NaN	8.8213	11.069	NaN	9.03147	NaN	11.3891	NaN	NaN	10.1869	5	5	5	14,3	14,3	14,3	52881	0	11802	756310	22	0,81853341417297	1	268881583213806	15467732123254	0,468091353495307
Q8IVS2;Q8IVS2-2	Q8IVS2	Malonyl-CoA-acyl carrier protein transacylase, mitochondrial	MCAT							NaN	NaN	NaN	NaN	10.9171	7.83902	10.8136	NaN	11.099	NaN	NaN	NaN	NaN	11.2915	NaN	NaN	NaN	NaN	NaN	NaN	NaN	NaN	NaN	NaN	9	9	9	37,4	37,4	37,4	42961	0	69825	6700700	127	0,472655657653706	1	-159411108493805	-0,979691110959159	0,0876394787745613
Q8IWC1;Q8IWC1-4;Q8IWC1-2;Q8IWC1-3	Q8IWC1;Q8IWC1-4;Q8IWC1-2;Q8IWC1-3	MAP7 domain-containing protein 3	MAP7D3							NaN	NaN	NaN	NaN	9.27086	9.96278	11.4666	9.13142	6.44279	10.062	11.0765	NaN	6.84373	13.0831	7.34669	11.1588	NaN	NaN	NaN	NaN	NaN	NaN	NaN	NaN	13	13	13	23,1	23,1	23,1	98428	0	45804	2316300	75	0,0788182084183927	1	-0,349838733673096	-0,205954789403629	0,478837650360401
Q8IWS0;Q8IWS0-5;Q8IWS0-3;Q8IWS0-2;Q8IWS0-4	Q8IWS0;Q8IWS0-5;Q8IWS0-3;Q8IWS0-2;Q8IWS0-4	PHD finger protein 6	PHF6							NaN	10.5828	NaN	NaN	NaN	11.7718	13.7828	11.2406	11.741	12.5302	10.434	13.159	NaN	15.6831	13.848	10.1562	10.7259	11.6924	10.9655	NaN	NaN	9.31979	NaN	11.9951	14	14	14	48,8	48,8	48,8	41,29	0	208,95	21737000	254	0,119553259137805	1	0,682075619697571	0,306241574266662	0,358026895272841
Q8IWX8	Q8IWX8	Calcium homeostasis endoplasmic reticulum protein	CHERP							14.3382	17.0079	15.9499	15.433	15.0998	16.1819	16.1599	14.3091	16.8781	15.8826	16.1047	14.4131	15.4912	16.9989	13.6453	14.6449	16.5356	16.3738	15.3807	13.2732	15.3454	16.9481	16.0716	17.0396	26	26	26	40,3	40,3	40,3	103,7	0	323,31	62027000	615	0,106252200806972	1	-0,242588043212891	-0,257504373421409	0,0675354972061531
Q8IX01;Q8IX01-3;Q8IX01-4	Q8IX01;Q8IX01-3;Q8IX01-4	SURP and G-patch domain-containing protein 2	SUGP2							NaN	NaN	NaN	NaN	8.5472	10.01	10.7613	9.39161	12.8798	10.3291	11.0175	9.49779	9.08704	12.6314	8.26252	8.52054	11.0625	NaN	8.37295	NaN	NaN	NaN	9.19288	11.4811	20	20	20	28,8	28,8	28,8	120,21	0	120,35	1538000	64	0,0157540011280432	1	-0,0521397590637207	-0,0427429046901555	0,26288933114878
Q8IX18;Q8IX18-4;Q8IX18-3;Q8IX18-2	Q8IX18;Q8IX18-4;Q8IX18-3;Q8IX18-2	Probable ATP-dependent RNA helicase DHX40	DHX40							NaN	NaN	NaN	NaN	NaN	NaN	NaN	NaN	NaN	NaN	NaN	NaN	NaN	NaN	NaN	NaN	NaN	NaN	NaN	NaN	NaN	8.02486	9.85579	11.3669	10	10	10	19,5	19,5	19,5	88559	0	49457	6052900	134	NaN	1	0	NaN	NaN
Q8IXB1;Q8IXB1-2;Q8IXB1-3	Q8IXB1;Q8IXB1-2;Q8IXB1-3	DnaJ homolog subfamily C member 10	DNAJC10							NaN	NaN	NaN	NaN	NaN	NaN	7.84084	NaN	NaN	NaN	NaN	8.17787	NaN	15.0591	8.59604	8.36413	NaN	12.1816	12.0712	7.89318	NaN	NaN	NaN	NaN	15	15	15	26,7	26,7	26,7	91079	0	121,11	5831800	101	0,603444824945434	1	229068088531494	120845185732758	0,0357754217738159
Q8IXH7;Q8IXH7-4;Q8IXH7-3	Q8IXH7;Q8IXH7-4	Negative elongation factor C/D	NELFCD							NaN	NaN	NaN	NaN	NaN	NaN	NaN	NaN	NaN	NaN	NaN	NaN	NaN	NaN	NaN	NaN	NaN	13.501	14.2633	11.9923	NaN	NaN	NaN	NaN	10	10	10	22,2	22,2	22,2	66246	0	37398	11184000	141	NaN	1	0	NaN	132418103089926
Q8IXM3	Q8IXM3	39S ribosomal protein L41, mitochondrial	MRPL41							NaN	NaN	NaN	NaN	13.2251	10.6308	12.1631	9.59263	NaN	NaN	10.5947	NaN	NaN	13.3824	NaN	9.10347	NaN	NaN	NaN	NaN	NaN	NaN	NaN	NaN	5	5	5	55,5	55,5	55,5	15383	0	126,03	8535200	76	0,62910539257949	1	-228863060474396	-124816544479734	0,2427001357303
Q8IY37	Q8IY37	Probable ATP-dependent RNA helicase DHX37	DHX37							NaN	NaN	NaN	NaN	10.2206	10.1936	11.7067	10.1123	9.85275	10.2372	10.7926	9.65259	8.05702	14.2121	8.51594	9.39545	NaN	NaN	NaN	NaN	NaN	NaN	NaN	NaN	23	23	23	30	30	30	129,54	0	165,31	9331800	217	0,131648136935618	1	-0,513192892074585	-0,327401908096394	0,95676733451957
Q8IY81	Q8IY81	pre-rRNA processing protein FTSJ3	FTSJ3		+				IP_HA-nsp3-nsp4-V5_IP_HA-nsp4-V5	NaN	NaN	NaN	NaN	9.60765	11.8898	12.676	11.7424	11.2402	10.8908	12.4329	NaN	10.7442	15.6545	11.502	11.9636	NaN	NaN	NaN	NaN	NaN	8.13078	NaN	8.13247	19	19	19	35,2	35,2	35,2	96557	0	224,88	6042800	141	0,329786954160362	1	0,987124919891357	0,718283379614809	22245316215328
Q8IYB3;Q8IYB3-2	Q8IYB3;Q8IYB3-2	Serine/arginine repetitive matrix protein 1	SRRM1							11.8849	14.0669	14.1084	11.0067	14.5267	14.8879	14.9363	13.4027	14.5789	12.6686	14.8943	11.2015	14.2497	15.553	12.5618	13.734	14.0655	13.961	13.9335	11.389	14.6477	15.0135	14.8623	14.8831	11	11	11	19,5	19,5	19,5	102,33	0	159,26	44336000	291	0,233567798229092	1	-0,413787603378296	-0,507477108041214	0,325022047572941
Q8IYB8	Q8IYB8	ATP-dependent RNA helicase SUPV3L1, mitochondrial	SUPV3L1							NaN	NaN	8.69359	NaN	9.35788	9.487	10.528	8.73237	11.7474	NaN	9.58432	NaN	8.71802	11.782	10.5749	8.58301	9.02506	NaN	NaN	NaN	NaN	NaN	NaN	8.64872	18	18	18	30	30	30	87,99	0	95782	13125000	238	0,176441055864863	1	0,388166427612305	0,406058042312293	0,661011081502148
Q8IZ69;Q8IZ69-2	Q8IZ69;Q8IZ69-2	tRNA (uracil-5-)-methyltransferase homolog A	TRMT2A							NaN	NaN	NaN	NaN	NaN	10.722	8.51621	10.1353	NaN	NaN	10.8542	NaN	8.49205	13.3235	9.9475	11.1961	NaN	NaN	NaN	NaN	NaN	NaN	NaN	NaN	11	11	11	26,9	26,9	26,9	68725	0	32508	5635700	101	0,500697110539843	1	128449535369873	100855223816124	111915500925573
Q8IZT6;Q8IZT6-2	Q8IZT6;Q8IZT6-2	Abnormal spindle-like microcephaly-associated protein	ASPM							NaN	NaN	NaN	NaN	NaN	7.41735	7.78116	NaN	NaN	NaN	7.25739	NaN	NaN	11.0723	5.42549	7.06134	NaN	NaN	NaN	NaN	NaN	NaN	NaN	NaN	13	13	13	5,6	5,6	5,6	409,8	0	73548	694210	29	0,0559166348283658	1	0,193482995033264	0,146580190748681	0,188604279942836
Q8N0U7	Q8N0U7	Uncharacterized protein C1orf87	C1orf87							NaN	NaN	NaN	NaN	NaN	NaN	12.1632	NaN	11.1809	NaN	12.6328	13.0432	NaN	12.2775	NaN	NaN	NaN	NaN	NaN	NaN	NaN	NaN	NaN	NaN	2	2	2	3,7	3,7	3,7	62034	0,0090228	12891	1074300	14	0,121229745004806	1	-0,656941056251526	-0,309404498792493	0,0891473138481973
Q8N163;Q8N163-2	Q8N163;Q8N163-2	Cell cycle and apoptosis regulator protein 2	CCAR2		+	+		+	IP_HA-nsp3-nsp4-V5_IP_empty_pcDNA;IP_HA-nsp3-nsp4-V5_IP_HA-nsp4-V5;IP_HA-nsp3-nsp4-V5_IP_nsp3-nsp4-V5	NaN	NaN	NaN	NaN	15.7746	15.4149	15.0975	14.2063	15.4036	12.3671	15.2736	12.9307	15.0753	14.5952	10.7985	11.6896	8.37834	NaN	7.38965	NaN	8.05192	NaN	NaN	8.24788	30	30	30	53,4	53,4	53,4	102,9	0	323,31	33187000	431	0,961210281722943	1	-208364605903625	-172336989067054	233108144066095
Q8N490-2;Q8N490	Q8N490-2	Probable hydrolase PNKD	PNKD							NaN	NaN	NaN	NaN	NaN	10.9952	13.2663	11.7287	NaN	NaN	NaN	NaN	NaN	15.0856	NaN	NaN	NaN	NaN	NaN	NaN	NaN	NaN	NaN	NaN	3	3	3	30,3	30,3	30,3	15396	0	64013	712560	14	0,244635763337035	1	-154406893253326	-0,579229321178301	0,191082364680148
Q8N4V1;Q8N4V1-2	Q8N4V1;Q8N4V1-2	Membrane magnesium transporter 1	MMGT1							NaN	NaN	NaN	NaN	NaN	NaN	14.5877	15.0573	12.5865	9.91749	NaN	NaN	NaN	15.2056	13.2691	NaN	11.4634	12.8467	12.8221	NaN	NaN	NaN	NaN	NaN	4	4	4	67,2	67,2	67,2	14686	0	75,23	4489600	57	0,0675029015980171	1	-0,567928671836853	-0,183260003444358	0,0514944321404198
Q8N5C6;Q8N5C6-2	Q8N5C6	S1 RNA-binding domain-containing protein 1	SRBD1							NaN	NaN	NaN	NaN	NaN	8.02807	10.3645	NaN	8.69603	10.1971	9.47486	NaN	NaN	12.3698	9.95195	7.02569	NaN	NaN	NaN	NaN	NaN	NaN	NaN	NaN	15	15	15	25,1	25,1	25,1	111,77	0	61,72	3605500	126	0,346499951755319	1	117476797103882	0,755398310287813	0,23931803119017
Q8N680	Q8N680	Zinc finger and BTB domain-containing protein 2	ZBTB2							11.2469	NaN	NaN	NaN	10.9059	NaN	10.7345	NaN	14.3283	11.8626	NaN	10.7316	10.3538	12.5415	10.8781	NaN	12.2665	11.1786	NaN	10.623	12.8647	9.03417	10.9325	11.6614	8	8	8	24,7	24,7	24,7	57336	0	26567	1294800	32	0,0573527067048273	1	0,294759035110474	0,153959308711673	0,141249987466812
Q8N8A6	Q8N8A6	ATP-dependent RNA helicase DDX51	DDX51							NaN	NaN	NaN	NaN	NaN	8.27268	9.40572	9.37173	NaN	NaN	NaN	NaN	8.12345	13.1169	10.6295	11.11	NaN	NaN	NaN	NaN	NaN	NaN	NaN	NaN	7	7	7	17,6	17,6	17,6	72456	0	45906	839790	41	0,974202729469924	1	222028887271881	175051265944573	128746234202522
Q8N9Q2	Q8N9Q2	Protein SREK1IP1	SREK1IP1							NaN	12.2885	NaN	NaN	NaN	NaN	NaN	NaN	11.8254	14.1755	NaN	NaN	NaN	NaN	NaN	NaN	11.5909	13.4464	11.5279	NaN	NaN	12.3679	13.1734	NaN	4	4	4	25,2	25,2	25,2	18177	0	48901	412020	9	NaN	1	0	NaN	15324569212934
Q8NAV1	Q8NAV1	Pre-mRNA-splicing factor 38A	PRPF38A							11.3554	12.851	10.3456	10.6433	NaN	12.1628	14.048	NaN	15.1066	13.5361	12.7627	11.0672	11.2761	12.8145	NaN	11.134	14.2965	13.8696	13.7402	NaN	11.7801	12.706	13.0959	14.2527	11	11	11	37,2	37,2	37,2	37476	0	56056	3479600	102	0,0814252345922404	1	0,519976735115051	0,216172005771261	0,346979957704838
Q8NBM4;Q8NBM4-2;Q8NBM4-4;Q8NBM4-3;Q8NBM4-5	Q8NBM4;Q8NBM4-2;Q8NBM4-4;Q8NBM4-3	Ubiquitin-associated domain-containing protein 2	UBAC2							NaN	NaN	NaN	NaN	NaN	NaN	12.9671	10.5542	11.5127	11.8356	11.7553	9.86476	NaN	14.1691	NaN	NaN	10.1929	12.7341	12.238	10.5559	NaN	NaN	NaN	NaN	6	6	6	25,3	25,3	25,3	38963	0	47709	4035900	89	0,144003899213721	1	-0,795301914215088	-0,361695286237196	0,621867864772343
Q8NC51;Q8NC51-2	Q8NC51;Q8NC51-2	Plasminogen activator inhibitor 1 RNA-binding protein	SERBP1							12.0124	10.8188	9.42461	10.2233	11.4819	12.292	12.1011	10.8395	13.5239	10.2505	13.6516	12.1648	12.7697	14.2377	NaN	10.8183	13.8022	10.9972	10.8635	NaN	13.4231	10.9091	10.8003	12.4138	20	20	3	49,8	49,8	13,2	44965	0	323,31	182260000	586	0,142577494544266	1	-0,666157841682434	-0,355534814001552	0,064003320952662
Q8NCA5	Q8NCA5	Protein FAM98A	FAM98A							10.0779	NaN	NaN	NaN	11.3967	10.5045	13.3469	13.5053	13.5965	13.055	9.72139	10.9068	11.2427	14.355	12.9869	NaN	12.1775	11.4347	10.6676	10.1634	10.0428	12.2015	NaN	11.9852	9	8	8	33,4	29,7	29,7	55272	0	137,91	15699000	230	0,218057986897619	1	-110624563694	-0,519612263185328	0,00493870551596214
Q8NDC0	Q8NDC0	MAPK-interacting and spindle-stabilizing protein-like	MAPK1IP1L							12.5525	NaN	16.1573	14.1	NaN	NaN	14.2649	NaN	14.1975	NaN	NaN	13.4144	NaN	NaN	17.6579	11.6241	13.6256	14.087	NaN	14.2222	NaN	13.7043	NaN	18.4786	1	1	1	6,9	6,9	6,9	24269	0	54549	5752600	35	0,177797928057573	1	141349673271179	0,442269853106862	0,308210397496772
Q8NE63	Q8NE63	Homeodomain-interacting protein kinase 4	HIPK4							9.18886	NaN	NaN	NaN	NaN	NaN	10.6341	NaN	10.3908	11.0479	NaN	9.30369	NaN	10.1532	NaN	NaN	10.3249	8.42723	NaN	NaN	7.89887	NaN	NaN	9.60366	1	1	1	2,6	2,6	2,6	69424	0,0071967	14337	25362000	24	0,0739564484408559	1	-0,227441906929016	-0,189098282465769	0,339238986519652
Q8NE71;Q8NE71-2	Q8NE71;Q8NE71-2	ATP-binding cassette sub-family F member 1	ABCF1							NaN	9.20474	NaN	NaN	NaN	10.6592	12.758	9.40943	10.0518	10.6102	11.3524	11.1585	NaN	15.325	11.2148	11.4659	10.1573	8.90135	NaN	NaN	NaN	NaN	NaN	9.72605	33	33	33	51,7	51,7	51,7	95925	0	323,31	45127000	568	0,302759553596425	1	153987729549408	0,688775091294522	0,745202348476984
Q8NFW8;Q8NFW8-2	Q8NFW8	N-acylneuraminate cytidylyltransferase	CMAS							NaN	NaN	NaN	NaN	NaN	12.0957	11.5648	NaN	10.7675	NaN	12.0343	11.4341	NaN	12.6238	10.0086	NaN	NaN	NaN	NaN	NaN	NaN	NaN	NaN	NaN	7	7	7	26	26	26	48379	0	54164	2799800	104	0,145829259611912	1	-0,752261877059937	-0,364630506922247	0,0483075808019886
Q8NHQ9;Q8NHQ9-2	Q8NHQ9	ATP-dependent RNA helicase DDX55	DDX55							NaN	NaN	NaN	NaN	NaN	7.07446	11.7368	NaN	NaN	NaN	10.2241	NaN	5.95222	14.7583	11.5733	8.95789	NaN	NaN	NaN	NaN	NaN	NaN	NaN	NaN	12	12	12	27,2	27,2	27,2	68546	0	159,39	4492400	111	0,283259980853284	1	146501195430756	0,651353178340612	0,42516788484892
Q8NI27;Q8NI27-2	Q8NI27	THO complex subunit 2	THOC2							10.893	10.7823	10.936	6.75168	11.2622	12.2929	13.4444	11.416	14.2054	11.548	11.5868	11.8837	11.6785	13.7963	9.92952	7.90803	12.3068	11.7317	11.0885	9.24253	9.96089	10.7577	11.2255	13.6436	45	45	45	39,7	39,7	39,7	182,77	0	323,31	23800000	608	0,418776840765283	1	-12757613658905	-0,879607070551645	0,0663009887911843
Q8NI36	Q8NI36	WD repeat-containing protein 36	WDR36							NaN	NaN	NaN	NaN	NaN	9.80465	10.1904	8.22781	NaN	NaN	9.59227	NaN	NaN	13.9529	NaN	10.1727	NaN	NaN	NaN	NaN	NaN	NaN	NaN	NaN	20	20	20	31,9	31,9	31,9	105,32	0	131,39	4999900	165	0,213025383560767	1	0,994036078453064	0,507083743092996	0,343204899078881
Q8TBK6-2;Q8TBK6	Q8TBK6-2;Q8TBK6	Zinc finger CCHC domain-containing protein 10	ZCCHC10							13.1267	13.5583	NaN	NaN	NaN	NaN	14.1861	NaN	15.1674	14.3509	NaN	11.8899	NaN	13.8154	13.4201	NaN	14.5409	14.3061	14.2912	13.0971	NaN	14.1058	10.9444	14.3844	1	1	1	8,2	8,2	8,2	18409	0	58089	721230	15	0,152568889492967	1	0,960995316505432	0,383009553372148	0,996295295235718
Q8TCJ2	Q8TCJ2	Dolichyl-diphosphooligosaccharide--protein glycosyltransferase subunit STT3B	STT3B							NaN	NaN	NaN	NaN	NaN	NaN	NaN	9.29108	8.64371	8.04625	NaN	NaN	NaN	12.5044	8.43821	NaN	11.1997	13.5929	12.9515	10.8051	NaN	NaN	NaN	NaN	11	11	11	14,8	14,8	14,8	93673	0	74,63	8767100	140	0,104668602711477	1	0,463362574577332	0,267746031183833	119402276556167
Q8TCS8	Q8TCS8	Polyribonucleotide nucleotidyltransferase 1, mitochondrial	PNPT1							NaN	NaN	NaN	NaN	10.1104	6.98823	10.8308	8.79051	10.8188	NaN	8.29228	NaN	9.05528	11.149	NaN	NaN	9.58673	NaN	NaN	NaN	NaN	NaN	NaN	7.56544	24	24	24	40	40	40	85,95	0	162,45	28204000	439	0,185390343120068	1	-0,637591242790222	-0,440830411401486	0,0552246136929431
Q8TDD1;Q8TDD1-2	Q8TDD1;Q8TDD1-2	ATP-dependent RNA helicase DDX54	DDX54							NaN	NaN	NaN	NaN	NaN	7.26463	10.1148	7.38319	6.82642	7.18755	9.283	10.6793	NaN	13.8957	NaN	10.9115	NaN	NaN	NaN	NaN	NaN	NaN	NaN	NaN	14	14	14	28,9	28,9	28,9	98594	0	93368	4002600	129	0,626597183683814	1	223897039890289	124279714983745	0,409979098675558
Q8TDN6	Q8TDN6	Ribosome biogenesis protein BRX1 homolog	BRIX1		+	+		+	IP_HA-nsp3-nsp4-V5_IP_empty_pcDNA;IP_HA-nsp3-nsp4-V5_IP_HA-nsp4-V5;IP_HA-nsp3-nsp4-V5_IP_nsp3-nsp4-V5	NaN	NaN	NaN	NaN	NaN	11.3947	11.2392	11.2543	9.38797	12.3669	12.869	NaN	11.3386	15.333	12.723	13.4419	NaN	NaN	NaN	NaN	NaN	NaN	NaN	NaN	13	13	13	41,1	41,1	41,1	41401	0	134,91	5669600	126	117577242534021	1	291834890842438	207684842440233	30035729051589
Q8TED1	Q8TED1	Probable glutathione peroxidase 8	GPX8							NaN	NaN	NaN	NaN	NaN	NaN	11.4283	NaN	NaN	NaN	NaN	NaN	NaN	14.7017	NaN	NaN	10.8577	14.7909	14.4174	12.1139	NaN	NaN	NaN	NaN	6	6	6	40,7	40,7	40,7	23881	0	20992	2119700	40	0,124950396718812	1	-0,864775657653809	-0,321275538978676	108033714967165
Q8TEX9;Q8TEX9-2	Q8TEX9;Q8TEX9-2	Importin-4	IPO4							NaN	NaN	NaN	NaN	NaN	10.9435	10.0342	9.93251	NaN	9.25659	12.5216	NaN	7.29462	13.5108	9.19732	10.189	NaN	NaN	NaN	NaN	8.78947	NaN	NaN	NaN	37	37	37	54,1	54,1	54,1	118,71	0	323,31	119790000	956	0,162346110384663	1	0,682845592498779	0,396955635762057	0,804207993876242
Q8TF76;Q8TF76-2	Q8TF76	Serine/threonine-protein kinase haspin	GSG2							NaN	NaN	NaN	NaN	NaN	NaN	NaN	NaN	NaN	8.07237	NaN	NaN	NaN	11.9597	8.83936	9.59656	NaN	NaN	NaN	NaN	NaN	NaN	NaN	NaN	5	5	5	10	10	10	88494	0	17754	208420	8	0,858339647286547	1	175784599781036	155645411579187	0,305218681524719
Q8WU79;Q8WU79-3;Q8WU79-2	Q8WU79;Q8WU79-3;Q8WU79-2	Stromal membrane-associated protein 2	SMAP2							NaN	11.2751	16.5961	12.7119	12.4474	14.432	15.2788	15.5541	11.8171	9.89121	15.1013	10.9174	12.011	15.7066	13.1696	13.94	12.4711	10.1824	11.7828	10.3714	11.0104	13.6513	14.0157	17.426	11	11	11	30,1	30,1	30,1	46785	0	163,46	10901000	118	0,287110167765697	1	-0,721287250518799	-0,629323347629983	140756721637852
Q8WUA2	Q8WUA2	Peptidyl-prolyl cis-trans isomerase-like 4	PPIL4							NaN	11.7829	NaN	9.84035	NaN	9.54753	10.3895	NaN	10.0199	10.667	NaN	11.9955	8.27277	10.5099	NaN	NaN	11.0348	11.6527	10.1161	NaN	NaN	10.9593	10.8484	12.0217	13	13	13	38,4	38,4	38,4	57224	0	115,68	12113000	188	0,0636001364307229	1	-0,187329053878784	-0,163449488770498	0,725486091688969
Q8WUA4;Q8WUA4-2	Q8WUA4;Q8WUA4-2	General transcription factor 3C polypeptide 2	GTF3C2							NaN	NaN	NaN	NaN	NaN	9.68284	8.57228	8.40994	NaN	NaN	8.98037	NaN	NaN	12.827	NaN	9.4207	NaN	NaN	NaN	NaN	NaN	NaN	NaN	NaN	10	10	10	20,5	20,5	20,5	100,68	0	69996	1487400	49	0,393845750290209	1	121809089183807	0,836325859667818	0,508568494178891
Q8WUD4	Q8WUD4	Coiled-coil domain-containing protein 12	CCDC12							11.3638	11.2008	NaN	NaN	13.024	9.86856	12.3563	NaN	14.5453	12.4736	10.3581	12.6279	12.5732	13.9256	NaN	NaN	NaN	NaN	11.156	NaN	NaN	NaN	NaN	14.0768	4	4	4	40,4	40,4	40,4	19181	0	138,82	2876100	46	0,02870115861777	1	-0,164757609367371	-0,0796155767814428	0,534875124712824
Q8WUM4;Q8WUM4-2;Q8WUM4-3	Q8WUM4;Q8WUM4-2	Programmed cell death 6-interacting protein	PDCD6IP							NaN	NaN	NaN	NaN	NaN	6.78986	9.23783	NaN	9.67804	NaN	8.81836	NaN	NaN	10.5714	NaN	6.33174	9.01647	6.99356	8.84803	NaN	9.40504	5.79408	NaN	8.64634	34	34	34	56	56	56	96022	0	323,31	97146000	666	0,037814485488575	1	0,121519088745117	0,100187837726244	0,0850551608495441
Q8WUQ7;Q8WUQ7-2	Q8WUQ7;Q8WUQ7-2	Cactin	CACTIN							NaN	NaN	NaN	NaN	7.86629	9.49021	9.95994	NaN	10.7377	9.43759	9.16315	NaN	NaN	9.89441	NaN	NaN	7.8558	NaN	NaN	NaN	7.58301	NaN	NaN	9.60859	4	4	4	9	9	9	88701	0	27126	205280	16	0,0211875510366451	1	-0,0832027196884155	-0,0579177925756798	0,522980518461004
Q8WUY1	Q8WUY1	Protein THEM6	THEM6							NaN	NaN	NaN	NaN	NaN	NaN	12.0324	NaN	NaN	10.2461	NaN	NaN	9.99676	13.9874	11.252	NaN	NaN	NaN	NaN	NaN	NaN	NaN	NaN	NaN	2	2	2	11,5	11,5	11,5	23865	0	99014	1212400	34	0,472912920401292	1	187356400489807	0,989173987463988	0,862949451069763
Q8WUY9;Q8WUY9-2	Q8WUY9;Q8WUY9-2	DEP domain-containing protein 1B	DEPDC1B							NaN	NaN	NaN	NaN	NaN	NaN	NaN	NaN	NaN	NaN	NaN	NaN	NaN	12.044	9.0574	8.31334	NaN	NaN	NaN	NaN	NaN	NaN	NaN	NaN	4	4	4	11,3	11,3	11,3	61,77	0	18032	215100	10	0,586581496367037	1	141533601284027	114552429105019	0,665308819739699
Q8WVM0	Q8WVM0	Dimethyladenosine transferase 1, mitochondrial	TFB1M							NaN	NaN	NaN	NaN	NaN	NaN	10.1025	NaN	9.23084	9.75546	8.57531	NaN	NaN	14.2759	11.5611	9.7241	NaN	NaN	NaN	NaN	NaN	NaN	NaN	NaN	10	10	10	42,2	42,2	42,2	39542	0	76676	6411300	150	0,738188750395772	1	281546401977539	142971178919816	0,818072589034105
Q8WVX9	Q8WVX9	Fatty acyl-CoA reductase 1	FAR1							NaN	NaN	NaN	NaN	NaN	9.62666	12.8959	NaN	10.1755	NaN	9.16925	7.9031	NaN	14.0095	11.0532	9.70515	NaN	NaN	NaN	NaN	NaN	NaN	NaN	NaN	12	12	12	35,7	35,7	35,7	59356	0	49129	6374000	171	0,339933922316957	1	179045033454895	0,760763376733513	0,819780860660995
Q8WWI1;Q8WWI1-3;Q8WWI1-2;Q8WWI1-4;Q8WWI1-5	Q8WWI1;Q8WWI1-3;Q8WWI1-2;Q8WWI1-4;Q8WWI1-5	LIM domain only protein 7	LMO7							NaN	NaN	NaN	NaN	NaN	NaN	NaN	NaN	8.53691	8.89524	NaN	NaN	NaN	9.17398	9.3906	NaN	9.96766	7.96878	8.62746	NaN	NaN	NaN	NaN	10.6095	2	2	2	1,4	1,4	1,4	192,69	0	36265	518850	10	155593019235195	1	187115466594696	250111898882997	0,118551710125078
Q8WWM7;Q8WWM7-6;Q8WWM7-8;Q8WWM7-5;Q8WWM7-4;Q8WWM7-9;Q8WWM7-2;Q8WWM7-3;Q8WWM7-7	Q8WWM7;Q8WWM7-6;Q8WWM7-8;Q8WWM7-5;Q8WWM7-4;Q8WWM7-9;Q8WWM7-2;Q8WWM7-3	Ataxin-2-like protein	ATXN2L							12.2969	9.70829	NaN	NaN	NaN	12.1895	14.0684	10.5277	14.7571	13.7591	11.5713	12.6777	10.6668	13.6504	12.4219	8.87077	13.6235	12.1402	12.0786	10.8167	NaN	11.4912	12.6034	13.2815	24	24	24	31,1	31,1	31,1	113,37	0	175,73	30478000	342	0,119124077263034	1	0,623818635940552	0,304021271897816	0,26320016070393
Q8WWY3;Q8WWY3-4;Q8WWY3-3;Q8WWY3-2	Q8WWY3;Q8WWY3-4;Q8WWY3-3;Q8WWY3-2	U4/U6 small nuclear ribonucleoprotein Prp31	PRPF31							13.1079	15.4452	14.1425	14.6734	13.5929	13.3192	14.7743	13.5111	15.3664	13.3703	13.1219	14.5767	14.1388	15.6377	12.0951	13.9626	15.0455	14.1207	14.4538	13.2267	13.6255	15.422	13.6789	15.9542	20	20	20	54,1	54,1	54,1	55455	0	168,63	23921000	354	0,0713988414463678	1	0,159156322479248	0,177341735945975	0,114749529202929
Q8WX93;Q8WX93-4;Q8WX93-3;Q8WX93-5;Q8WX93-7;Q8WX93-8;Q8WX93-2;Q8WX93-9;Q8WX93-6	Q8WX93;Q8WX93-4;Q8WX93-3;Q8WX93-5;Q8WX93-7;Q8WX93-8;Q8WX93-2;Q8WX93-9	Palladin	PALLD							NaN	NaN	NaN	NaN	NaN	NaN	13.5456	NaN	9.30476	NaN	NaN	NaN	NaN	NaN	15.2161	13.5011	8.52681	NaN	NaN	NaN	NaN	11.0224	8.93157	9.53006	10	10	10	11,7	11,7	11,7	150,56	0	37064	5965700	67	0,399454348240835	1	221831488609314	0,872807851559223	0,880385070835936
Q8WY22	Q8WY22	BRI3-binding protein	BRI3BP			+		+	IP_HA-nsp3-nsp4-V5_IP_empty_pcDNA;IP_HA-nsp3-nsp4-V5_IP_nsp3-nsp4-V5	NaN	NaN	NaN	NaN	NaN	14.5668	14.3812	12.2258	12.435	NaN	14.7368	NaN	10.9784	16.1496	12.2042	14.5288	NaN	12.5165	12.2337	NaN	NaN	NaN	NaN	NaN	2	2	2	14,3	14,3	14,3	27835	0	58425	4358800	59	0,291134538344912	1	153622043132782	0,667324685860892	0,974662666684829
Q8WZ79;Q8WZ79-2	Q8WZ79;Q8WZ79-2	Deoxyribonuclease-2-beta	DNASE2B							13.6502	14.4236	13.5529	12.1636	9.51869	12.5704	10.6873	11.9277	14.108	12.7747	12.0793	NaN	NaN	7.59141	11.5363	11.5107	15.2606	13.3171	13.5509	NaN	12.4409	14.134	12.6251	13.6392	1	1	1	3,3	3,3	3,3	41712	0,0014401	24113	5624500	37	0,605090710523767	1	-187028181552887	-119679345340981	0,692084900067223
Q92499;Q92499-3;Q92499-2	Q92499;Q92499-3;Q92499-2	ATP-dependent RNA helicase DDX1	DDX1					+	IP_HA-nsp3-nsp4-V5_IP_empty_pcDNA	NaN	8.97728	9.08095	NaN	12.6936	13.068	14.1979	12.7302	14.5988	12.1977	10.9317	11.1476	12.1636	14.4893	10.4624	11.0067	13.9435	10.6701	9.4822	NaN	11.4137	13.1323	11.9266	13.543	33	33	33	60,1	60,1	60,1	82431	0	323,31	93695000	802	0,554172234965617	1	-114192414283752	-107735450322326	0,397045677969406
Q92522	Q92522	Histone H1x	H1FX		+			+	IP_HA-nsp3-nsp4-V5_IP_empty_pcDNA;IP_HA-nsp3-nsp4-V5_IP_HA-nsp4-V5	12.2167	9.90257	12.7437	NaN	13.5646	15.6683	15.8647	15.8948	15.0794	15.8169	16.5561	15.3206	14.4302	17.3258	16.7474	16.4721	13.2533	12.0401	11.6435	11.5555	11.1295	10.2819	11.6582	14.6841	9	9	9	37,1	37,1	37,1	22487	0	37993	31573000	210	0,547588458738237	1	0,995760679244995	105336216960739	284202910679716
Q92530	Q92530	Proteasome inhibitor PI31 subunit	PSMF1							NaN	NaN	NaN	NaN	10.4671	11.6343	10.6897	9.53522	9.63639	NaN	11.7716	NaN	10.5134	10.7917	NaN	9.21327	9.72036	NaN	NaN	NaN	11.5514	NaN	NaN	NaN	7	7	7	37,6	37,6	37,6	29816	0	108,85	19647000	156	0,562941195292153	1	-0,853668928146362	-105595941081558	0,999295550105542
Q92552;Q92552-2	Q92552;Q92552-2	28S ribosomal protein S27, mitochondrial	MRPS27		+	+		+	IP_HA-nsp3-nsp4-V5_IP_empty_pcDNA;IP_HA-nsp3-nsp4-V5_IP_HA-nsp4-V5;IP_HA-nsp3-nsp4-V5_IP_nsp3-nsp4-V5	NaN	NaN	NaN	NaN	12.9059	12.2246	12.5711	12.2686	14.18	12.3583	11.9557	NaN	12.5861	13.6382	11.3341	11.37	9.3587	NaN	NaN	NaN	10.2219	NaN	NaN	NaN	14	14	14	43,5	43,5	43,5	47611	0	125,81	17595000	278	0,176605690796185	1	-0,260432004928589	-0,38651005540847	258671964702318
Q92572	Q92572	AP-3 complex subunit sigma-1	AP3S1							16.1603	17.9569	16.8444	16.1786	NaN	13.3689	16.361	14.55	17.1613	15.984	14.3068	15.6848	15.2464	16.6591	16.4045	15.3393	16.6058	16.9074	17.3323	16.0247	14.425	17.4028	14.856	17.3132	14	14	14	74,6	74,6	74,6	21732	0	307,63	24457000	202	0,740856759938796	1	30188090801239	143870536014047	0,896821055853935
Q92598;Q92598-2;Q92598-3;Q92598-4	Q92598;Q92598-2;Q92598-3;Q92598-4	Heat shock protein 105 kDa	HSPH1							NaN	7.39172	NaN	NaN	9.34791	12.7618	12.4561	10.8519	12.9104	10.2694	11.9605	11.5045	9.28068	14.7733	10.002	11.2086	13.035	NaN	NaN	9.30907	11.3877	NaN	9.51389	9.41259	43	42	41	70,2	68,5	66,9	96864	0	323,31	257030000	1157	0,00885156425936189	0,997564757709251	-0,038280725479126	-0,0246620650807781	0,483446957058929
Q92614;Q92614-4;Q92614-3;Q92614-2;Q92614-5	Q92614;Q92614-4;Q92614-3;Q92614-2;Q92614-5	Unconventional myosin-XVIIIa	MYO18A							10.0267	NaN	NaN	NaN	8.96107	NaN	6.16932	7.2116	12.8453	7.61692	NaN	7.10423	8.25248	9.89064	NaN	NaN	12.3682	NaN	5.76439	6.31408	10.435	7.91755	8.41126	12.1956	36	36	36	24,1	24,1	24,1	233,11	0	119,01	2369800	94	0,210958583449511	1	0,529186248779297	0,481633285950477	0,0670157810831895
Q92616	Q92616	Translational activator GCN1	GCN1L1							NaN	NaN	NaN	NaN	NaN	7.70998	7.98829	NaN	NaN	6.53001	8.02442	NaN	NaN	7.9321	5.82883	6.36547	NaN	NaN	NaN	NaN	NaN	NaN	NaN	NaN	107	107	107	55,5	55,5	55,5	292,75	0	323,31	186250000	2249	0,475666595029652	1	-0,662887096405029	-0,905909102932677	110787540048446
Q92665	Q92665	28S ribosomal protein S31, mitochondrial	MRPS31							NaN	NaN	NaN	NaN	12.7852	9.9952	13.3079	10.9788	14.2753	11.0935	9.6674	10.1228	12.0206	13.786	10.0233	6.64443	NaN	NaN	NaN	NaN	8.69725	NaN	NaN	NaN	12	12	12	41,5	41,5	41,5	45318	0	153,53	18674000	334	0,277189368465715	1	-114819240570068	-0,632417051664328	0,829100902512151
Q92667;Q92667-2	Q92667;Q92667-2	A-kinase anchor protein 1, mitochondrial	AKAP1							NaN	NaN	NaN	NaN	NaN	10.7463	11.0074	8.95286	NaN	6.49357	10.2447	NaN	NaN	9.38291	9.71668	NaN	NaN	NaN	NaN	NaN	NaN	NaN	NaN	NaN	10	10	10	14,7	14,7	14,7	97,34	0	129,09	6134800	135	0,249469846856201	1	-0,866437911987305	-0,571577271837026	0,11010528351131
Q92733	Q92733	Proline-rich protein PRCC	PRCC							12.411	13.779	12.3151	NaN	14.4694	11.1416	9.6178	NaN	15.541	9.83113	12.2338	NaN	13.9635	8.42362	NaN	NaN	15.2466	12.7816	11.0981	11.7887	15.4845	13.2117	12.3236	14.326	9	9	9	36	36	36	52417	0	138,32	9985200	153	0,279803874627858	1	-169973957538605	-0,648866489337008	100496331551536
Q92747;Q92747-2	Q92747;Q92747-2	Actin-related protein 2/3 complex subunit 1A	ARPC1A							12.928	9.22644	8.44104	NaN	9.81526	10.1772	12.0518	NaN	14.7762	12.1584	NaN	9.77559	10.9735	14.6874	10.0534	NaN	13.2854	12.6414	12.9145	12.446	12.7151	13.3745	13.1265	14.9833	17	17	16	61,4	61,4	55,1	41569	0	232,08	22508000	246	0,0383742117293217	1	0,275537967681885	0,10646438035126	0,618425319595409
Q92841;Q92841-3;Q92841-1;Q92841-2	Q92841;Q92841-3;Q92841-1;Q92841-2	Probable ATP-dependent RNA helicase DDX17	DDX17							13.8441	14.2873	14.8147	12.711	13.2855	14.6726	15.9856	14.0728	16.2399	14.0099	14.7867	14.7204	14.5066	16.3274	14.4619	13.0584	15.2696	13.9355	14.6654	13.6822	13.8954	14.4169	14.8062	15.9269	35	35	26	53,4	53,4	42,7	80272	0	323,31	187430000	1019	0,0331031057634495	1	0,0844738483428955	0,0862425271505868	0,0963586313983512
Q92879-4;Q92879;Q92879-2;Q92879-3;Q92879-6;Q92879-5	Q92879-4;Q92879;Q92879-2;Q92879-3;Q92879-6;Q92879-5	CUGBP Elav-like family member 1	CELF1							NaN	NaN	NaN	NaN	NaN	10.7285	13.2649	NaN	12.2697	8.33387	NaN	10.0895	NaN	11.2072	NaN	NaN	9.63854	NaN	NaN	NaN	NaN	NaN	NaN	NaN	12	12	11	35,5	35,5	33,6	55	0	78302	8695600	160	0,416357145872453	1	-186158907413483	-0,895028045924071	0,204031801238028
Q92900;Q92900-2	Q92900;Q92900-2	Regulator of nonsense transcripts 1	UPF1							10.9978	12.0351	12.3551	9.18688	11.9332	12.7138	14.0841	12.4974	14.0063	13.2779	14.147	12.708	11.8036	14.8516	11.4551	10.4821	13.3387	11.6947	11.9885	11.8598	12.3289	11.6754	7.72955	13.7915	45	45	45	53,9	53,9	53,9	124,34	0	323,31	62788000	905	0,257547295976735	1	-0,659050226211548	-0,574027623774189	0,0243048875498171
Q92945	Q92945	Far upstream element-binding protein 2	KHSRP							11.6045	NaN	8.66131	9.86612	8.93911	10.9932	13.0292	NaN	13.5847	8.82489	11.0081	12.3052	NaN	12.1614	NaN	NaN	13.5026	11.1037	8.9125	9.92548	10.2432	8.99616	11.9214	13.1161	29	29	27	51,6	51,6	48,5	73114	0	323,31	148850000	672	0,596916442319837	1	-227158427238464	-119773962857198	0,831463689867003
Q96A33;Q96A33-2	Q96A33;Q96A33-2	Coiled-coil domain-containing protein 47	CCDC47							NaN	NaN	NaN	NaN	8.12236	13.3403	15.8212	13.7633	10.0802	NaN	9.15117	NaN	NaN	14.6315	10.1945	NaN	NaN	NaN	NaN	NaN	NaN	NaN	NaN	NaN	14	14	14	41,8	41,8	41,8	55873	0	142,97	45994000	441	0,480684310216944	1	-245361304283142	-101463528889489	0,581847039828771
Q96A35	Q96A35	39S ribosomal protein L24, mitochondrial	MRPL24							NaN	NaN	NaN	NaN	9.68965	NaN	10.5261	8.31999	9.62954	NaN	NaN	NaN	NaN	10.3406	NaN	NaN	NaN	NaN	NaN	NaN	NaN	NaN	NaN	NaN	3	3	3	18,1	18,1	18,1	24915	0	19574	4723900	93	0,183661680936987	1	-0,720059037208557	-0,44094726227559	0,261958214704857
Q96A72	Q96A72	Protein mago nashi homolog 2	MAGOHB							15.0431	16.284	16.4655	15.7328	16.0087	15.8539	16.7625	16.4907	17.8452	16.5908	16.9731	16.1421	16.4076	16.3414	15.769	14.9753	16.7406	16.4204	16.2183	13.1702	14.9753	15.5756	16.4515	16.8782	16	16	1	83,1	83,1	6,1	17276	0	57373	37326000	333	0,466064929833514	1	-0,40561318397522	-0,822590579773282	0,0966359237951473
Q96AG4	Q96AG4	Leucine-rich repeat-containing protein 59	LRRC59		+			+	IP_HA-nsp3-nsp4-V5_IP_empty_pcDNA;IP_HA-nsp3-nsp4-V5_IP_HA-nsp4-V5	10.5971	13.3894	11.5237	NaN	15.4966	18.2584	18.0377	17.6291	16.2014	15.7342	17.9818	15.0891	15.835	19.5394	16.7966	18.2809	14.6475	11.405	11.3838	NaN	14.6719	13.2394	11.4616	14.4764	13	13	13	49,2	49,2	49,2	34,93	0	174,22	103270000	372	0,090773695516141	1	0,257514476776123	0,227363081444813	218361527936464
Q96BN6-2	Q96BN6-2	FAM149B1	FAM149B1			+		+	IP_HA-nsp3-nsp4-V5_IP_empty_pcDNA;IP_HA-nsp3-nsp4-V5_IP_nsp3-nsp4-V5	NaN	NaN	NaN	NaN	NaN	NaN	NaN	NaN	NaN	NaN	12.7068	NaN	12.005	16.4551	12.3804	12.6788	NaN	11.3055	10.3228	NaN	NaN	NaN	NaN	NaN	1	1	1	1,9	1,9	1,9	58799	0,0063552	14902	3741800	13	247788627908414	1	569096255302429	434112932434239	15997112380844
Q96CM3;Q96CM3-2	Q96CM3;Q96CM3-2	RNA pseudouridylate synthase domain-containing protein 4	RPUSD4							NaN	NaN	NaN	NaN	8.80832	10.2065	10.4059	NaN	NaN	NaN	9.54741	NaN	8.26945	10.4227	NaN	8.97281	NaN	NaN	NaN	NaN	NaN	NaN	NaN	NaN	2	2	2	12,5	12,5	12,5	42205	0	12085	171070	12	0,384854917665055	1	-0,8041912317276	-0,793980435753246	0,540364047333495
Q96CS3	Q96CS3	FAS-associated factor 2	FAF2							NaN	NaN	NaN	NaN	NaN	14.3746	13.825	12.4466	12.6513	12.9636	14.7515	NaN	NaN	15.3196	11.3009	13.6029	8.89257	13.4643	13.6101	8.95455	7.1819	NaN	NaN	NaN	15	15	15	51,9	51,9	51,9	52623	0	323,31	39383000	361	0,0612916507700055	1	-0,389398455619812	-0,165595754095812	0,0999566195804559
Q96CW1;Q96CW1-2	Q96CW1;Q96CW1-2	AP-2 complex subunit mu	AP2M1					+	IP_HA-nsp3-nsp4-V5_IP_empty_pcDNA	10.7914	8.85381	NaN	NaN	10.7911	11.8885	12.9966	12.114	13.4211	12.3345	13.2718	11.8544	11.9503	15.3476	13.2406	10.8107	12.5956	11.4906	12.0165	NaN	10.469	9.44363	10.6464	11.5714	13	13	13	42,1	42,1	42,1	49654	0	118,59	23329000	252	0,357652904341939	1	0,889771938323975	0,758266049663218	0,602509209580727
Q96DF8	Q96DF8	Protein DGCR14	DGCR14							NaN	8.03403	NaN	NaN	NaN	7.80941	11.1577	9.38524	10.6782	NaN	9.99788	NaN	NaN	11.7976	NaN	NaN	NaN	NaN	NaN	NaN	NaN	8.95751	NaN	NaN	7	7	7	26,9	26,9	26,9	52567	0	45422	2697900	84	0,0202648327151372	1	-0,0814532041549683	-0,0555355960770315	0,19031072965879
Q96DH6-2;Q96DH6;Q96DH6-3	Q96DH6-2;Q96DH6;Q96DH6-3	RNA-binding protein Musashi homolog 2	MSI2							10.6745	12.6641	12.6796	NaN	14.1168	13.6011	14.4711	14.6728	13.4927	12.6497	13.5941	12.1175	14.0766	15.4181	11.5691	10.5609	11.7121	11.726	12.0745	NaN	12.6322	12.2391	NaN	13.0897	10	8	8	52,6	44,6	44,6	28,42	0	60463	6968600	92	0,530210416570283	1	-130925536155701	-105477564477998	0,650810797419588
Q96DI7;Q96DI7-2	Q96DI7;Q96DI7-2	U5 small nuclear ribonucleoprotein 40 kDa protein	SNRNP40							12.9313	16.8158	15.6743	15.0754	15.5409	15.5276	15.5577	15.1855	17.1832	13.2095	14.9892	14.1987	15.322	15.9984	13.0765	14.5984	16.3322	14.6559	15.5385	12.2245	15.1302	16.3349	14.7972	16.6951	22	22	22	80,4	80,4	80,4	39,31	0	323,31	27695000	498	0,510877340198184	1	-0,704111814498901	-0,96088334280137	0,0190469969865785
Q96DT7;Q96DT7-3;Q96DT7-2;Q96DT7-4	Q96DT7;Q96DT7-3;Q96DT7-2;Q96DT7-4	Zinc finger and BTB domain-containing protein 10	ZBTB10							10.8605	NaN	NaN	NaN	NaN	NaN	NaN	NaN	13.3935	8.53827	7.43646	NaN	NaN	12.0093	NaN	NaN	13.4708	NaN	NaN	NaN	11.2333	NaN	7.23237	11.2674	14	14	14	24,2	24,2	24,2	94893	0	66,65	2061700	59	0,381456108768604	1	125666415691376	0,817603638549431	0,247605212827713
Q96E29;Q96E29-3;Q96E29-2	Q96E29;Q96E29-3;Q96E29-2	Transcription termination factor 3, mitochondrial	MTERF3							NaN	NaN	NaN	NaN	12.6713	NaN	11.2944	11.8172	13.3529	NaN	12.5442	NaN	12.2936	12.1808	11.3746	NaN	8.87043	NaN	NaN	NaN	10.7197	NaN	NaN	NaN	5	5	5	15,1	15,1	15,1	47971	0	12,79	1676000	44	0,123281439234578	1	-0,543963193893433	-0,310815793810932	0,866500838514797
Q96EH3	Q96EH3	Mitochondrial assembly of ribosomal large subunit protein 1	MALSU1							NaN	NaN	NaN	NaN	9.61003	8.34279	8.23745	NaN	NaN	NaN	NaN	NaN	9.26615	9.79669	NaN	NaN	NaN	NaN	NaN	NaN	NaN	NaN	NaN	NaN	3	3	3	28,6	28,6	28,6	26,17	0	70334	906680	47	0,236684935578962	1	-0,466686129570007	-0,519858592450513	0,0681498021026516
Q96EP5;Q96EP5-2	Q96EP5;Q96EP5-2	DAZ-associated protein 1	DAZAP1							NaN	9.98684	13.7571	9.91129	NaN	NaN	NaN	NaN	12.1637	NaN	NaN	12.5528	NaN	NaN	NaN	NaN	11.3195	NaN	NaN	NaN	NaN	10.7288	NaN	15.0769	9	9	9	31	31	31	43383	0	114,21	25195000	229	NaN	1	0	NaN	0,493511160193984
Q96EY4	Q96EY4	Translation machinery-associated protein 16	TMA16							NaN	13.917	10.7825	11.0569	10.5118	NaN	14.02	12.7321	11.8627	12.3366	13.3461	11.7015	12.3346	16.784	13.3999	NaN	13.2939	11.1788	11.9427	8.92547	11.0371	13.227	11.609	10.5739	7	7	7	37,4	37,4	37,4	23864	0	98,64	10774000	172	0,177186320649581	1	0,99959659576416	0,435353421059318	0,234451234122776
Q96EY7;Q96EY7-2	Q96EY7	Pentatricopeptide repeat domain-containing protein 3, mitochondrial	PTCD3							NaN	NaN	NaN	NaN	12.9931	11.9919	12.1523	11.1102	14.3051	11.0079	11.6263	NaN	12.593	10.7641	10.4609	NaN	8.258	9.05593	8.89721	NaN	NaN	NaN	NaN	NaN	21	21	21	45,7	45,7	45,7	78549	0	127,76	26111000	378	0,756856667896376	1	-175343132019043	-141370643358771	0,716990845008913
Q96FV9;Q96FV9-2	Q96FV9	THO complex subunit 1	THOC1							12.22	14.6168	14.1613	12.8463	13.1838	13.515	15.6227	13.6868	15.5239	14.4497	13.8763	12.9702	12.8749	14.9733	11.1276	12.6451	14.4561	14.1637	14.8048	11.1261	12.1002	14.4932	14.0097	15.7504	27	27	27	54,3	54,3	54,3	75665	0	277,47	20186000	259	0,525302971029412	1	-10968382358551	-103141585710333	0,259049241188416
Q96GA3	Q96GA3	Protein LTV1 homolog	LTV1							NaN	12.5658	9.7709	NaN	10.374	11.9336	12.3948	11.8884	10.0421	9.29742	11.5076	10.6198	10.4319	13.2938	10.5811	11.6587	10.9889	10.7525	9.88774	NaN	10.8308	11.0848	NaN	9.92483	13	13	13	41,3	41,3	41,3	54854	0	172,69	12925000	228	0,070458442146187	1	-0,156335592269897	-0,175050131931985	0,841322678187926
Q96HR8;Q96HR8-2	Q96HR8;Q96HR8-2	H/ACA ribonucleoprotein complex non-core subunit NAF1	NAF1							NaN	10.8946	11.3533	12.0924	12.3576	13.5225	13.8362	12.2344	13.9372	NaN	13.5528	NaN	12.104	14.5184	NaN	13.1379	13.3144	NaN	NaN	NaN	12.2893	8.96734	12.258	13.6435	4	4	4	10,3	10,3	10,3	53716	0	35055	7610400	79	0,317301676663763	1	-11979752779007	-0,705819589578331	0,583066625776826
Q96HS1;Q96HS1-2	Q96HS1;Q96HS1-2	Serine/threonine-protein phosphatase PGAM5, mitochondrial	PGAM5							17.4625	18.8528	19.2011	18.5416	17.8064	18.1846	18.7814	18.112	19.1919	18.6607	18.3436	18.1826	18.1205	18.4125	18.0329	17.7427	19.0692	19.1832	19.1169	17.4283	17.9303	19.0874	19.2658	19.6545	29	29	29	86,2	86,2	86,2	32004	0	323,31	209760000	927	0,236550352127372	1	-0,143957138061523	-0,415833653706297	0,672489993266076
Q96I24;Q96I24-2	Q96I24	Far upstream element-binding protein 3	FUBP3					+	IP_HA-nsp3-nsp4-V5_IP_empty_pcDNA	8.99254	9.66409	NaN	NaN	13.9522	14.9388	15.6459	15.1552	14.9387	15.1129	15.1543	14.0602	12.5235	14.7365	12.5267	10.0309	11.9509	9.21026	10.485	NaN	10.9845	10.9762	10.2073	12.9597	24	23	22	55,2	53,8	52,3	61,64	0	224,31	23367000	321	12781191599144	1	-246860575675964	-219408865659593	102183172456735
Q96I25	Q96I25	Splicing factor 45	RBM17							17.2557	19.7098	19.6802	18.7386	17.733	17.6653	18.5524	18.0377	18.5271	17.8816	17.6024	17.1215	18.0186	17.9275	17.3161	17.6058	18.8758	18.8907	19.1261	16.7108	18.2587	19.4982	18.8352	19.7521	35	35	35	78,3	78,3	78,3	44961	0	316,07	215120000	815	0,496010125845699	1	-0,280113697052002	-0,782623011531344	0,538539084778644
Q96I51;Q96I51-3;Q96I51-2	Q96I51;Q96I51-3;Q96I51-2	Williams-Beuren syndrome chromosomal region 16 protein	WBSCR16							NaN	NaN	NaN	NaN	11.7947	11.6049	11.1243	11.142	10.8928	NaN	10.0717	NaN	10.8697	12.6799	NaN	7.27398	NaN	NaN	NaN	NaN	8.85256	NaN	NaN	NaN	8	8	8	34,7	34,7	34,7	49996	0	44778	3480400	92	0,685180970274408	1	-216563093662262	-132935020120347	0,261116055757761
Q96IX5	Q96IX5	Up-regulated during skeletal muscle growth protein 5	USMG5							NaN	NaN	NaN	NaN	NaN	15.2017	17.1538	NaN	NaN	NaN	14.7604	NaN	NaN	17.3567	17.358	14.6557	13.4391	NaN	NaN	NaN	NaN	NaN	NaN	12.0095	3	3	3	44,8	44,8	44,8	64575	0	96215	13830000	85	0,226639578937224	1	207603669166565	0,548750549207245	0,689832590084057
Q96J01;Q96J01-2	Q96J01;Q96J01-2	THO complex subunit 3	THOC3							NaN	12.4885	11.2866	8.93056	12.4715	13.0241	14.5976	NaN	14.5503	11.0686	11.8857	10.9187	11.4397	14.4842	10.2883	11.0747	13.7417	9.82254	13.0984	9.05964	12.0546	12.2488	12.311	14.3929	13	13	13	61,3	61,3	61,3	38771	0	182,21	17454000	239	0,020830486498223	1	0,119523406028748	0,0582420550870505	0,0963214361802935
Q96KR1	Q96KR1	Zinc finger RNA-binding protein	ZFR					+	IP_HA-nsp3-nsp4-V5_IP_empty_pcDNA	8.47853	9.41498	7.54913	NaN	10.8662	13.025	13.2277	11.4505	13.2788	11.5131	12.5966	10.4568	10.4994	13.2903	11.7525	11.6636	10.0391	NaN	8.14252	8.54655	8.31338	9.8386	8.53072	11.129	23	23	23	34,2	34,2	34,2	117,01	0	253,35	6079500	186	0,16065041326412	1	-0,340888977050781	-0,371997676979518	220928367304332
Q96MU7;Q96MU7-2	Q96MU7;Q96MU7-2	YTH domain-containing protein 1	YTHDC1							12.8277	13.0365	13.4866	10.2846	12.3016	13.6877	13.7092	11.3388	14.8898	12.8056	11.3933	12.5555	12.5309	13.9133	8.42618	9.56308	14.2504	14.5849	14.5153	13.0034	12.1198	14.6668	14.6777	15.9929	21	21	21	27,8	27,8	27,8	84699	0	169,29	7564200	115	0,54909740515783	1	-165094923973083	-110184191398456	118245362963285
Q96N67;Q96N67-3;Q96N67-2;Q96N67-4;Q96N67-5;Q96N67-6;Q96N67-7	Q96N67;Q96N67-3;Q96N67-2;Q96N67-4;Q96N67-5;Q96N67-6	Dedicator of cytokinesis protein 7	DOCK7							NaN	NaN	NaN	NaN	6.80774	4.77067	9.46316	6.12701	11.1514	5.59661	9.14211	NaN	NaN	11.6488	6.7286	NaN	9.60912	NaN	NaN	7.63198	8.66302	NaN	8.63008	11.3283	35	35	32	26,2	26,2	24,9	242,56	0	173,76	15273000	459	0,306346816523133	1	115901458263397	0,685156196370642	0,29608862792003
Q96NB3	Q96NB3	Zinc finger protein 830	ZNF830							NaN	10.6331	NaN	NaN	NaN	NaN	11.5241	NaN	11.9663	NaN	NaN	NaN	NaN	11.1328	9.38366	NaN	8.82658	10.8202	11.1506	NaN	NaN	11.1699	NaN	8.50772	5	5	5	22,6	22,6	22,6	41998	0	17,3	2567900	76	0,0750813729654624	1	0,245822191238403	0,192766194585083	0,286889979905055
Q96P63;Q96P63-2	Q96P63;Q96P63-2	Serpin B12	SERPINB12							7.50938	12.9844	10.7441	NaN	NaN	NaN	9.84618	NaN	9.90489	NaN	NaN	NaN	NaN	10.0269	NaN	NaN	NaN	11.3224	11.1572	NaN	NaN	12.9368	9.88628	11.3605	7	7	6	24,7	24,7	18,3	46276	0	91434	583690	14	0,514440842022806	1	130503904819489	103071906264477	0,317863683568207
Q96P70	Q96P70	Importin-9	IPO9							NaN	NaN	NaN	NaN	5.07481	NaN	6.88753	NaN	7.32894	NaN	9.2564	NaN	6.91468	8.56281	NaN	8.57478	6.50402	NaN	NaN	NaN	7.6647	NaN	NaN	NaN	29	29	29	48,9	48,9	48,9	115,96	0	323,31	86150000	605	0,8168705492671	1	117853343486786	143843128620992	0,0180692614540635
Q96PE3;Q96PE3-4;Q96PE3-2;Q96PE3-3	Q96PE3;Q96PE3-4;Q96PE3-2;Q96PE3-3	Type I inositol 3,4-bisphosphate 4-phosphatase	INPP4A							NaN	15.321	10.3223	NaN	15.6782	NaN	16.0824	15.6703	NaN	NaN	NaN	NaN	15.6222	12.7045	NaN	NaN	NaN	NaN	NaN	NaN	NaN	NaN	NaN	15.6452	7	7	7	10,1	10,1	10,1	109,95	0	15187	16011000	53	0,199193432019243	1	-167156505584717	-0,489388721536282	0,919853901782267
Q96PK6;Q96PK6-2;Q96PK6-3;Q96PK6-4	Q96PK6	RNA-binding protein 14	RBM14							12.4125	NaN	NaN	NaN	11.9802	12.5805	14.9554	11.8194	15.8743	15.1996	12.9267	14.0359	11.5873	15.7267	13.8662	9.94502	14.472	12.5018	12.5531	NaN	9.22738	11.7224	12.2297	13.7722	21	21	17	46	46	35,4	69491	0	171,75	18495000	320	0,0121200458625844	0,999662222222222	-0,0525739192962646	-0,0336605884321778	0,170968498478948
Q96PM5;Q96PM5-6;Q96PM5-2;Q96PM5-7;Q96PM5-3;Q96PM5-4;Q96PM5-8;Q96PM5-5	Q96PM5;Q96PM5-6;Q96PM5-2;Q96PM5-7;Q96PM5-3;Q96PM5-4;Q96PM5-8	RING finger and CHY zinc finger domain-containing protein 1	RCHY1		+	+		+	IP_HA-nsp3-nsp4-V5_IP_empty_pcDNA;IP_HA-nsp3-nsp4-V5_IP_HA-nsp4-V5;IP_HA-nsp3-nsp4-V5_IP_nsp3-nsp4-V5	NaN	NaN	NaN	NaN	13.4837	16.017	17.0534	14.8029	14.4368	15.8901	15.4681	14.8519	14.0772	17.8804	16.7167	15.1874	NaN	NaN	NaN	NaN	NaN	NaN	NaN	NaN	14	14	13	75,9	75,9	70,5	30,11	0	169,3	12974000	130	0,220469794857416	1	0,62617039680481	0,505943012751331	393324182942854
Q96QD9;Q96QD9-2;Q96QD9-3;Q96QD9-4	Q96QD9;Q96QD9-2;Q96QD9-3;Q96QD9-4	UAP56-interacting factor	FYTTD1							10.6551	12.3723	12.1207	NaN	13.551	12.3823	13.9318	13.4858	14.0906	11.5368	NaN	11.6441	12.9307	14.0053	11.3123	NaN	13.0214	11.0071	11.3823	NaN	NaN	11.9872	11.6323	13.5723	8	8	8	29,6	29,6	29,6	35818	0	68848	2218900	50	0,580448282376111	1	-253788006305695	-117832175183399	0,032010578905523
Q96RN5;Q96RN5-3;Q96RN5-2	Q96RN5;Q96RN5-3;Q96RN5-2	Mediator of RNA polymerase II transcription subunit 15	MED15							NaN	NaN	NaN	NaN	NaN	NaN	NaN	NaN	NaN	NaN	NaN	NaN	NaN	10.799	NaN	NaN	9.27545	NaN	NaN	NaN	9.29094	8.7896	NaN	10.8797	7	7	7	13,8	13,8	13,8	86753	0	18917	3111800	83	108968105919861	1	188985693454742	188372035821415	0,065862326606904
Q96RR1;Q96RR1-2;Q96RR1-3	Q96RR1;Q96RR1-2;Q96RR1-3	Twinkle protein, mitochondrial	PEO1							10.1259	NaN	NaN	NaN	11.3477	NaN	9.81433	NaN	12.0435	7.46074	NaN	NaN	11.5708	9.3926	NaN	NaN	11.5932	NaN	7.97705	NaN	11.7222	8.72492	NaN	10.786	9	9	9	20	20	20	77153	0	42,65	779190	29	0,0834348848911888	1	0,326793670654297	0,215489753788963	0,182341960788577
Q96S52;Q96S52-2	Q96S52;Q96S52-2	GPI transamidase component PIG-S	PIGS							NaN	NaN	NaN	NaN	NaN	NaN	9.56533	NaN	NaN	NaN	9.25948	NaN	NaN	11.784	9.97197	9.38083	NaN	NaN	9.2968	NaN	NaN	NaN	NaN	NaN	12	12	12	38,6	38,6	38,6	61655	0	227,45	7671500	195	0,723782111423642	1	170795893669128	136353838602456	0,550062692850532
Q96SB4;Q96SB4-3;Q96SB4-4;Q9UPE1;Q9UPE1-2;Q9UPE1-3;Q9UPE1-4	Q96SB4;Q96SB4-3;Q96SB4-4	SRSF protein kinase 1	SRPK1							NaN	14.4619	14.4297	13.2524	12.241	14.7342	16.2289	14.2281	15.5963	15.8603	15.0651	14.5421	13.4982	16.9354	15.3949	14.5882	14.9593	14.1895	14.3979	11.8185	12.6048	14.6423	14.6865	15.4762	25	25	21	46,1	46,1	40,5	74324	0	193,74	50232000	583	0,282717437320395	1	0,746124982833862	0,6236700242289	0,594332316439316
Q96SI9;Q96SI9-2	Q96SI9;Q96SI9-2	Spermatid perinuclear RNA-binding protein	STRBP							NaN	NaN	NaN	6.04214	6.95524	NaN	11.1769	NaN	12.1608	NaN	NaN	9.49512	NaN	11.6948	NaN	NaN	NaN	NaN	NaN	NaN	7.9397	NaN	7.76527	8.17353	13	8	8	20,4	15,3	15,3	73652	0	32179	1971200	65	0,00976389767372185	0,997906443071492	0,0490003824234009	0,0274220996951127	0,170789848394523
Q96T21;Q96T21-2;Q96T21-3	Q96T21;Q96T21-2;Q96T21-3	Selenocysteine insertion sequence-binding protein 2	SECISBP2							NaN	NaN	NaN	NaN	NaN	10.5536	11.6243	8.56205	NaN	6.04782	10.8514	NaN	NaN	12.4065	NaN	10.8942	NaN	NaN	NaN	NaN	NaN	NaN	NaN	NaN	8	8	8	16	16	16	95461	0	33487	724270	40	0,00480411865872764	0,996401046207498	0,025110125541687	0,0135940620702964	0,382447091179529
Q96T37;Q96T37-4;Q96T37-2;Q96T37-3	Q96T37;Q96T37-4;Q96T37-2;Q96T37-3	Putative RNA-binding protein 15	RBM15							10.4395	10.8809	11.9858	NaN	10.1223	9.88118	12.3663	10.9248	12.9901	10.9918	11.5221	NaN	10.0509	13.6122	11.5555	10.7101	12.1542	11.7875	11.0274	NaN	11.6802	12.4141	13.1121	14.2585	22	22	21	27,6	27,6	26,6	107,19	0	118,99	5634500	133	0,286951040604944	1	0,658527851104736	0,623869108484266	0,201979519491652
Q99436;Q99436-2	Q99436	Proteasome subunit beta type-7	PSMB7							NaN	9.25538	NaN	NaN	13.0129	15.449	15.6965	14.6186	13.9128	12.2067	14.9572	NaN	12.8311	15.8316	NaN	14.1887	12.2367	13.393	11.424	NaN	12.5596	9.61178	10.0892	10.1867	10	10	10	54,9	54,9	54,9	29965	0	323,01	42538000	343	0,507222115535012	1	-201485812664032	-1048621021171	0,311661216909192
Q99459	Q99459	Cell division cycle 5-like protein	CDC5L							13.2378	15.0336	13.9484	9.85518	15.0101	14.6898	15.3556	15.0715	16.4753	14.4931	15.4234	14.2903	15.2487	16.3589	13.9725	12.5159	15.4371	13.8297	14.3036	11.7766	13.989	14.945	12.4869	15.6797	34	34	34	56,4	56,4	56,4	92,25	0	323,31	61674000	690	0,24614738931157	1	-0,507744312286377	-0,540571515381171	0,248363015804102
Q99460;Q99460-2	Q99460;Q99460-2	26S proteasome non-ATPase regulatory subunit 1	PSMD1			+		+	IP_HA-nsp3-nsp4-V5_IP_empty_pcDNA;IP_HA-nsp3-nsp4-V5_IP_nsp3-nsp4-V5	NaN	NaN	NaN	NaN	12.4516	15.7889	15.6486	14.7857	14.4736	14.3221	15.454	12.8613	11.0206	15.8688	13.8777	14.1135	11.8566	13.1275	13.7163	10.5284	9.58843	NaN	NaN	7.3672	39	39	39	63,6	63,6	63,6	105,84	0	323,31	154870000	1045	0,316978165138555	1	-0,948577642440796	-0,694501973167418	0,531883200298544
Q99575	Q99575	Ribonucleases P/MRP protein subunit POP1	POP1							NaN	NaN	NaN	NaN	NaN	10.2577	10.753	10.0835	9.30474	10.7287	10.5735	NaN	NaN	13.763	11.4715	10.4661	NaN	NaN	NaN	NaN	NaN	NaN	NaN	NaN	27	27	27	41,4	41,4	41,4	114,71	0	158,62	18526000	453	0,274222235437002	1	111458718776703	0,625961241418837	110795460323611
Q99615;Q99615-2	Q99615;Q99615-2	DnaJ homolog subfamily C member 7	DNAJC7							NaN	NaN	NaN	NaN	NaN	NaN	12.2266	9.9277	10.4493	8.69846	NaN	10.2461	NaN	12.4616	11.8201	NaN	9.47143	9.3265	NaN	NaN	NaN	NaN	NaN	NaN	21	21	21	43,9	43,9	43,9	56,44	0	187,89	43078000	376	0,0621650521871597	1	0,3720463514328	0,167384911114476	0,241636031021229
Q99623;Q99623-2	Q99623;Q99623-2	Prohibitin-2	PHB2			+		+	IP_HA-nsp3-nsp4-V5_IP_empty_pcDNA;IP_HA-nsp3-nsp4-V5_IP_nsp3-nsp4-V5	13.1112	12.6893	NaN	11.507	13.2176	17.9388	18.6741	16.9561	15.4514	15.974	15.3751	15.5361	14.0141	17.6741	16.6759	16.1515	15.2304	12.3261	11.3648	11.0274	9.95697	11.0793	NaN	12.3354	17	17	17	63,5	63,5	63,5	33296	0	289,74	174810000	596	0,150905153243477	1	-0,567726850509644	-0,369343922067696	16000594462622
Q99714;Q99714-2	Q99714;Q99714-2	3-hydroxyacyl-CoA dehydrogenase type-2	HSD17B10							NaN	NaN	NaN	NaN	NaN	10.4737	10.6571	NaN	NaN	10.7187	10.6481	NaN	NaN	12.5288	10.7835	7.25191	NaN	NaN	NaN	NaN	9.81626	NaN	NaN	NaN	16	16	16	89,3	89,3	89,3	26923	0	323,31	127240000	448	0,186037645321089	1	0,819794654846191	0,449000800721348	0,516874896708026
Q99720;Q99720-5;Q99720-3;Q99720-2;Q99720-4	Q99720;Q99720-5;Q99720-3;Q99720-2	Sigma non-opioid intracellular receptor 1	SIGMAR1							NaN	NaN	NaN	NaN	NaN	11.7193	16.3907	12.0375	14.9933	15.6309	13.9874	12.8294	NaN	16.7284	13.7739	11.3466	11.7494	11.4695	11.4557	NaN	NaN	NaN	NaN	NaN	6	6	6	50,7	50,7	50,7	25127	0	150,63	4281600	75	0,0292146291801855	1	0,24520742893219	0,0822541603144408	0,225749792503565
Q99729-3;Q99729-2;Q99729;Q99729-4	Q99729-3;Q99729-2;Q99729;Q99729-4	Heterogeneous nuclear ribonucleoprotein A/B	HNRNPAB							14.3885	11.2458	14.4301	10.4952	16.932	15.097	16.4784	15.8697	16.9616	16.1056	14.8319	14.0924	16.696	15.7288	15.0724	12.9286	15.2677	14.4374	14.8287	13.2543	15.1025	NaN	13.5832	14.6215	11	11	11	32,3	32,3	32,3	30588	0	66914	70805000	244	0,507765741098579	1	-0,987838268280029	-0,995581440331815	0,305222950585296
Q99832;Q99832-3;Q99832-4;Q99832-2	Q99832;Q99832-3;Q99832-4;Q99832-2	T-complex protein 1 subunit eta	CCT7							11.0009	9.58109	8.15127	7.74906	10.1128	9.76393	12.3088	10.4062	12.2715	11.0517	9.10284	10.431	10.5907	12.161	10.88	9.99393	11.9296	NaN	9.23024	NaN	13.3202	8.76868	10.8951	9.44824	30	30	30	69,6	69,6	69,6	59366	0	323,31	379940000	1044	0,133515112334993	1	0,258476257324219	0,311479696995014	0,72714190556322
Q99848	Q99848	Probable rRNA-processing protein EBP2	EBNA1BP2							NaN	NaN	NaN	NaN	NaN	11.0044	14.042	12.4363	10.8794	13.0943	12.024	14.0272	NaN	16.4115	15.4073	12.726	NaN	NaN	NaN	NaN	NaN	NaN	NaN	NaN	12	12	12	35,6	35,6	35,6	34852	0	105,32	5749700	97	0,313634703577679	1	171192729473114	0,711845333519656	12418409257708
Q99873-3;Q99873;Q99873-2;Q99873-5;Q9NR22;Q9NR22-2	Q99873-3;Q99873;Q99873-2;Q99873-5	Protein arginine N-methyltransferase 1	PRMT1							11.856	13.0867	13.0482	NaN	12.8376	12.5235	14.2251	11.1948	14.6178	12.7345	12.9888	10.0371	13.2066	14.3732	12.0347	10.5291	14.2502	13.0476	13.2915	10.9308	13.6637	13.5172	12.2616	14.6233	23	23	23	72,2	72,2	72,2	40548	0	323,31	159510000	654	0,0544245942486595	1	-0,159314632415771	-0,140912586651951	0,118796846902634
Q99942	Q99942	E3 ubiquitin-protein ligase RNF5	RNF5							NaN	NaN	NaN	NaN	NaN	13.8508	15.8442	14.6165	NaN	NaN	NaN	13.0424	NaN	16.0719	14.0937	NaN	NaN	11.9617	12.4346	NaN	NaN	NaN	NaN	NaN	4	4	4	27,2	27,2	27,2	19881	0	11633	1053100	15	0,259702312240113	1	-209776616096497	-0,614713301272187	0,00990519984166697
Q9BPX5	Q9BPX5	Actin-related protein 2/3 complex subunit 5-like protein	ARPC5L							NaN	NaN	NaN	9.05956	NaN	NaN	12.7768	NaN	14.6253	9.98428	NaN	NaN	NaN	13.2513	NaN	NaN	14.3178	NaN	9.65528	NaN	NaN	12.5178	12.6899	15.4156	7	7	6	58,8	58,8	53,6	16941	0	39098	2397800	58	0,143026707859115	1	0,806866049766541	0,35983832525775	0,158383949533604
Q9BQ39	Q9BQ39	ATP-dependent RNA helicase DDX50	DDX50		+			+	IP_HA-nsp3-nsp4-V5_IP_empty_pcDNA;IP_HA-nsp3-nsp4-V5_IP_HA-nsp4-V5	NaN	NaN	NaN	NaN	10.4772	11.6625	14.0179	7.67617	11.879	11.503	12.0868	12.166	10.9234	14.1957	12.0952	11.5442	8.47383	NaN	NaN	NaN	13.2042	8.68412	12.909	9.62084	23	21	21	46,1	42,5	42,5	82564	0	77315	9213100	177	0,354138012847778	1	12312023639679	0,770656819735771	274302751758698
Q9BQ67	Q9BQ67	Glutamate-rich WD repeat-containing protein 1	GRWD1		+	+		+	IP_HA-nsp3-nsp4-V5_IP_empty_pcDNA;IP_HA-nsp3-nsp4-V5_IP_HA-nsp4-V5;IP_HA-nsp3-nsp4-V5_IP_nsp3-nsp4-V5	NaN	NaN	NaN	NaN	11.6839	14.1668	14.7407	14.0612	13.7024	13.823	14.6937	11.9139	12.8624	16.9028	13.5647	13.4394	10.4351	NaN	NaN	NaN	9.74027	NaN	NaN	NaN	17	17	17	63,9	63,9	63,9	49419	0	243,95	22854000	263	0,181389493739121	1	0,52918815612793	0,427122553703273	258894864394328
Q9BQ75;Q9BQ75-2	Q9BQ75;Q9BQ75-2	Protein CMSS1	CMSS1							NaN	NaN	NaN	NaN	NaN	11.3785	13.6784	12.1717	11.9465	11.1367	12.2537	NaN	NaN	14.2938	NaN	NaN	NaN	NaN	NaN	NaN	NaN	NaN	NaN	NaN	10	10	10	33,7	33,7	33,7	31884	0	36378	5252500	116	0,601897739090288	1	-26148773431778	-121396490309316	0,225992962515642
Q9BQA1;Q9BQA1-2	Q9BQA1;Q9BQA1-2	Methylosome protein 50	WDR77							NaN	14.126	11.7442	10.2989	NaN	NaN	12.1786	NaN	11.3949	NaN	NaN	10.3306	NaN	12.1071	NaN	NaN	12.3038	11.3346	11.5286	NaN	NaN	12.7573	10.3754	13.1288	13	13	13	68,4	68,4	68,4	36724	0	151,02	18498000	236	0,163710413050258	1	0,741124868392944	0,401575177615928	0,387673449477218
Q9BQE3	Q9BQE3	Tubulin alpha-1C chain	TUBA1C							NaN	NaN	NaN	NaN	8.61475	10.2442	10.8833	NaN	NaN	NaN	10.2608	NaN	11.2534	12.7079	NaN	NaN	10.2442	NaN	NaN	NaN	10.9824	NaN	NaN	8.82005	32	5	3	81,1	16,5	13,4	49895	0	142,79	31294000	114	0,0471271177362857	1	0,275302290916443	0,128522320277059	0,00217820831392422
Q9BQG0;Q9BQG0-2	Q9BQG0;Q9BQG0-2	Myb-binding protein 1A	MYBBP1A		+	+		+	IP_HA-nsp3-nsp4-V5_IP_empty_pcDNA;IP_HA-nsp3-nsp4-V5_IP_HA-nsp4-V5;IP_HA-nsp3-nsp4-V5_IP_nsp3-nsp4-V5	NaN	NaN	NaN	NaN	10.217	12.7317	14.0632	13.1848	12.8626	13.3187	13.9779	11.4234	13.4494	16.9388	15.2363	15.4353	9.41889	8.57664	NaN	NaN	NaN	NaN	NaN	9.50922	62	62	62	67,9	67,9	67,9	148,85	0	323,31	89531000	1101	132529286353957	1	271578884124756	227928744409777	375369627223876
Q9BRJ6	Q9BRJ6	Uncharacterized protein C7orf50	C7orf50					+	IP_HA-nsp3-nsp4-V5_IP_empty_pcDNA	NaN	NaN	NaN	NaN	NaN	14.9098	15.9106	14.645	14.8746	14.2914	15.5869	14.6481	NaN	16.6347	15.8747	15.4017	10.6388	NaN	NaN	NaN	NaN	NaN	NaN	10.1644	8	8	8	53,1	53,1	53,1	22083	0	76264	6728200	89	0,188922567060234	1	139398169517517	0,465368980997377	158239792295544
Q9BRL6;Q9BRL6-2	Q9BRL6;Q9BRL6-2	Serine/arginine-rich splicing factor 8	SRSF8							NaN	NaN	NaN	12.154	NaN	14.2423	14.6421	NaN	14.5606	14.6571	14.4027	NaN	NaN	14.3259	NaN	13.0988	13.8406	13.7178	13.1085	11.5385	NaN	NaN	13.8736	15.1691	5	5	3	18,8	18,8	16,3	32287	0	25275	3236000	45	0,0723696287972395	1	-0,605615735054016	-0,195586301865011	0,650296247378015
Q9BRR8	Q9BRR8	G patch domain-containing protein 1	GPATCH1							NaN	7.77281	NaN	10.1253	10.0044	10.762	8.22805	8.12681	NaN	NaN	10.416	NaN	8.00366	9.04846	NaN	8.48748	11.3883	9.58847	NaN	NaN	10.326	9.59794	NaN	12.1775	9	9	9	14,4	14,4	14,4	103,34	0	37981	763490	31	0,719778250023708	1	-120395040512085	-131406395834816	0,843848350238841
Q9BRX9	Q9BRX9	WD repeat domain-containing protein 83	WDR83							14.2787	15.578	14.9741	11.7476	11.0058	11.6375	15.0305	13.5239	15.5131	13.658	NaN	14.8971	11.198	14.3454	12.748	NaN	16.015	15.5238	14.9825	14.4038	13.7484	14.9953	14.3147	15.8254	16	16	16	63,2	63,2	63,2	34342	0	149,8	9078300	142	0,327524869160702	1	-130092287063599	-0,727151691952585	136457630562562
Q9BSJ8;Q9BSJ8-2	Q9BSJ8;Q9BSJ8-2	Extended synaptotagmin-1	ESYT1					+	IP_HA-nsp3-nsp4-V5_IP_empty_pcDNA	NaN	NaN	NaN	NaN	NaN	8.59563	10.0289	NaN	6.79233	8.79779	8.74742	NaN	NaN	13.4372	11.0255	9.88458	NaN	7.33432	NaN	NaN	NaN	NaN	NaN	NaN	31	31	31	43,6	43,6	43,6	122,85	0	257,78	40966000	510	10385035854549	1	284305775165558	187478797762233	160413572189679
Q9BT67;Q9BT67-2	Q9BT67;Q9BT67-2	NEDD4 family-interacting protein 1	NDFIP1							NaN	NaN	NaN	NaN	10.474	12.5607	12.9921	11.8586	NaN	NaN	NaN	NaN	9.45166	12.4855	NaN	10.3092	NaN	NaN	NaN	NaN	NaN	NaN	NaN	NaN	1	1	1	7,7	7,7	7,7	24899	0	14074	610570	16	0,84920832854691	1	-225091850757599	-157407364678832	0,312735821452635
Q9BTD8;Q9BTD8-4;Q9BTD8-2;Q9BTD8-3	Q9BTD8;Q9BTD8-4;Q9BTD8-2;Q9BTD8-3	RNA-binding protein 42	RBM42							11.6868	14.6701	13.2361	13.3012	13.9433	12.8961	11.5164	12.2579	14.0122	13.5942	12.0443	12.7203	13.3378	15.437	12.7117	11.9783	12.8821	13.7457	13.2351	11.1909	12.5525	14.2465	9.7822	14.5285	12	12	12	37,1	37,1	37,1	50413	0	160,81	11336000	175	0,3366293699214	1	0,712739229202271	0,709605895666029	0,267792147761174
Q9BTV4	Q9BTV4	Transmembrane protein 43	TMEM43							NaN	NaN	NaN	NaN	11.5964	14.7697	14.8652	13.876	11.5109	12.5606	12.9271	12.0636	10.1266	16.0414	12.996	10.2212	10.2853	11.8037	10.4144	9.81031	NaN	NaN	NaN	NaN	16	16	16	53,5	53,5	53,5	44875	0	183,57	13652000	290	0,39385813954346	1	-143054819107056	-0,844962296517526	0,564343762826917
Q9BU76;Q9BU76-4;Q9BU76-3;Q9BU76-2	Q9BU76;Q9BU76-4;Q9BU76-3;Q9BU76-2	Multiple myeloma tumor-associated protein 2	MMTAG2							14.6056	16.1238	15.4849	13.519	14.2039	14.8521	16.3141	13.6471	17.3531	15.5544	15.7165	14.8253	14.6331	16.2883	13.8689	13.8555	17.0668	15.6458	15.662	13.2404	14.6963	16.3887	15.3111	16.8777	13	13	13	43,7	43,7	43,7	29411	0	59101	20677000	250	0,0397195903808602	1	-0,0928580760955811	-0,101907311389304	0,321538021762594
Q9BUH6;Q9BUH6-2	Q9BUH6	Protein PAXX	C9orf142							16.0746	14.5691	12.8421	NaN	14.5833	NaN	NaN	NaN	16.1893	NaN	NaN	NaN	15.2807	NaN	NaN	NaN	16.3352	14.7328	12.2375	12.2302	15.9135	13.4276	10.0282	13.5963	9	9	9	62,7	62,7	62,7	21639	0	79092	7511300	111	0,0897471883238587	1	0,623852610588074	0,237391071788671	0,964731192679151
Q9BUJ2;Q9BUJ2-2;Q9BUJ2-4;Q9BUJ2-3;Q9BUJ2-5	Q9BUJ2;Q9BUJ2-2;Q9BUJ2-4;Q9BUJ2-3	Heterogeneous nuclear ribonucleoprotein U-like protein 1	HNRNPUL1							14.4403	14.1645	14.7307	12.7657	14.6409	14.0071	15.3261	13.7918	17.2331	14.2303	14.6977	12.587	16.236	15.9453	14.2235	13.1518	16.7328	14.2487	13.7961	12.6532	15.9992	14.2971	13.6844	15.9474	30	30	30	41,4	41,4	41,4	95737	0	218,42	52569000	599	0,222337698132118	1	0,44768238067627	0,493334251920813	0,184318103979199
Q9BUN8;Q9BUN8-2	Q9BUN8;Q9BUN8-2	Derlin-1	DERL1							NaN	NaN	NaN	NaN	NaN	10.9011	NaN	NaN	9.14843	11.9863	11.2477	NaN	NaN	13.951	11.8942	NaN	10.7307	13.9974	13.8359	9.30593	NaN	NaN	NaN	NaN	5	5	5	26,3	26,3	26,3	28,8	0	12223	1837300	53	0,433340314189912	1	173026323318481	0,920106332628244	0,339379732222417
Q9BUQ8	Q9BUQ8	Probable ATP-dependent RNA helicase DDX23	DDX23							NaN	8.55036	NaN	NaN	8.7734	NaN	10.735	NaN	10.4772	NaN	NaN	NaN	8.75669	10.1849	NaN	NaN	10.3595	7.84292	NaN	NaN	9.2077	NaN	9.22166	11.7448	14	14	14	21,7	21,7	21,7	95581	0	41083	2728100	119	0,123877159501428	1	0,452202796936035	0,308500437593903	0,0513858900497623
Q9BUR4	Q9BUR4	Telomerase Cajal body protein 1	WRAP53							NaN	11.1596	NaN	NaN	8.20501	NaN	11.4759	NaN	9.51631	NaN	NaN	NaN	8.79299	12.4744	9.95108	NaN	8.22255	10.5645	10.1673	9.63238	NaN	9.3836	NaN	11.6647	8	8	8	26,5	26,5	26,5	59309	0	60751	5211200	99	0,144291101636164	1	0,731872797012329	0,360884029762884	0,135743764427483
Q9BVA1	Q9BVA1	Tubulin beta-2B chain	TUBB2B							12.1327	14.3387	12.3143	9.52117	15.2308	15.3316	16.0811	15.0913	15.0019	12.1348	14.9673	10.0651	15.5483	17.0306	NaN	NaN	14.6182	13.3692	13.4767	10.4035	15.9396	14.2722	12.6775	14.9521	29	7	1	78	27,4	2,7	49953	0	224,14	158840000	218	0,687807145098275	1	-412780678272247	-137348737820648	0,219146080999864
Q9BVC6	Q9BVC6	Transmembrane protein 109	TMEM109							NaN	NaN	NaN	NaN	NaN	9.48313	12.7168	NaN	14.4187	NaN	13.0304	14.3692	NaN	14.0146	NaN	12.3658	14.8261	12.4858	12.0707	13.908	NaN	NaN	NaN	NaN	5	5	5	13,2	13,2	13,2	26,21	0	13,02	4566400	34	0,127773355417043	1	0,741828203201294	0,325511739353703	0,835691443067193
Q9BVI4	Q9BVI4	Nucleolar complex protein 4 homolog	NOC4L							NaN	NaN	NaN	NaN	NaN	9.17557	11.7325	NaN	NaN	7.87418	8.87344	NaN	NaN	15.509	10.1272	8.90848	NaN	NaN	NaN	NaN	NaN	NaN	NaN	NaN	22	22	22	64,3	64,3	64,3	58467	0	129,75	12394000	297	0,451779430653517	1	221449375152588	0,9620489991745	0,754298439977685
Q9BVP2;Q9BVP2-2	Q9BVP2;Q9BVP2-2	Guanine nucleotide-binding protein-like 3	GNL3		+	+		+	IP_HA-nsp3-nsp4-V5_IP_empty_pcDNA;IP_HA-nsp3-nsp4-V5_IP_HA-nsp4-V5;IP_HA-nsp3-nsp4-V5_IP_nsp3-nsp4-V5	8.71699	8.42735	8.14496	NaN	11.757	15.025	15.5174	13.3024	14.2701	14.2817	14.4491	13.5519	12.8822	17.5681	15.1799	15.1543	11.7301	9.82034	NaN	NaN	11.1	8.38388	NaN	12.0899	23	23	23	46,4	46,4	46,4	61992	0	272,97	36094000	387	0,453206058355997	1	129571032524109	0,935549827896025	243420167148287
Q9BVX2;Q9BVX2-2	Q9BVX2;Q9BVX2-2	Transmembrane protein 106C	TMEM106C							NaN	NaN	NaN	NaN	NaN	12.2187	14.5905	9.69502	NaN	NaN	NaN	NaN	NaN	NaN	NaN	NaN	NaN	NaN	NaN	NaN	NaN	NaN	NaN	NaN	2	2	2	19,6	19,6	19,6	27875	0	74403	211860	4	100824317322329	1	-302286326885223	-183789376372852	NaN
Q9BWF3;Q9BWF3-4;Q9BWF3-3;Q9BWF3-2	Q9BWF3;Q9BWF3-4;Q9BWF3-3;Q9BWF3-2	RNA-binding protein 4	RBM4							NaN	NaN	NaN	NaN	NaN	NaN	11.9719	NaN	10.8133	NaN	8.32504	12.1921	NaN	13.3969	9.47711	NaN	NaN	NaN	NaN	NaN	NaN	NaN	NaN	9.50663	14	14	1	50,5	50,5	3,6	40313	0	106,45	16245000	220	0,336960269305569	1	145850515365601	0,748250234310485	0,37951646275171
Q9BWJ5	Q9BWJ5	Splicing factor 3B subunit 5	SF3B5							15.7515	16.478	14.333	15.9316	14.1763	16.995	17.1578	13.4497	17.6854	16.8857	17.0395	16.7994	15.1649	16.5491	15.8319	16.4324	17.3565	16.621	16.5843	15.8376	14.6085	15.8279	16.5204	17.5546	7	7	7	87,2	87,2	87,2	10135	0	102,23	26929000	253	0,218735002229192	1	0,549887180328369	0,49724646162108	0,653706950034818
Q9BXP5;Q9BXP5-4;Q9BXP5-2;Q9BXP5-3;Q9BXP5-5	Q9BXP5;Q9BXP5-4;Q9BXP5-2;Q9BXP5-3;Q9BXP5-5	Serrate RNA effector molecule homolog	SRRT							NaN	10.0062	10.4547	NaN	12.907	12.274	12.4813	11.0665	13.9146	10.724	12.2738	NaN	11.6699	13.5314	8.89781	NaN	12.6302	12.8439	10.9264	NaN	12.3266	11.9637	13.0883	13.5906	27	27	27	37,2	37,2	37,2	100,67	0	228,95	27751000	481	0,580173787104499	1	-159773468971252	-114657255256799	0,0932409057393123
Q9BXS6;Q9BXS6-4;Q9BXS6-6;Q9BXS6-3;Q9BXS6-5;Q9BXS6-2;Q9BXS6-7	Q9BXS6;Q9BXS6-4;Q9BXS6-6;Q9BXS6-3;Q9BXS6-5;Q9BXS6-2;Q9BXS6-7	Nucleolar and spindle-associated protein 1	NUSAP1							NaN	NaN	NaN	NaN	NaN	NaN	NaN	NaN	NaN	NaN	NaN	9.6009	NaN	12.9674	10.2959	11.5649	NaN	NaN	NaN	NaN	NaN	NaN	NaN	NaN	5	5	5	15,9	15,9	15,9	49451	0	13,99	2104300	33	143617747502255	1	3248375415802	247412296509362	127080578054338
Q9BY77	Q9BY77	Polymerase delta-interacting protein 3	POLDIP3							12.0546	13.121	13.571	11.7506	12.8349	13.0489	14.9996	12.479	15.311	14.1297	14.3476	12.7504	13.366	14.5552	13.8717	11.3003	14.3976	13.3051	13.8225	12.0031	11.8425	13.9496	13.7573	15.4919	17	17	3	53,9	53,9	9,5	46089	0	126,41	20513000	315	0,025553466590591	1	-0,0673196315765381	-0,0672635452102146	0,0436589630920678
Q9BYD3;Q9BYD3-2	Q9BYD3;Q9BYD3-2	39S ribosomal protein L4, mitochondrial	MRPL4							NaN	NaN	NaN	NaN	11.5854	11.919	13.1657	NaN	12.9022	11.3316	11.1466	9.56354	9.46487	13.7882	11.4493	NaN	9.81622	NaN	NaN	NaN	NaN	NaN	NaN	9.25129	10	10	10	54	54	54	34919	0	164,28	16927000	284	0,061518226624918	1	-0,427247762680054	-0,166778072305471	0,364250887675772
Q9BYD6	Q9BYD6	39S ribosomal protein L1, mitochondrial	MRPL1							NaN	NaN	NaN	NaN	10.4653	12.2908	12.4303	9.49486	10.9701	NaN	12.2276	NaN	11.0675	NaN	NaN	NaN	NaN	NaN	NaN	NaN	NaN	NaN	NaN	NaN	9	9	9	38,8	38,8	38,8	36908	0	141,57	12175000	201	0,939645478133011	1	-289975154399872	-173281035646373	0,0709670499984963
Q9BYG3	Q9BYG3	MKI67 FHA domain-interacting nucleolar phosphoprotein	NIFK		+	+		+	IP_HA-nsp3-nsp4-V5_IP_empty_pcDNA;IP_HA-nsp3-nsp4-V5_IP_HA-nsp4-V5;IP_HA-nsp3-nsp4-V5_IP_nsp3-nsp4-V5	NaN	NaN	NaN	NaN	9.93338	13.0624	14.0715	12.9931	12.933	9.2107	13.7541	12.2307	12.102	16.0119	14.6004	13.4564	NaN	NaN	NaN	NaN	NaN	NaN	NaN	9.58886	11	11	11	52,6	52,6	52,6	34222	0	134,63	9386800	123	0,588768513138469	1	152756381034851	115563644245266	26133588435502
Q9BYJ9;Q9BYJ9-2	Q9BYJ9	YTH domain-containing family protein 1	YTHDF1							NaN	NaN	NaN	NaN	NaN	NaN	12.4729	NaN	11.1291	NaN	NaN	10.2216	NaN	12.822	11.014	NaN	NaN	10.2046	10.3292	11.193	NaN	NaN	NaN	11.3945	11	5	5	27,5	16,3	16,3	60873	0	41479	4279700	83	0,22937733580835	1	-126089060306549	-0,544885434296899	0,323516596989723
Q9BZE4;Q9BZE4-2;Q9BZE4-3	Q9BZE4;Q9BZE4-2;Q9BZE4-3	Nucleolar GTP-binding protein 1	GTPBP4		+	+		+	IP_HA-nsp3-nsp4-V5_IP_empty_pcDNA;IP_HA-nsp3-nsp4-V5_IP_HA-nsp4-V5;IP_HA-nsp3-nsp4-V5_IP_nsp3-nsp4-V5	NaN	NaN	NaN	NaN	9.61403	13.2858	13.6783	13.2295	12.5334	12.0617	13.5779	10.9956	12.0886	15.9199	12.5837	14.2633	9.78834	NaN	NaN	NaN	NaN	NaN	NaN	8.63804	22	22	22	44,2	44,2	44,2	73964	0	217,98	18630000	360	0,437175406857028	1	126196575164795	0,90840811943935	268510698996523
Q9BZF1;Q9BZF1-3;Q9BZF1-2;Q9H0X9;Q9H0X9-3	Q9BZF1;Q9BZF1-3;Q9BZF1-2	Oxysterol-binding protein-related protein 8	OSBPL8							NaN	NaN	NaN	NaN	NaN	NaN	NaN	9.4075	NaN	NaN	NaN	NaN	8.44099	12.9842	8.57573	NaN	NaN	NaN	NaN	NaN	8.05886	NaN	NaN	NaN	16	16	16	26,2	26,2	26,2	101,19	0	112,77	7695200	190	0,368172311919707	1	117708873748779	0,792002247400059	0,490722366124167
Q9BZI7;Q9BZI7-2	Q9BZI7;Q9BZI7-2	Regulator of nonsense transcripts 3B	UPF3B							NaN	10.8222	NaN	NaN	11.7373	12.826	11.3458	13.2634	10.9615	11.2622	13.2626	10.9492	12.4831	15.3932	NaN	NaN	11.7301	NaN	NaN	NaN	NaN	10.7837	NaN	11.461	9	9	9	22,2	22,2	22,2	57761	0	42965	5054400	95	0,375308430738553	1	-195102834701538	-0,826248102942557	0,275673639982657
Q9BZJ0;Q9BZJ0-2;Q9BZJ0-3	Q9BZJ0;Q9BZJ0-2;Q9BZJ0-3	Crooked neck-like protein 1	CRNKL1							10.7838	12.3897	11.6518	11.2488	12.154	11.3046	13.2298	11.326	14.619	11.4724	12.0872	11.4322	12.2013	13.5628	9.21048	8.69139	13.6297	11.5145	11.7459	8.78826	11.9533	12.1485	11.7098	13.9706	20	20	20	26,4	26,4	26,4	100,45	0	62193	10409000	217	0,376039936568702	1	-10871000289917	-0,800543867459618	0,12209428462451
Q9C0E8;Q9C0E8-2;Q9C0E8-3;Q9C0E8-4	Q9C0E8;Q9C0E8-2;Q9C0E8-3;Q9C0E8-4	Protein lunapark	LNP							NaN	NaN	NaN	NaN	NaN	11.9697	14.7607	13.3746	9.76185	8.87827	11.3496	NaN	NaN	14.0341	12.3086	10.6249	8.43713	10.5548	12.1391	NaN	NaN	NaN	NaN	NaN	11	11	11	36	36	36	47739	0	85212	2739500	74	0,0675100926268437	1	-0,391528964042664	-0,180651131089083	0,47664553645818
Q9C0J8;Q9C0J8-3;Q9C0J8-2	Q9C0J8	pre-mRNA 3 end processing protein WDR33	WDR33							11.3134	13.5453	13.0945	12.219	12.7462	11.5902	14.0669	12.365	14.6962	12.8018	11.0298	13.135	12.449	13.1253	11.5791	11.0305	13.5816	13.266	13.1594	11.8675	12.0642	13.6964	12.9099	14.633	30	30	30	36,1	36,1	36,1	145,89	0	175,52	11613000	195	0,410943170130803	1	-0,646130084991455	-0,813074084308497	0,760104159072634
Q9GZR2;Q9GZR2-2	Q9GZR2	RNA exonuclease 4	REXO4							NaN	NaN	NaN	NaN	NaN	NaN	NaN	NaN	NaN	NaN	NaN	NaN	NaN	13.0471	11.0587	8.42589	NaN	NaN	NaN	NaN	NaN	NaN	NaN	NaN	7	7	7	25,1	25,1	25,1	46671	0	13415	262570	8	108095872321412	1	27910441160202	193379001325974	0,395463809882982
Q9GZR7;Q9GZR7-2	Q9GZR7;Q9GZR7-2	ATP-dependent RNA helicase DDX24	DDX24							NaN	NaN	NaN	NaN	NaN	7.76368	12.6	NaN	NaN	7.3293	9.09574	9.87441	NaN	14.928	12.7077	10.7397	NaN	NaN	NaN	NaN	NaN	NaN	NaN	NaN	22	22	22	41,6	41,6	41,6	96331	0	145,86	3114200	94	0,416670240156988	1	207626140117645	0,900034071177132	0,971559250373887
Q9H000;Q9H000-2	Q9H000;Q9H000-2	Probable E3 ubiquitin-protein ligase makorin-2	MKRN2			+		+	IP_HA-nsp3-nsp4-V5_IP_empty_pcDNA;IP_HA-nsp3-nsp4-V5_IP_nsp3-nsp4-V5	12.919	12.2428	11.238	11.4172	18.2136	19.0315	19.9048	17.9084	19.9428	18.3171	18.7038	17.4305	18.1645	19.9308	17.3873	17.5253	15.0805	12.7701	13.0126	NaN	12.3719	11.9693	11.6489	13.0986	28	28	28	74	74	74	46,94	0	323,31	132970000	614	0,29032093297926	1	-0,512611389160156	-0,612784766642937	201642043713587
Q9H0A0;Q9H0A0-2	Q9H0A0;Q9H0A0-2	N-acetyltransferase 10	NAT10					+	IP_HA-nsp3-nsp4-V5_IP_empty_pcDNA	NaN	NaN	NaN	NaN	5.80831	10.7093	12.9193	8.39699	10.66	10.1606	11.254	9.96593	8.58455	14.363	12.2338	11.7967	7.78869	NaN	NaN	NaN	NaN	NaN	NaN	8.74278	26	26	26	37,6	37,6	37,6	115,73	0	199,59	11570000	321	0,548463424413814	1	228606557846069	1121646058988	189223166132721
Q9H0D6;Q9H0D6-2	Q9H0D6;Q9H0D6-2	5-3 exoribonuclease 2	XRN2					+	IP_HA-nsp3-nsp4-V5_IP_empty_pcDNA	NaN	NaN	NaN	NaN	11.1227	13.1724	13.834	12.6072	13.8839	11.8172	12.6587	7.03837	12.3486	15.5483	12.55	9.13858	10.1439	NaN	NaN	NaN	7.96717	5.51976	NaN	11.2155	33	33	33	41,8	41,8	41,8	108,58	0	179,38	24080000	405	0,0719558926877526	1	-0,287712097167969	-0,187904867500359	138295518097352
Q9H0H5	Q9H0H5	Rac GTPase-activating protein 1	RACGAP1							NaN	NaN	NaN	NaN	NaN	8.58714	9.04117	7.24916	10.0909	NaN	8.7344	NaN	NaN	11.5776	NaN	7.79948	9.16156	NaN	NaN	NaN	NaN	NaN	NaN	NaN	5	5	5	13,3	13,3	13,3	71026	0	24862	1513300	74	0,149642822068652	1	0,559877514839172	0,366443312874553	0,16473293236608
Q9H0U3;Q9H0U3-2	Q9H0U3;Q9H0U3-2	Magnesium transporter protein 1	MAGT1		+				IP_HA-nsp3-nsp4-V5_IP_HA-nsp4-V5	NaN	NaN	NaN	NaN	NaN	NaN	NaN	NaN	NaN	NaN	NaN	NaN	NaN	NaN	NaN	NaN	11.9099	14.9274	15.0343	11.1274	NaN	NaN	NaN	NaN	5	5	5	15,2	15,2	15,2	38036	0	21308	3047800	45	NaN	1	0	NaN	240608456924874
Q9H1E5	Q9H1E5	Thioredoxin-related transmembrane protein 4	TMX4							NaN	NaN	NaN	NaN	NaN	NaN	NaN	NaN	NaN	NaN	NaN	NaN	NaN	14.0405	10.4981	11.4442	NaN	11.6057	11.556	11.966	NaN	NaN	NaN	NaN	5	5	5	15,2	15,2	15,2	38952	0	13537	2404800	53	0,837159688772017	1	314962565898895	158799823619904	0,154462240073555
Q9H2H8;Q9H2H8-2	Q9H2H8;Q9H2H8-2	Peptidyl-prolyl cis-trans isomerase-like 3	PPIL3							10.3069	12.0728	NaN	NaN	NaN	10.0308	12.0588	13.7872	14.3158	10.0701	NaN	NaN	NaN	12.8526	NaN	NaN	12.3447	NaN	12.3527	10.6165	NaN	12.2689	NaN	12.507	7	7	7	59	59	59	18154	0	32573	7540500	120	0,454165802843953	1	-203250479698181	-0,962291176750759	0,568512526822067
Q9H2U1;Q9H2U1-2;Q9H2U1-3	Q9H2U1;Q9H2U1-2;Q9H2U1-3	ATP-dependent RNA helicase DHX36	DHX36							NaN	11.719	10.3358	NaN	11.5902	12.3486	13.4318	12.3854	14.2858	10.5211	12.87	NaN	11.9892	14.8193	10.934	11.0486	11.1722	10.5469	9.21099	NaN	9.81234	11.1719	9.84224	12.7501	33	32	32	42,8	41,8	41,8	114,76	0	187,93	22062000	383	0,0893771397540501	1	-0,241199493408203	-0,223103623740099	111526992169117
Q9H307	Q9H307	Pinin	PNN							13.3644	15.4361	15.5062	14.5686	15.4635	15.81	15.7775	15.455	16.8923	15.4736	15.2828	14.6041	15.377	15.6117	13.0083	12.3647	16.5498	14.5837	15.0534	13.1223	15.5677	15.2935	15.177	16.6101	30	29	29	41,8	41,8	41,8	81627	0	249,74	42847000	511	0,946722838429386	1	-153606271743774	-165488078833902	0,282293336439963
Q9H3G5	Q9H3G5	Probable serine carboxypeptidase CPVL	CPVL							NaN	NaN	NaN	NaN	NaN	11.6171	14.093	NaN	12.3192	8.97616	9.55829	NaN	NaN	14.9234	11.8804	11.2692	11.7355	NaN	NaN	NaN	NaN	NaN	NaN	10.145	15	15	15	41,6	41,6	41,6	54163	0	128,69	12394000	205	0,265743964207735	1	156890845298767	0,620242111761142	0,582421627344249
Q9H3N1	Q9H3N1	Thioredoxin-related transmembrane protein 1	TMX1							NaN	NaN	NaN	NaN	NaN	NaN	11.1319	NaN	NaN	NaN	NaN	NaN	NaN	14.088	NaN	NaN	11.6683	12.7372	13.6849	12.0233	NaN	NaN	NaN	NaN	6	6	6	22,5	22,5	22,5	31791	0	20809	25618000	113	0,125110508229856	1	0,723101735115051	0,319305840694625	104360089075058
Q9H3U1-2	Q9H3U1-2	Protein unc-45 homolog A	UNC45A							NaN	NaN	NaN	NaN	NaN	NaN	9.41346	8.73033	11.797	6.52907	8.61375	NaN	NaN	12.0329	NaN	NaN	8.59339	NaN	NaN	NaN	NaN	NaN	NaN	10.1659	31	31	1	48,9	48,9	1,1	101,67	0	323,31	43554000	513	0,103651284522231	1	0,447494029998779	0,264967614101151	0,314509257031858
Q9H444	Q9H444	Charged multivesicular body protein 4b	CHMP4B							NaN	10.9216	7.8824	NaN	11.1308	13.7134	12.9154	12.2818	12.8775	11.3619	12.6122	11.7396	11.282	14.6736	11.791	12.1314	11.6067	10.9596	NaN	11.4585	12.2847	12.8491	11.8709	12.2592	9	9	9	66,5	66,5	66,5	24,95	0	206,08	19240000	179	0,0148092484089623	1	-0,0408070087432861	-0,039564925435195	0,841478723810015
Q9H4I3;Q9H4I3-2	Q9H4I3;Q9H4I3-2	TraB domain-containing protein	TRABD							NaN	NaN	NaN	NaN	NaN	9.8402	9.97083	6.81276	NaN	NaN	10.4828	NaN	NaN	9.91891	NaN	7.92689	NaN	NaN	NaN	NaN	NaN	NaN	NaN	NaN	7	7	7	30,9	30,9	30,9	42321	0	66271	1807100	85	0,105552641061383	1	-0,31394100189209	-0,262418539472468	0,657556209064079
Q9H4L4	Q9H4L4	Sentrin-specific protease 3	SENP3							NaN	NaN	NaN	NaN	NaN	10.1731	10.3384	NaN	NaN	NaN	10.9407	NaN	NaN	13.671	9.90118	10.5329	NaN	NaN	NaN	NaN	NaN	NaN	NaN	NaN	8	8	8	23,2	23,2	23,2	65009	0	66292	4779100	115	0,742535320225142	1	235850071907043	142226398250486	130260261548261
Q9H5V9;Q9H5V9-2;Q9H5V9-3	Q9H5V9;Q9H5V9-2;Q9H5V9-3	UPF0428 protein CXorf56	CXorf56							NaN	11.4336	11.1836	NaN	11.5299	NaN	13.126	11.9375	12.8718	10.0247	8.63325	NaN	NaN	11.3126	NaN	NaN	11.9703	NaN	9.65785	NaN	NaN	11.1295	NaN	11.8699	5	5	5	30,6	30,6	30,6	25624	0	21504	3127200	58	0,941782884060657	1	-330264592170715	-174872038671202	0,371332846203292
Q9H5Z1;Q9H5Z1-2	Q9H5Z1;Q9H5Z1-2	Probable ATP-dependent RNA helicase DHX35	DHX35							14.6692	15.8719	15.5259	15.0398	13.5956	14.5242	15.6907	13.8088	16.5847	14.1286	14.6905	14.1911	14.6344	15.5671	13.6345	14.2305	16.9108	15.9705	15.6022	13.3308	14.4463	15.0901	14.8492	16.6416	35	35	35	71,1	71,1	71,1	78909	0	323,31	35119000	416	0,0637754408816828	1	0,111824035644531	0,154700383407845	0,497162416219185
Q9H6H4;Q9H6H4-2	Q9H6H4;Q9H6H4-2	Receptor expression-enhancing protein 4	REEP4							NaN	NaN	NaN	NaN	NaN	12.3206	13.3183	NaN	NaN	NaN	12.5868	NaN	NaN	13.2532	10.8438	12.7307	NaN	NaN	NaN	NaN	NaN	NaN	NaN	NaN	4	4	4	25,3	25,3	25,3	29395	0	57139	1258300	35	0,249785040557246	1	131167149543762	0,585271607842412	119797578098639
Q9H6R7;Q9H6R7-2;Q9H6R7-3	Q9H6R7;Q9H6R7-2	WD repeat and coiled-coil-containing protein C2orf44	C2orf44							NaN	11.6403	8.48603	NaN	NaN	NaN	NaN	NaN	11.6303	NaN	NaN	NaN	NaN	NaN	NaN	NaN	12.5924	7.78149	6.51724	NaN	10.2133	NaN	9.17495	12.7856	14	14	14	32,5	32,5	32,5	79135	0	45092	1420200	61	NaN	1	0	NaN	0,142879940754464
Q9H6S0	Q9H6S0	Probable ATP-dependent RNA helicase YTHDC2	YTHDC2							NaN	NaN	NaN	NaN	7.68271	10.6274	10.105	8.10371	8.86012	NaN	10.9656	NaN	8.76208	12.8083	NaN	10.1579	NaN	NaN	NaN	NaN	NaN	NaN	NaN	NaN	27	27	27	29,7	29,7	29,7	160,25	0	214,43	15441000	346	0,104289579286272	1	0,426891446113586	0,265605008203257	0,689310214359329
Q9H7B2	Q9H7B2	Ribosome production factor 2 homolog	RPF2		+	+		+	IP_HA-nsp3-nsp4-V5_IP_empty_pcDNA;IP_HA-nsp3-nsp4-V5_IP_HA-nsp4-V5;IP_HA-nsp3-nsp4-V5_IP_nsp3-nsp4-V5	NaN	NaN	NaN	NaN	NaN	12.2555	12.91	10.7779	10.3641	12.6188	12.2987	NaN	10.6991	14.7625	13.3652	13.7932	NaN	NaN	NaN	NaN	NaN	NaN	NaN	NaN	8	8	8	37,3	37,3	37,3	35582	0	39116	2333300	62	0,749975993049637	1	243719053268433	143615969277433	282218763381698
Q9H7E2-3;Q9H7E2;Q9H7E2-2	Q9H7E2-3;Q9H7E2;Q9H7E2-2	Tudor domain-containing protein 3	TDRD3							NaN	NaN	NaN	NaN	NaN	10.7278	11.8045	10.6971	11.6961	NaN	11.8689	10.6117	NaN	12.0928	NaN	9.74103	NaN	NaN	NaN	NaN	NaN	NaN	NaN	8.77271	13	13	13	26,9	26,9	26,9	83102	0	33654	1253500	50	0,265265442527658	1	-0,976817727088928	-0,604857983120193	0,399002187004552
Q9H7E9;Q9H7E9-2	Q9H7E9;Q9H7E9-2	UPF0488 protein C8orf33	C8orf33							NaN	NaN	NaN	NaN	NaN	14.4047	15.0074	NaN	11.8952	14.0404	15.0329	14.9233	NaN	16.2118	14.778	14.9957	NaN	NaN	NaN	NaN	NaN	NaN	NaN	NaN	9	9	9	55,9	55,9	55,9	24992	0	214,11	11726000	217	0,370876712700257	1	26677565574646	0,827806749072813	128049765138654
Q9H8G2;Q9H8G2-2	Q9H8G2;Q9H8G2-2	Caspase activity and apoptosis inhibitor 1	CAAP1							10.6199	14.4459	13.1408	12.8558	NaN	11.8086	14.7469	12.1863	14.7942	NaN	12.542	11.3833	NaN	14.8957	NaN	12.8722	14.0757	11.6992	12.9411	11.2567	10.8797	13.3792	13.4906	15.102	7	7	7	31,3	31,3	31,3	38367	0	49996	3663400	74	0,223130196865919	1	-122683918476105	-0,532015668208555	0,389095816235735
Q9H8H2;Q9H8H2-2;Q9H8H2-4;Q9H8H2-3	Q9H8H2;Q9H8H2-2;Q9H8H2-4	Probable ATP-dependent RNA helicase DDX31	DDX31							NaN	NaN	NaN	NaN	7.83662	11.3855	9.58714	10.3168	8.67451	10.1176	11.5234	NaN	NaN	14.5239	11.0532	11.6163	NaN	NaN	NaN	NaN	NaN	NaN	NaN	NaN	14	14	13	24	24	23	94086	0	86445	4120300	96	0,3246691819916	1	129667067527771	0,72200336808592	117286445238707
Q9H8M2;Q9H8M2-6;Q9H8M2-3;Q9H8M2-1;Q9H8M2-2;Q9H8M2-4	Q9H8M2;Q9H8M2-6;Q9H8M2-3;Q9H8M2-1	Bromodomain-containing protein 9	BRD9							9.47444	12.615	12.2426	NaN	11.3752	NaN	12.9954	10.4017	14.6341	NaN	9.43452	NaN	12.1685	12.8558	NaN	NaN	14.4926	11.8577	11.7516	NaN	12.9523	14.1614	12.7623	14.3238	18	18	18	58,3	58,3	58,3	66999	0	214,24	3651400	101	0,0629174510935159	1	-0,350163817405701	-0,168724414764436	0,292397431556828
Q9H8Y8;Q9H8Y8-3;Q9H8Y8-2	Q9H8Y8;Q9H8Y8-3;Q9H8Y8-2	Golgi reassembly-stacking protein 2	GORASP2							11.0454	13.2331	NaN	NaN	12.2736	11.3069	14.8567	11.9402	12.791	11.8921	13.9656	10.0867	12.7159	13.9467	NaN	NaN	12.1002	13.348	14.096	NaN	12.0572	13.5718	11.9508	10.655	6	6	6	20,8	20,8	20,8	47145	0	68206	21122000	119	0,489841152845665	1	-194655907154083	-101869483684345	0,165002940642706
Q9H9B4	Q9H9B4	Sideroflexin-1	SFXN1							NaN	NaN	NaN	NaN	NaN	9.1046	8.1395	7.71898	NaN	NaN	9.26306	NaN	9.28767	14.0455	NaN	10.0358	NaN	NaN	NaN	NaN	9.39448	NaN	NaN	NaN	14	14	13	67,1	67,1	61,2	35619	0	245,53	57827000	341	0,981701895820166	1	247534084320068	177558586146816	0,903982809320941
Q9H9Y6;Q9H9Y6-3;Q9H9Y6-2;Q9H9Y6-4;Q9H9Y6-5	Q9H9Y6;Q9H9Y6-3;Q9H9Y6-2;Q9H9Y6-4;Q9H9Y6-5	DNA-directed RNA polymerase I subunit RPA2	POLR1B							NaN	10.7425	NaN	6.93746	NaN	NaN	9.29577	10.7042	8.55029	8.90521	7.75902	NaN	NaN	11.3985	9.14484	9.43627	NaN	8.57236	7.79097	NaN	NaN	8.3661	NaN	11.4319	14	14	14	16,1	16,1	16,1	128,23	0	44069	2338100	87	0,203232003438525	1	0,691255331039429	0,477567140315375	0,378452664559149
Q9HAN9	Q9HAN9	Nicotinamide/nicotinic acid mononucleotide adenylyltransferase 1	NMNAT1							NaN	NaN	NaN	NaN	NaN	10.6608	10.0492	9.66546	NaN	NaN	NaN	NaN	NaN	11.1792	NaN	NaN	NaN	NaN	NaN	NaN	NaN	NaN	NaN	NaN	4	4	4	18,6	18,6	18,6	31932	0	18568	92949	5	0,675190233671497	1	-212055027484894	-131263118578803	0,19273886683632
Q9HBI1;Q9HBI1-3;Q9HBI1-2	Q9HBI1;Q9HBI1-3;Q9HBI1-2	Beta-parvin	PARVB							NaN	NaN	NaN	NaN	NaN	11.9363	NaN	NaN	NaN	12.782	NaN	NaN	NaN	15.3871	13.0975	11.1661	NaN	NaN	NaN	NaN	NaN	NaN	NaN	NaN	9	9	7	32,7	32,7	26,9	41714	0	42635	6178100	113	103202304055454	1	413873565196991	190450876390395	111964940591221
Q9HBM6	Q9HBM6	Transcription initiation factor TFIID subunit 9B	TAF9B					+	IP_HA-nsp3-nsp4-V5_IP_empty_pcDNA	12.2049	13.0575	12.5337	11.5298	9.98868	10.9042	NaN	NaN	14.4229	10.2197	11.0763	NaN	NaN	10.7593	9.80737	7.45557	14.5933	10.82	10.6122	10.8383	NaN	13.0331	12.6337	13.2788	11	11	5	64,5	64,5	41,4	27622	0	121,95	2322400	69	0,182988780983315	1	-0,547518968582153	-0,431321842341054	117784531435196
Q9HCE1;Q9HCE1-2;Q9HCE1-3	Q9HCE1;Q9HCE1-2	Putative helicase MOV-10	MOV10							10.1184	10.9077	11.1155	NaN	11.2564	12.3874	13.9879	12.7888	13.6682	11.9541	13.1181	12.5063	11.8451	14.7569	11.5578	11.558	12.602	11.6711	11.3104	10.302	11.8073	11.9355	12.0358	13.675	37	37	37	53,2	53,2	53,2	113,67	0	233,02	20339000	494	0,0649837696185134	1	-0,175667524337769	-0,165515342637756	0,476099080665701
Q9HCG8	Q9HCG8	Pre-mRNA-splicing factor CWC22 homolog	CWC22							8.8219	9.23249	NaN	NaN	8.40378	10.4837	12.1406	8.14486	13.6226	11.2066	10.8492	9.37465	10.2622	11.8614	9.19503	NaN	12.6186	9.96469	8.11207	11.5509	9.47255	8.40233	10.3305	12.5004	19	19	18	26,7	26,7	22,5	105,47	0	123,43	3021000	108	0,0967216935306124	1	-0,399119973182678	-0,247939838351953	0,322569983538814
Q9HCM4;Q9HCM4-3;Q9HCM4-4;Q9HCM4-2;Q9H329;Q9H329-2	Q9HCM4;Q9HCM4-3;Q9HCM4-4;Q9HCM4-2	Band 4.1-like protein 5	EPB41L5							NaN	NaN	NaN	NaN	NaN	6.70501	8.49921	7.52356	7.38802	NaN	9.94199	NaN	NaN	11.7991	NaN	8.64191	NaN	NaN	NaN	NaN	NaN	NaN	NaN	NaN	8	8	8	22	22	22	81855	0	62771	1131300	46	0,39053759993742	1	10364226102829	0,821081785641303	0,154863776390238
Q9HCS7	Q9HCS7	Pre-mRNA-splicing factor SYF1	XAB2							9.90976	11.4849	10.2095	NaN	10.9172	10.4803	12.9014	10.4642	13.9376	12.1384	11.1665	11.4939	11.7607	17.3645	9.74608	NaN	12.5726	11.3018	12.0359	9.00627	10.1166	10.9096	9.67465	12.9423	29	29	29	45,3	45,3	45,3	100,01	0	174,22	13641000	163	0,113449441622868	1	0,628711223602295	0,291594835705745	0,10219738250909
Q9HCU5	Q9HCU5	Prolactin regulatory element-binding protein	PREB							NaN	NaN	NaN	NaN	8.10769	12.0508	12.936	10.5926	NaN	NaN	9.39318	17.6176	NaN	13.7226	11.5382	16.095	NaN	NaN	NaN	NaN	NaN	NaN	NaN	NaN	8	8	8	31,9	31,9	31,9	45468	0	81858	10173000	147	0,224288447550703	1	121190178394318	0,534001642557562	122588169173889
Q9HDC5	Q9HDC5	Junctophilin-1	JPH1					+	IP_HA-nsp3-nsp4-V5_IP_empty_pcDNA	NaN	NaN	NaN	NaN	NaN	10.403	12.897	9.16717	11.0731	NaN	10.7279	10.8962	NaN	13.9155	12.6437	10.907	NaN	NaN	NaN	NaN	NaN	NaN	NaN	NaN	6	6	6	11,3	11,3	11,3	71685	0	37807	1580000	32	0,547775845469682	1	185411190986633	110789678386162	20418218162326
Q9NNW5	Q9NNW5	WD repeat-containing protein 6	WDR6		+			+	IP_HA-nsp3-nsp4-V5_IP_empty_pcDNA;IP_HA-nsp3-nsp4-V5_IP_HA-nsp4-V5	NaN	NaN	NaN	NaN	11.5961	13.8538	13.9281	13.8049	12.6818	11.419	13.5311	9.26376	12.2415	16.0623	12.0977	13.3989	9.79425	8.24821	8.18671	NaN	9.51529	8.37586	NaN	10.4968	33	33	33	46,2	46,2	46,2	121,72	0	257,04	23853000	442	0,0501448508931494	1	0,154346466064453	0,130894507600582	253367016863041
Q9NP64;Q9NP64-2;Q9NP64-3	Q9NP64;Q9NP64-2;Q9NP64-3	Nucleolar protein of 40 kDa	ZCCHC17							13.7965	14.385	15.0696	9.38955	NaN	12.7977	14.3642	NaN	15.5798	14.0784	12.7106	14.42	NaN	14.4902	11.8099	10.0974	15.9224	14.9205	13.8574	NaN	12.1935	15.69	14.9342	15.0822	10	10	10	37,3	37,3	37,3	27569	0	26129	4529900	77	0,0197214755929734	1	0,147452592849731	0,0558373725806915	0,532151101092175
Q9NP92	Q9NP92	28S ribosomal protein S30, mitochondrial	MRPS30							NaN	NaN	NaN	NaN	8.18443	10.1447	10.6671	8.88325	8.29673	NaN	10.046	NaN	8.01581	NaN	NaN	NaN	NaN	NaN	NaN	NaN	8.98874	NaN	NaN	NaN	9	9	9	35,1	35,1	35,1	50364	0	55427	8965100	164	0,747817028552739	1	-149552977085114	-138178158690703	0,202792517038
Q9NP97;Q8TF09;Q9NP97-2	Q9NP97;Q8TF09	Dynein light chain roadblock-type 1;Dynein light chain roadblock-type 2	DYNLRB1;DYNLRB2							NaN	13.1228	11.8806	NaN	NaN	11.6895	13.0245	10.4103	11.735	NaN	10.3112	NaN	11.1182	15.0539	NaN	NaN	12.6788	11.2309	12.0071	NaN	10.423	12.5841	NaN	13.3622	4	4	4	60,4	60,4	60,4	10921	0	50512	17051000	113	0,0816554992852928	1	-0,507247805595398	-0,216488730458368	0,169003788075043
Q9NPA8;Q9NPA8-2	Q9NPA8;Q9NPA8-2	Transcription and mRNA export factor ENY2	ENY2							11.8744	15.4305	14.2262	NaN	12.7226	13.4779	12.7841	12.951	13.4342	11.9805	11.7586	11.9403	14.2022	14.3799	NaN	13.1952	13.6872	13.0579	14.1604	NaN	13.7403	15.8114	NaN	15.5275	3	3	3	32,7	32,7	32,7	11528	0	21596	3541200	51	0,155746835126593	1	-0,665028810501099	-0,382876865020212	0,0406423898392684
Q9NQ29;Q9NQ29-2;Q9NQ29-3	Q9NQ29;Q9NQ29-2;Q9NQ29-3	Putative RNA-binding protein Luc7-like 1	LUC7L							NaN	11.2501	11.3824	NaN	NaN	11.986	12.6573	11.9318	12.0991	NaN	11.9573	12.1386	NaN	13.628	9.88717	11.9226	11.2712	10.898	10.296	10.2188	NaN	11.347	10.264	12.3038	12	6	6	34,5	19,7	19,7	43727	0	24487	8723600	116	0,00782284212024898	0,994345311130587	-0,0461828708648682	-0,0222022937660453	0,00798814216375981
Q9NQ50	Q9NQ50	39S ribosomal protein L40, mitochondrial	MRPL40							NaN	NaN	NaN	NaN	11.9697	13.008	NaN	12.5346	NaN	NaN	12.4264	NaN	11.8905	NaN	NaN	11.7682	NaN	NaN	NaN	NaN	11.9281	NaN	NaN	NaN	5	5	4	34	34	30,6	24,49	0	26275	1613900	33	0,331882200929898	1	-105996704101563	-0,725465087087664	128500091450229
Q9NQ55;Q9NQ55-2;Q9NQ55-3	Q9NQ55;Q9NQ55-2;Q9NQ55-3	Suppressor of SWI4 1 homolog	PPAN					+	IP_HA-nsp3-nsp4-V5_IP_empty_pcDNA	NaN	NaN	NaN	NaN	NaN	7.94544	11.9531	NaN	10.2123	10.9755	10.0062	NaN	NaN	14.8693	12.1747	11.1384	NaN	NaN	NaN	NaN	NaN	NaN	NaN	NaN	9	9	9	32,1	32,1	32,1	53193	0	84649	4494400	131	110882633124469	1	334564673900604	199734782348404	215085400237505
Q9NQT5;Q9NQT5-2	Q9NQT5;Q9NQT5-2	Exosome complex component RRP40	EXOSC3							NaN	NaN	NaN	NaN	NaN	NaN	11.7871	NaN	11.3974	NaN	11.4955	NaN	NaN	10.9245	9.69258	10.9022	10.5742	NaN	NaN	NaN	NaN	NaN	NaN	10.2949	9	9	9	57,5	57,5	57,5	29572	0	140,71	14153000	145	0,271590076101087	1	0,930383205413818	0,614369881633893	0,525536259337509
Q9NQX4;Q9NQX4-2	Q9NQX4	Unconventional myosin-Vc	MYO5C							8.73193	NaN	NaN	NaN	6.9751	7.68769	9.15864	NaN	12.2456	8.42425	NaN	7.31904	NaN	11.0959	8.6851	6.23393	11.6091	8.83542	8.73914	8.59727	8.3856	NaN	8.73694	12.3194	31	24	24	22,1	16,9	16,9	202,81	0	65097	1955000	68	0,0372478234398888	1	0,164149165153503	0,100994755530236	0,512982746547983
Q9NR30;Q9NR30-2	Q9NR30;Q9NR30-2	Nucleolar RNA helicase 2	DDX21					+	IP_HA-nsp3-nsp4-V5_IP_empty_pcDNA	9.14029	12.7608	12.0041	8.87701	13.5143	15.3795	16.035	15.2825	15.6627	15.5941	15.4177	14.648	14.4358	17.0652	15.6651	16.1187	13.9623	12.7814	12.694	9.5204	12.4572	13.5926	12.8275	14.3209	36	36	34	56,6	56,6	53,1	87343	0	323,31	94220000	842	0,449201192273523	1	0,768383741378784	0,885635202157449	176591582202038
Q9NRP0;Q9NRP0-2	Q9NRP0;Q9NRP0-2	Oligosaccharyltransferase complex subunit OSTC	OSTC			+		+	IP_HA-nsp3-nsp4-V5_IP_empty_pcDNA;IP_HA-nsp3-nsp4-V5_IP_nsp3-nsp4-V5	NaN	NaN	NaN	NaN	12.9872	16.0941	15.3295	15.0392	13.4473	12.811	14.5767	NaN	13.6756	16.5488	13.0611	14.6593	11.5805	11.9629	12.0043	NaN	12.344	NaN	NaN	NaN	1	1	1	8,1	8,1	8,1	16829	0	75953	14253000	38	0,141198605756988	1	-0,376277923583984	-0,338810629200168	150602288066756
Q9NRX4;Q9NRX4-2	Q9NRX4;Q9NRX4-2	14 kDa phosphohistidine phosphatase	PHPT1							NaN	NaN	NaN	NaN	9.854	10.69	NaN	9.54946	11.3732	NaN	11.5481	NaN	10.9173	10.7497	NaN	NaN	10.7561	NaN	NaN	NaN	13.0544	NaN	NaN	NaN	3	3	3	41,6	41,6	41,6	13832	0	34744	26270000	120	0,000271158440907088	1	-0,000784039497375488	-0,000738597749871891	0,399858275699386
Q9NS69	Q9NS69	Mitochondrial import receptor subunit TOM22 homolog	TOMM22							NaN	NaN	NaN	NaN	NaN	12.8613	13.3343	8.0994	11.5802	NaN	NaN	NaN	NaN	13.8882	12.3381	NaN	NaN	NaN	NaN	NaN	12.2635	NaN	NaN	NaN	6	6	6	66,2	66,2	66,2	15521	0	287,57	99034000	163	0,0996872853935521	1	-0,660865902900696	-0,261045161618763	0,408618499679147
Q9NUL3;Q9NUL3-2;Q9NUL3-6;Q9NUL3-8;Q9NUL3-3;Q9NUL3-7;Q9NUL3-4;Q9NUL3-5	Q9NUL3;Q9NUL3-2;Q9NUL3-6;Q9NUL3-8;Q9NUL3-3;Q9NUL3-7;Q9NUL3-4	Double-stranded RNA-binding protein Staufen homolog 2	STAU2							NaN	10.7336	10.1701	NaN	NaN	11.6526	12.8454	NaN	12.2893	11.3513	12.5113	10.4453	NaN	13.6849	11.3927	10.8729	8.81807	NaN	9.26355	NaN	NaN	8.57024	NaN	10.9447	13	12	12	33,5	32,1	32,1	62608	0	114,12	2520900	89	0,300121763406192	1	15322847366333	0,683795047723065	102694739878026
Q9NUL7	Q9NUL7	Probable ATP-dependent RNA helicase DDX28	DDX28							NaN	NaN	NaN	NaN	9.47796	11.5932	11.4538	10.9027	10.7408	NaN	NaN	8.92532	NaN	13.0365	NaN	8.03491	NaN	NaN	NaN	NaN	NaN	NaN	NaN	NaN	10	10	10	30,9	30,9	30,9	59,58	0	77142	1459500	60	0,674545584854362	1	-21932555437088	-131435741857699	0,0423327005354438
Q9NUQ6;Q9NUQ6-2;Q9NUQ6-4;Q9NUQ6-3	Q9NUQ6;Q9NUQ6-2;Q9NUQ6-4;Q9NUQ6-3	SPATS2-like protein	SPATS2L							NaN	NaN	NaN	NaN	8.62684	9.24048	11.7903	NaN	10.6537	10.8551	9.68457	11.4053	9.79482	14.1558	12.0089	8.94688	NaN	NaN	NaN	NaN	NaN	NaN	NaN	NaN	9	9	9	24,2	24,2	24,2	61728	0	30938	2273600	74	0,67135811025021	1	237648046016693	131560053083849	142967573418563
Q9NVH1;Q9NVH1-3;Q9NVH1-2	Q9NVH1;Q9NVH1-3;Q9NVH1-2	DnaJ homolog subfamily C member 11	DNAJC11							NaN	NaN	NaN	NaN	NaN	12.0518	12.4142	9.98982	10.5699	8.30104	12.1364	8.56384	NaN	13.9042	11.3624	8.96999	NaN	NaN	NaN	NaN	NaN	NaN	NaN	NaN	10	10	10	27	27	27	63277	0	106,47	8110700	179	0,0383981738996966	1	-0,193477988243103	-0,104807239694574	0,839411839509558
Q9NVI7-2;Q9NVI7;Q9NVI7-3;Q5T9A4-2	Q9NVI7-2;Q9NVI7;Q9NVI7-3	ATPase family AAA domain-containing protein 3A	ATAD3A							12.6011	9.43759	6.27564	11.4205	8.8716	14.1025	16.0337	13.0441	15.4306	14.8306	14.8334	14.8348	12.6941	17.5533	15.6039	14.5241	14.6953	13.4942	13.3465	11.7624	NaN	11.8519	13.0693	13.8626	31	31	11	52,6	52,6	18,8	66217	0	323,31	35368000	431	0,527173442514696	1	208087372779846	108240685561464	0,733272270964727
Q9NVP1	Q9NVP1	ATP-dependent RNA helicase DDX18	DDX18			+		+	IP_HA-nsp3-nsp4-V5_IP_empty_pcDNA;IP_HA-nsp3-nsp4-V5_IP_nsp3-nsp4-V5	NaN	NaN	NaN	NaN	NaN	11.6408	13.335	11.6258	11.3987	12.5465	12.8686	11.1333	10.2096	16.0924	14.07	12.5866	NaN	NaN	NaN	NaN	NaN	NaN	NaN	NaN	23	23	23	49,3	49,3	49,3	75406	0	318,47	15671000	274	0,575385301168704	1	195071387290955	115424623664052	19001125632501
Q9NVP2	Q9NVP2	Histone chaperone ASF1B	ASF1B							NaN	NaN	NaN	NaN	NaN	12.4177	10.535	10.928	NaN	NaN	NaN	NaN	NaN	13.9863	12.6715	NaN	NaN	NaN	NaN	NaN	NaN	NaN	NaN	NaN	4	4	4	41,1	41,1	41,1	22433	0	42376	2089000	47	0,00625773816038613	0,995870629370629	-0,0395267009735107	-0,017846252280279	0,469350820408725
Q9NW13;Q9NW13-2	Q9NW13;Q9NW13-2	RNA-binding protein 28	RBM28					+	IP_HA-nsp3-nsp4-V5_IP_empty_pcDNA	NaN	NaN	NaN	NaN	NaN	NaN	13.1039	9.86556	11.839	12.005	9.97126	12.7727	9.8647	15.2287	12.5205	9.87264	NaN	NaN	NaN	NaN	NaN	NaN	NaN	NaN	16	16	16	27,4	27,4	27,4	85737	0	67723	5264700	125	0,65529035138273	1	267599332332611	129892921132191	131096398272822
Q9NW64;Q9NW64-2	Q9NW64;Q9NW64-2	Pre-mRNA-splicing factor RBM22	RBM22							11.3514	10.5733	11.2318	NaN	13.2935	12.6458	13.9523	12.4258	14.7067	12.2721	11.8131	14.3518	12.7904	14.0873	10.5565	10.2542	13.8943	11.3601	11.5849	10.5985	12.3878	9.42513	10.4726	13.4342	13	13	13	36,7	36,7	36,7	46895	0	93649	8790400	195	0,54961019892772	1	-115725040435791	-107208370083162	0,0183227242213573
Q9NWB6;Q9NWB6-3;Q9NWB6-2	Q9NWB6;Q9NWB6-3;Q9NWB6-2	Arginine and glutamate-rich protein 1	ARGLU1							12.3243	11.6502	12.9133	NaN	NaN	10.312	12.3558	NaN	NaN	NaN	NaN	NaN	NaN	12.2663	NaN	NaN	12.8141	13.4838	NaN	11.117	NaN	NaN	12.0505	12.5013	3	3	3	8,8	8,8	8,8	33216	0	34506	666280	13	0,0915720355257716	1	-0,427156448364258	-0,237426572177446	0,679141947605891
Q9NX05;Q9NX05-2	Q9NX05	Constitutive coactivator of PPAR-gamma-like protein 2	FAM120C							NaN	NaN	NaN	NaN	8.42694	NaN	11.2951	NaN	11.8519	9.55706	8.99704	NaN	8.59857	11.3902	NaN	NaN	NaN	NaN	NaN	NaN	NaN	NaN	NaN	NaN	7	6	6	8,8	7,5	7,5	120,59	0	16,68	468250	15	0,109622976630412	1	0,435829401016235	0,277520281588726	0,63879031004302
Q9NX20	Q9NX20	39S ribosomal protein L16, mitochondrial	MRPL16							NaN	NaN	NaN	NaN	NaN	11.6502	10.5661	11.2678	NaN	NaN	NaN	NaN	NaN	13.3937	NaN	NaN	NaN	NaN	NaN	NaN	NaN	NaN	NaN	NaN	9	9	9	36,7	36,7	36,7	28449	0	21,22	7673200	126	0,288162908889883	1	-145111072063446	-0,660151174349065	0,190673846146735
Q9NX24	Q9NX24	H/ACA ribonucleoprotein complex subunit 2	NHP2							NaN	14.9678	14.1869	10.1034	NaN	13.1524	15.2788	9.42903	14.713	NaN	13.7077	11.6081	10.8332	16.1975	13.6924	13.7316	13.1908	11.1591	11.9489	NaN	NaN	14.6493	12.4833	14.7398	6	6	6	62,7	62,7	62,7	17201	0	85317	4728700	86	0,482595124981291	1	20844931602478	101039099038617	0,806095218051215
Q9NX58	Q9NX58	Cell growth-regulating nucleolar protein	LYAR					+	IP_HA-nsp3-nsp4-V5_IP_empty_pcDNA	NaN	10.5248	NaN	11.5627	11.3425	13.5826	15.0847	13.0843	14.1589	13.75	13.9667	13.4332	12.5543	16.6053	14.4957	13.4786	13.6607	9.5518	NaN	NaN	10.903	NaN	NaN	13.4197	17	17	17	48,5	48,5	48,5	43614	0	143,47	15449000	295	0,378479470319969	1	100993943214417	0,800010173455735	143521976404722
Q9NX63	Q9NX63	MICOS complex subunit MIC19	CHCHD3							NaN	NaN	NaN	NaN	NaN	13.1113	13.2237	NaN	10.6991	12.9623	12.0834	13.48	NaN	13.0667	13.3613	10.4439	10.1955	NaN	NaN	NaN	NaN	NaN	NaN	NaN	7	7	7	32,6	32,6	32,6	26152	0	19628	7712200	81	0,141811551209543	1	0,827398300170898	0,357623422901709	0,9756813266535
Q9NXF1;Q9NXF1-2	Q9NXF1;Q9NXF1-2	Testis-expressed sequence 10 protein	TEX10							NaN	NaN	NaN	NaN	NaN	NaN	9.44599	NaN	6.29007	8.64443	9.92305	NaN	NaN	14.3379	11.4364	11.0745	NaN	NaN	NaN	NaN	NaN	NaN	NaN	NaN	17	17	17	29,7	29,7	29,7	105,67	0	151,83	12543000	252	0,682579717460186	1	229263591766357	132995223410889	0,812313760672365
Q9NXS2;Q9NXS2-3	Q9NXS2;Q9NXS2-3	Glutaminyl-peptide cyclotransferase-like protein	QPCTL							NaN	NaN	NaN	NaN	NaN	10.934	12.7746	NaN	NaN	11.883	8.48236	NaN	7.35041	15.0774	11.8969	11.4681	NaN	11.2244	NaN	NaN	NaN	NaN	NaN	NaN	8	8	8	29,3	29,3	29,3	42924	0	41323	1789100	24	0,347798197232274	1	163311874866486	0,771570979284626	0,745116716703189
Q9NY12;Q9NY12-2	Q9NY12;Q9NY12-2	H/ACA ribonucleoprotein complex subunit 1	GAR1							NaN	14.1981	14.0289	9.65578	NaN	11.7158	7.78849	12.5225	13.6222	13.4847	10.3922	11.629	12.0455	16.1353	14.5936	13.5791	13.0052	12.8154	12.882	11.9278	NaN	13.6001	10.7769	14.9947	5	5	5	25,8	25,8	25,8	22348	0	37974	7275400	99	143623933399675	1	426656579971313	252002051301303	0,793409782353214
Q9NYF8;Q9NYF8-2;Q9NYF8-4	Q9NYF8;Q9NYF8-2;Q9NYF8-4	Bcl-2-associated transcription factor 1	BCLAF1							13.6509	15.9288	16.2487	14.4313	15.159	14.7846	16.3542	14.3067	17.212	15.8666	16.0538	15.0163	15.591	16.6686	14.4451	14.2504	16.2007	16.1435	16.5336	14.4802	14.8801	16.6702	16.3754	17.6579	40	40	1	43,5	43,5	1,7	106,12	0	323,31	74367000	804	0,0428988801518938	1	0,0876483917236328	0,108045844696226	0,356794284949092
Q9NYL9	Q9NYL9	Tropomodulin-3	TMOD3							14.0725	13.9691	14.4752	12.6714	16.1378	15.955	14.9557	15.6792	17.0094	13.8365	16.1408	12.8049	15.7852	16.3678	13.3149	13.6846	16.3548	14.8037	15.3853	13.9464	16.6249	15.8935	15.3874	17.3165	21	21	19	78,4	78,4	73,6	39594	0	323,31	40713000	451	0,5130858197819	1	-0,893783807754517	-0,992662362982656	0,139051371659936
[truncated: 120 more rows]
[truncated: 16 more columns]

## Sheet: B_Selected interact. for RNAi 
Protein IDs	Majority protein IDs	Protein names	Gene names	Student's T-test Significant IP_HA-nsp3-nsp4-V5_IP_HA-nsp3	Student's T-test Significant IP_HA-nsp3-nsp4-V5_IP_HA-nsp4-V5	Student's T-test Significant IP_HA-nsp3-nsp4-V5_IP_nsp3-nsp4-V5	Student's T-test Significant IP_HA-nsp3-nsp4-V5_IP_HA-nsp3mut-nsp4-V5	Student's T-test Significant IP_HA-nsp3-nsp4-V5_IP_empty_pcDNA	Student's T-test significant	IP_empty_pcDNA	IP_empty_pcDNA	IP_empty_pcDNA	IP_empty_pcDNA	IP_HA-nsp3	IP_HA-nsp3	IP_HA-nsp3	IP_HA-nsp3	IP_HA-nsp3mut-nsp4-V5	IP_HA-nsp3mut-nsp4-V5	IP_HA-nsp3mut-nsp4-V5	IP_HA-nsp3mut-nsp4-V5	IP_HA-nsp3-nsp4-V5	IP_HA-nsp3-nsp4-V5	IP_HA-nsp3-nsp4-V5	IP_HA-nsp3-nsp4-V5	IP_HA-nsp4-V5	IP_HA-nsp4-V5	IP_HA-nsp4-V5	IP_HA-nsp4-V5	IP_nsp3-nsp4-V5	IP_nsp3-nsp4-V5	IP_nsp3-nsp4-V5	IP_nsp3-nsp4-V5	Peptides	Razor + unique peptides	Unique peptides	Sequence coverage [%]	Unique + razor sequence coverage [%]	Unique sequence coverage [%]	Mol. weight [kDa]	Q-value	Score	Intensity	MS/MS count	-Log Student's T-test p-value IP_HA-nsp3-nsp4-V5_IP_HA-nsp3	Student's T-test q-value IP_HA-nsp3-nsp4-V5_IP_HA-nsp3	Student's T-test Difference IP_HA-nsp3-nsp4-V5_IP_HA-nsp3	Student's T-test Test statistic IP_HA-nsp3-nsp4-V5_IP_HA-nsp3	-Log Student's T-test p-value IP_HA-nsp3-nsp4-V5_IP_HA-nsp4-V5
[truncated: 44 more rows]
[truncated: 15 more columns]
